# Supplementary material for: Crystal structure of 2-[(di­chloro­methane)sulfon­yl]pyridine
Source: Acta Crystallogr Sect E Struct Rep Online. 2014 Nov 21;70(Pt 12):o1272. doi: 10.1107/S1600536814025148 (PMC4257385; doi:10.1107/S1600536814025148)
Supplement: Supplementary file 1 [file e-70-o1272-sup1.cif]

##############################################################################
#                                                                            #
# This CIF contains the data in a paper accepted for publication in          #
# Acta Crystallographica Section E. It conforms to the requirements of       #
# Notes for Authors for Acta Crystallographica Section E, and has been       #
# peer reviewed under the auspices of the IUCr Commission on Journals.       #
#                                                                            #
# Full details of the Crystallographic Information File format               #
# are given in the paper "The Crystallographic Information File (CIF):       #
# a New Standard Archive File for Crystallography" by S. R. Hall, F. H.      #
# Allen and I. D. Brown [Acta Cryst. (1991), A47, 655-685].                  #
#                                                                            #
# The current version of the core CIF dictionary is obtainable from          #
# ftp://ftp.iucr.org/pub/cif_core.dic.                                       #
#                                                                            #
# Software is freely available for graphical display of the structure(s)     #
# in this CIF. For information consult the CIF software page                 #
# http://www.iucr.org/resources/cif/software.                                #
#                                                                            #
# This file may be used for bona fide research purposes within the           #
# scientific community so long as proper attribution is given to the journal # 
# article from which it was obtained.                                        #
#                                                                            #
##############################################################################
data_I
_database_code_depnum_ccdc_archive 'CCDC 1034519'
_audit_creation_method     SHELXL-2013
_journal_date_recd_electronic     2014-11-13
_journal_date_accepted     2014-11-17
_journal_name_full     'Acta Crystallographica, Section E'
_journal_year     2014
_journal_volume     70
_journal_issue     12
_journal_page_first     o1272
_journal_page_last     o1272
_journal_paper_category     HO
_journal_paper_doi     10.1107/S1600536814025148
_journal_coeditor_code     HB7316
_publ_contact_author_name     'Ya Li'
_publ_contact_author_address
;
College of Chemistry and Chemical Engineering,
Shanghai University of Engineering Science,
333 Longteng Road, Shanghai,
People's Republic of China
;
_publ_contact_author_email     'ya.li@sues.edu.cn'
_publ_contact_author_fax     '86-21-67791214'
_publ_contact_author_phone     '86-21-67791220'
_publ_section_title
;
Crystal structure of 2-[(dichloromethane)sulfonyl]pyridine
;
loop_
    _publ_author_name
    _publ_author_footnote
    _publ_author_address
    'Chen, Zhiqiu' .
;
College of Chemistry and Chemical Engineering,
Shanghai University of Engineering Science,
333 Longteng Road, Shanghai,
People's Republic of China
;
    'Bolat, Hembat' .
;
College of Chemistry and Chemical Engineering,
Shanghai University of Engineering Science,
333 Longteng Road, Shanghai,
People's Republic of China
;
    'Wan, Xing' .
;
College of Chemistry and Chemical Engineering,
Shanghai University of Engineering Science,
333 Longteng Road, Shanghai,
People's Republic of China
;
    'Li, Ya' .
;
College of Chemistry and Chemical Engineering,
Shanghai University of Engineering Science,
333 Longteng Road, Shanghai,
People's Republic of China
;
_publ_section_synopsis
;
The crystal structure of 2-[(dichloromethane)sulfonyl]pyridine is presented.
;
_chemical_name_systematic
;
2-[(Dichloromethane)sulfonyl]pyridine
;
_chemical_name_common     ?
_chemical_formula_moiety     'C6 H5 Cl2 N O2 S'
_chemical_formula_sum     'C6 H5 Cl2 N O2 S'
_chemical_formula_iupac     'C6 H5 Cl2 N O2 S'
_chemical_formula_weight     226.07
_chemical_melting_point     ?
_shelx_space_group_comment
;
The symmetry employed for this shelxl refinement is uniquely defined
by the following loop, which should always be used as a source of
symmetry information in preference to the above space-group names.
They are only intended as comments.
;
_space_group_crystal_system     monoclinic
_space_group_name_H-M_alt     'P 21/n'
_space_group_name_Hall     '-P 2yn'
loop_
    _space_group_symop_operation_xyz
    'x, y, z'
    '-x+1/2, y+1/2, -z+1/2'
    '-x, -y, -z'
    'x-1/2, -y-1/2, z-1/2'
_cell_length_a     9.9647(10)
_cell_length_b     12.2131(11)
_cell_length_c     15.7158(15)
_cell_angle_alpha     90
_cell_angle_beta     108.4830(10)
_cell_angle_gamma     90
_cell_volume     1814.0(3)
_cell_formula_units_Z     8
_cell_measurement_reflns_used     4116
_cell_measurement_theta_min     4.31
_cell_measurement_theta_max     54.40
_cell_measurement_temperature     293(2)
_exptl_crystal_description     prism
_exptl_crystal_colour     colorless
_exptl_crystal_size_max     0.211
_exptl_crystal_size_mid     0.156
_exptl_crystal_size_min     0.123
_exptl_crystal_density_diffrn     1.656
_exptl_crystal_density_meas     ?
_exptl_crystal_density_method     ?
_exptl_crystal_F_000     912
_exptl_absorpt_coefficient_mu     0.902
_exptl_absorpt_correction_type     multi-scan
_exptl_absorpt_process_details
;
(SADABS; Bruker, 2007)
;
_shelx_estimated_absorpt_T_min     ?
_shelx_estimated_absorpt_T_max     ?
_exptl_absorpt_correction_T_min     0.6153
_exptl_absorpt_correction_T_max     0.7457
_exptl_special_details     ?
_diffrn_ambient_temperature     293(2)
_diffrn_radiation_type     MoK\a
_diffrn_radiation_wavelength     0.71073
_diffrn_measurement_device_type     'Bruker SMART CCD'
_diffrn_measurement_method     'phi and omega scans'
_diffrn_detector_area_resol_mean     ?
_diffrn_reflns_number     10817
_diffrn_reflns_av_R_equivalents     0.0343
_diffrn_reflns_theta_min     2.155
_diffrn_reflns_theta_max     25.999
_diffrn_reflns_theta_full     25.242
_diffrn_measured_fraction_theta_max     1.000
_diffrn_measured_fraction_theta_full     1.000
_diffrn_reflns_limit_h_min     -12
_diffrn_reflns_limit_h_max     12
_diffrn_reflns_limit_k_min     -15
_diffrn_reflns_limit_k_max     13
_diffrn_reflns_limit_l_min     -19
_diffrn_reflns_limit_l_max     14
_refine_special_details     ?
_reflns_number_total     3570
_reflns_number_gt     2907
_reflns_threshold_expression     I>2\s(I)
_refine_ls_structure_factor_coef     Fsqd
_refine_ls_matrix_type     full
_refine_ls_R_factor_all     0.0463
_refine_ls_R_factor_gt     0.0369
_refine_ls_wR_factor_gt     0.0940
_refine_ls_wR_factor_ref     0.1016
_refine_ls_goodness_of_fit_ref     1.030
_refine_ls_restrained_S_all     1.030
_refine_ls_number_reflns     3570
_refine_ls_number_parameters     218
_refine_ls_number_restraints     0
_refine_ls_hydrogen_treatment     constr
_refine_ls_weighting_scheme     calc
_refine_ls_weighting_details
              'w=1/[\s^2^(Fo^2^)+(0.0480P)^2^+0.7592P] where P=(Fo^2^+2Fc^2^)/3'
_atom_sites_solution_hydrogens     geom
_atom_sites_solution_primary     ?
_atom_sites_solution_secondary     ?
_refine_ls_shift/su_max     0.001
_refine_ls_shift/su_mean     0.000
_refine_diff_density_max     0.372
_refine_diff_density_min     -0.372
_refine_ls_extinction_method
;
SHELXL2013 (Sheldrick, 2013)
;
_refine_ls_extinction_coef     0.0286(15)
_refine_ls_extinction_expression
                                  'Fc^*^=kFc[1+0.001xFc^2^\l^3^/sin(2\q)]^-1/4^'
loop_
    _atom_type_symbol
    _atom_type_description
    _atom_type_scat_dispersion_real
    _atom_type_scat_dispersion_imag
    _atom_type_scat_source
    'C' 'C' 0.0033 0.0016
                         'International Tables Vol C Tables 4.2.6.8 and 6.1.1.4'
    'H' 'H' 0.0000 0.0000
                         'International Tables Vol C Tables 4.2.6.8 and 6.1.1.4'
    'N' 'N' 0.0061 0.0033
                         'International Tables Vol C Tables 4.2.6.8 and 6.1.1.4'
    'O' 'O' 0.0106 0.0060
                         'International Tables Vol C Tables 4.2.6.8 and 6.1.1.4'
    'S' 'S' 0.1246 0.1234
                         'International Tables Vol C Tables 4.2.6.8 and 6.1.1.4'
    'Cl' 'Cl' 0.1484 0.1585
                         'International Tables Vol C Tables 4.2.6.8 and 6.1.1.4'
_computing_data_collection
;
SMART (Bruker, 2007)
;
_computing_cell_refinement
;
SAINT (Bruker, 2007)
;
_computing_data_reduction
;
SAINT (Bruker, 2007)
;
_computing_structure_solution
;
SHELXTL (Sheldrick, 2008)
;
_computing_structure_refinement
;
SHELXL2013 (Sheldrick, 2008)
;
_computing_molecular_graphics
;
SHELXTL (Sheldrick, 2008)
;
_computing_publication_material
;
SHELXTL (Sheldrick, 2008)
;
loop_
    _atom_site_type_symbol
    _atom_site_label
    _atom_site_fract_x
    _atom_site_fract_y
    _atom_site_fract_z
    _atom_site_U_iso_or_equiv
    _atom_site_adp_type
    _atom_site_calc_flag
    _atom_site_occupancy
    _atom_site_disorder_assembly
    _atom_site_disorder_group
    S S1 0.22031(6) 0.33604(5) 0.12351(4) 0.04809(18) Uani d 1 . .
    S S2 0.34445(7) 0.72345(5) 0.63426(4) 0.05073(19) Uani d 1 . .
    Cl Cl1 0.13628(8) 0.50108(5) 0.23115(5) 0.0676(2) Uani d 1 . .
    Cl Cl2 0.16196(8) 0.27131(5) 0.28379(5) 0.0647(2) Uani d 1 . .
    Cl Cl3 0.19229(9) 0.60561(8) 0.73732(6) 0.0850(3) Uani d 1 . .
    Cl Cl4 0.32582(10) 0.81316(7) 0.79958(5) 0.0874(3) Uani d 1 . .
    N N1 0.4188(2) 0.47686(16) 0.13024(13) 0.0499(5) Uani d 1 . .
    N N2 0.4604(2) 0.53408(16) 0.62759(13) 0.0517(5) Uani d 1 . .
    O O1 0.0757(2) 0.32158(16) 0.07175(13) 0.0733(6) Uani d 1 . .
    O O2 0.3169(2) 0.24747(14) 0.13497(12) 0.0672(5) Uani d 1 . .
    O O3 0.2167(2) 0.77708(15) 0.58491(13) 0.0734(6) Uani d 1 . .
    O O4 0.4775(2) 0.77492(15) 0.64783(14) 0.0699(5) Uani d 1 . .
    C C1 0.2303(2) 0.37906(17) 0.23599(15) 0.0447(5) Uani d 1 . .
    H H1 0.3296 0.3910 0.2713 0.054 Uiso calc 1 . .
    C C2 0.2870(2) 0.45238(18) 0.08275(14) 0.0429(5) Uani d 1 . .
    C C3 0.2047(3) 0.5082(2) 0.00872(16) 0.0529(6) Uani d 1 . .
    H H3 0.1126 0.4864 -0.0220 0.064 Uiso calc 1 . .
    C C4 0.2646(3) 0.5977(2) -0.01787(17) 0.0592(6) Uani d 1 . .
    H H4 0.2135 0.6385 -0.0675 0.071 Uiso calc 1 . .
    C C5 0.4002(3) 0.6258(2) 0.02950(19) 0.0607(7) Uani d 1 . .
    H H5 0.4425 0.6861 0.0123 0.073 Uiso calc 1 . .
    C C6 0.4741(3) 0.5646(2) 0.10274(18) 0.0578(6) Uani d 1 . .
    H H6 0.5663 0.5851 0.1345 0.069 Uiso calc 1 . .
    C C7 0.3368(3) 0.6905(2) 0.74546(16) 0.0523(6) Uani d 1 . .
    H H7 0.4239 0.6524 0.7792 0.063 Uiso calc 1 . .
    C C8 0.3445(2) 0.59091(18) 0.58779(15) 0.0454(5) Uani d 1 . .
    C C9 0.2333(3) 0.5566(2) 0.51689(17) 0.0596(6) Uani d 1 . .
    H H9 0.1550 0.6010 0.4916 0.072 Uiso calc 1 . .
    C C10 0.2428(3) 0.4520(2) 0.48428(19) 0.0691(8) Uani d 1 . .
    H H10 0.1695 0.4238 0.4367 0.083 Uiso calc 1 . .
    C C11 0.3620(3) 0.3912(2) 0.52340(19) 0.0648(7) Uani d 1 . .
    H H11 0.3718 0.3217 0.5019 0.078 Uiso calc 1 . .
    C C12 0.4667(3) 0.4344(2) 0.59470(19) 0.0612(7) Uani d 1 . .
    H H12 0.5463 0.3918 0.6215 0.073 Uiso calc 1 . .
loop_
    _atom_site_aniso_label
    _atom_site_aniso_U_11
    _atom_site_aniso_U_22
    _atom_site_aniso_U_33
    _atom_site_aniso_U_12
    _atom_site_aniso_U_13
    _atom_site_aniso_U_23
    S1 0.0590(4) 0.0370(3) 0.0447(3) -0.0097(2) 0.0115(3) -0.0018(2)
    S2 0.0659(4) 0.0382(3) 0.0499(3) 0.0138(3) 0.0209(3) 0.0044(2)
    Cl1 0.0791(5) 0.0434(3) 0.0909(5) 0.0082(3) 0.0420(4) 0.0000(3)
    Cl2 0.0849(5) 0.0483(4) 0.0719(4) -0.0087(3) 0.0407(4) 0.0051(3)
    Cl3 0.0800(5) 0.1064(7) 0.0806(5) -0.0173(5) 0.0426(4) -0.0035(5)
    Cl4 0.1221(7) 0.0714(5) 0.0727(5) 0.0256(5) 0.0367(5) -0.0173(4)
    N1 0.0482(11) 0.0488(11) 0.0503(11) -0.0034(9) 0.0123(9) 0.0050(9)
    N2 0.0576(12) 0.0422(10) 0.0543(11) 0.0135(9) 0.0164(9) 0.0040(9)
    O1 0.0736(13) 0.0696(12) 0.0613(11) -0.0329(10) -0.0005(10) 0.0030(9)
    O2 0.1029(15) 0.0415(9) 0.0640(11) 0.0094(9) 0.0362(11) 0.0002(8)
    O3 0.0935(14) 0.0607(11) 0.0617(11) 0.0395(10) 0.0183(10) 0.0112(9)
    O4 0.0863(14) 0.0513(10) 0.0810(13) -0.0130(9) 0.0390(11) -0.0032(9)
    C1 0.0474(12) 0.0372(11) 0.0512(13) -0.0037(9) 0.0182(10) -0.0011(9)
    C2 0.0505(13) 0.0383(11) 0.0400(11) -0.0032(9) 0.0145(10) -0.0009(9)
    C3 0.0541(14) 0.0567(14) 0.0444(12) 0.0023(11) 0.0104(11) 0.0039(11)
    C4 0.0749(18) 0.0531(14) 0.0522(14) 0.0128(13) 0.0240(13) 0.0148(11)
    C5 0.0749(18) 0.0466(13) 0.0696(17) -0.0037(12) 0.0357(15) 0.0081(12)
    C6 0.0539(14) 0.0545(14) 0.0655(16) -0.0086(12) 0.0198(12) 0.0043(12)
    C7 0.0574(14) 0.0522(13) 0.0493(13) 0.0141(11) 0.0195(11) 0.0013(11)
    C8 0.0556(13) 0.0390(11) 0.0437(12) 0.0071(10) 0.0187(10) 0.0023(9)
    C9 0.0640(16) 0.0594(15) 0.0512(14) 0.0108(12) 0.0124(12) 0.0016(12)
    C10 0.083(2) 0.0644(17) 0.0554(15) -0.0077(15) 0.0154(14) -0.0098(13)
    C11 0.093(2) 0.0406(13) 0.0681(17) 0.0037(13) 0.0359(16) -0.0039(12)
    C12 0.0751(18) 0.0419(13) 0.0687(17) 0.0158(12) 0.0259(14) 0.0032(12)
_geom_special_details
;
All e.s.d.'s (except the e.s.d. in the dihedral angle between two l.s. planes)
are estimated using the full covariance matrix. The cell e.s.d.'s are taken
into account individually in the estimation of e.s.d.'s in distances, angles
and torsion angles; correlations between e.s.d.'s in cell parameters are only
used when they are defined by crystal symmetry. An approximate (isotropic)
treatment of cell e.s.d.'s is used for estimating e.s.d.'s involving l.s.
planes.
;
loop_
    _geom_bond_atom_site_label_1
    _geom_bond_atom_site_label_2
    _geom_bond_site_symmetry_2
    _geom_bond_distance
    _geom_bond_publ_flag
    S1 O2 . 1.4212(19) ?
    S1 O1 . 1.4235(19) ?
    S1 C2 . 1.772(2) ?
    S1 C1 . 1.816(2) ?
    S2 O4 . 1.421(2) ?
    S2 O3 . 1.4231(19) ?
    S2 C8 . 1.776(2) ?
    S2 C7 . 1.818(2) ?
    Cl1 C1 . 1.749(2) ?
    Cl2 C1 . 1.756(2) ?
    Cl3 C7 . 1.746(3) ?
    Cl4 C7 . 1.743(2) ?
    N1 C2 . 1.323(3) ?
    N1 C6 . 1.338(3) ?
    N2 C8 . 1.323(3) ?
    N2 C12 . 1.332(3) ?
    C1 H1 . 0.9800 ?
    C2 C3 . 1.373(3) ?
    C3 C4 . 1.372(4) ?
    C3 H3 . 0.9300 ?
    C4 C5 . 1.364(4) ?
    C4 H4 . 0.9300 ?
    C5 C6 . 1.374(4) ?
    C5 H5 . 0.9300 ?
    C6 H6 . 0.9300 ?
    C7 H7 . 0.9800 ?
    C8 C9 . 1.364(3) ?
    C9 C10 . 1.390(4) ?
    C9 H9 . 0.9300 ?
    C10 C11 . 1.370(4) ?
    C10 H10 . 0.9300 ?
    C11 C12 . 1.371(4) ?
    C11 H11 . 0.9300 ?
    C12 H12 . 0.9300 ?
loop_
    _geom_angle_atom_site_label_1
    _geom_angle_atom_site_label_2
    _geom_angle_atom_site_label_3
    _geom_angle_site_symmetry_1
    _geom_angle_site_symmetry_3
    _geom_angle
    _geom_angle_publ_flag
    O2 S1 O1 . . 120.03(13) ?
    O2 S1 C2 . . 109.84(11) ?
    O1 S1 C2 . . 108.69(11) ?
    O2 S1 C1 . . 105.72(10) ?
    O1 S1 C1 . . 108.98(12) ?
    C2 S1 C1 . . 102.05(10) ?
    O4 S2 O3 . . 120.59(13) ?
    O4 S2 C8 . . 110.07(11) ?
    O3 S2 C8 . . 108.19(12) ?
    O4 S2 C7 . . 105.97(12) ?
    O3 S2 C7 . . 108.84(12) ?
    C8 S2 C7 . . 101.49(11) ?
    C2 N1 C6 . . 115.8(2) ?
    C8 N2 C12 . . 116.0(2) ?
    Cl1 C1 Cl2 . . 112.46(13) ?
    Cl1 C1 S1 . . 109.92(12) ?
    Cl2 C1 S1 . . 106.89(11) ?
    Cl1 C1 H1 . . 109.2 ?
    Cl2 C1 H1 . . 109.2 ?
    S1 C1 H1 . . 109.2 ?
    N1 C2 C3 . . 125.8(2) ?
    N1 C2 S1 . . 113.34(16) ?
    C3 C2 S1 . . 120.84(18) ?
    C4 C3 C2 . . 116.9(2) ?
    C4 C3 H3 . . 121.5 ?
    C2 C3 H3 . . 121.5 ?
    C5 C4 C3 . . 119.1(2) ?
    C5 C4 H4 . . 120.5 ?
    C3 C4 H4 . . 120.5 ?
    C4 C5 C6 . . 119.7(2) ?
    C4 C5 H5 . . 120.2 ?
    C6 C5 H5 . . 120.2 ?
    N1 C6 C5 . . 122.7(2) ?
    N1 C6 H6 . . 118.6 ?
    C5 C6 H6 . . 118.6 ?
    Cl4 C7 Cl3 . . 111.61(13) ?
    Cl4 C7 S2 . . 107.87(13) ?
    Cl3 C7 S2 . . 110.24(13) ?
    Cl4 C7 H7 . . 109.0 ?
    Cl3 C7 H7 . . 109.0 ?
    S2 C7 H7 . . 109.0 ?
    N2 C8 C9 . . 125.9(2) ?
    N2 C8 S2 . . 113.44(17) ?
    C9 C8 S2 . . 120.67(18) ?
    C8 C9 C10 . . 116.8(2) ?
    C8 C9 H9 . . 121.6 ?
    C10 C9 H9 . . 121.6 ?
    C11 C10 C9 . . 118.9(3) ?
    C11 C10 H10 . . 120.6 ?
    C9 C10 H10 . . 120.6 ?
    C10 C11 C12 . . 119.0(2) ?
    C10 C11 H11 . . 120.5 ?
    C12 C11 H11 . . 120.5 ?
    N2 C12 C11 . . 123.4(2) ?
    N2 C12 H12 . . 118.3 ?
    C11 C12 H12 . . 118.3 ?
loop_
    _geom_torsion_atom_site_label_1
    _geom_torsion_atom_site_label_2
    _geom_torsion_atom_site_label_3
    _geom_torsion_atom_site_label_4
    _geom_torsion_site_symmetry_1
    _geom_torsion_site_symmetry_2
    _geom_torsion_site_symmetry_3
    _geom_torsion_site_symmetry_4
    _geom_torsion
    _geom_torsion_publ_flag
    O2 S1 C1 Cl1 . . . . 170.96(12) ?
    O1 S1 C1 Cl1 . . . . -58.75(15) ?
    C2 S1 C1 Cl1 . . . . 56.09(14) ?
    O2 S1 C1 Cl2 . . . . -66.71(14) ?
    O1 S1 C1 Cl2 . . . . 63.58(14) ?
    C2 S1 C1 Cl2 . . . . 178.41(11) ?
    C6 N1 C2 C3 . . . . 0.5(4) ?
    C6 N1 C2 S1 . . . . -179.51(18) ?
    O2 S1 C2 N1 . . . . -50.8(2) ?
    O1 S1 C2 N1 . . . . 176.04(17) ?
    C1 S1 C2 N1 . . . . 61.00(19) ?
    O2 S1 C2 C3 . . . . 129.1(2) ?
    O1 S1 C2 C3 . . . . -4.0(2) ?
    C1 S1 C2 C3 . . . . -119.0(2) ?
    N1 C2 C3 C4 . . . . -0.4(4) ?
    S1 C2 C3 C4 . . . . 179.66(18) ?
    C2 C3 C4 C5 . . . . 0.2(4) ?
    C3 C4 C5 C6 . . . . -0.1(4) ?
    C2 N1 C6 C5 . . . . -0.5(4) ?
    C4 C5 C6 N1 . . . . 0.3(4) ?
    O4 S2 C7 Cl4 . . . . 68.31(15) ?
    O3 S2 C7 Cl4 . . . . -62.76(16) ?
    C8 S2 C7 Cl4 . . . . -176.70(13) ?
    O4 S2 C7 Cl3 . . . . -169.59(13) ?
    O3 S2 C7 Cl3 . . . . 59.34(16) ?
    C8 S2 C7 Cl3 . . . . -54.61(15) ?
    C12 N2 C8 C9 . . . . -0.3(4) ?
    C12 N2 C8 S2 . . . . -179.28(19) ?
    O4 S2 C8 N2 . . . . 45.1(2) ?
    O3 S2 C8 N2 . . . . 178.72(18) ?
    C7 S2 C8 N2 . . . . -66.86(19) ?
    O4 S2 C8 C9 . . . . -134.0(2) ?
    O3 S2 C8 C9 . . . . -0.3(2) ?
    C7 S2 C8 C9 . . . . 114.1(2) ?
    N2 C8 C9 C10 . . . . 0.6(4) ?
    S2 C8 C9 C10 . . . . 179.4(2) ?
    C8 C9 C10 C11 . . . . -1.1(4) ?
    C9 C10 C11 C12 . . . . 1.5(4) ?
    C8 N2 C12 C11 . . . . 0.7(4) ?
    C10 C11 C12 N2 . . . . -1.3(4) ?
loop_
    _geom_hbond_atom_site_label_d
    _geom_hbond_atom_site_label_h
    _geom_hbond_atom_site_label_a
    _geom_hbond_site_symmetry_a
    _geom_hbond_distance_dh
    _geom_hbond_distance_ha
    _geom_hbond_distance_da
    _geom_hbond_angle_dha
    C1 H1 N2 3_666 0.98 2.37 3.321(3) 163
    C5 H5 O3 4_675 0.93 2.64 3.220(3) 121
    C6 H6 O3 4_675 0.93 2.54 3.177(3) 126
    C7 H7 N1 3_666 0.98 2.36 3.303(3) 162
    C11 H11 O1 4_666 0.93 2.64 3.292(3) 128
_shelx_hkl_file
;
  -2   0   1   -0.09    0.02
  -2   0   1   -0.08    0.04
  -4   0   2   70.35    2.73
  -4   0   2   71.90    2.75
  -6   0   3    0.01    0.08
  -6   0   3   -0.07    0.09
  -8   0   4    0.72    0.17
  -8   0   4    0.32    0.16
 -10   0   5    0.02    0.14
 -10   0   5    0.05    0.15
  12   0  -6    0.90    0.25
 -12   0   6    0.52    0.23
 -13   0   7    0.75    0.23
  13   0  -7    0.83    0.25
 -11   0   6   -0.19    0.13
  11   0  -6    0.13    0.16
  -9   0   5   60.68    2.51
  -9   0   5   60.87    2.52
  -7   0   4   -0.12    0.10
  -7   0   4   -0.12    0.06
  -5   0   3   72.49    2.81
  -5   0   3   71.73    2.80
  -3   0   2    0.03    0.05
  -3   0   2    0.00    0.03
  -1   0   1   87.19    3.27
  -1   0   1   92.72    3.26
   1   0  -1   80.86    3.33
  -1   0   0   -0.60    0.03
  -1   0   0   -0.52    0.03
  -3   0   1   14.94    0.66
  -3   0   1   16.20    0.66
  -5   0   2    0.03    0.08
  -5   0   2    0.02    0.05
  -7   0   3    0.28    0.13
  -7   0   3    0.48    0.13
  -9   0   4    0.11    0.16
  -9   0   4    0.08    0.16
 -11   0   5    1.25    0.27
 -11   0   5    1.04    0.25
  13   0  -6    0.00    0.17
 -13   0   6    0.19    0.17
 -12   0   7    0.14    0.18
  12   0  -7   -0.22    0.14
 -10   0   6    0.59    0.19
  10   0  -6    0.75    0.21
  -8   0   5    0.12    0.12
  -8   0   5    0.06    0.12
  -6   0   4    8.80    0.48
  -6   0   4    9.02    0.49
  -4   0   3    0.47    0.09
  -4   0   3   -0.06    0.05
  -2   0   2   26.99    1.05
  -2   0   2   26.72    1.05
   0   0   1   -0.26    0.01
   0   0  -1   -0.24    0.01
  -2   0   0  762.15   24.62
  -2   0   0  565.39   24.64
  -4   0   1   -0.05    0.05
  -4   0   1   -0.03    0.04
  -6   0   2  133.45    5.06
  -6   0   2  131.46    5.08
  -8   0   3   -0.04    0.13
  -8   0   3    0.04    0.11
 -10   0   4    0.14    0.15
 -10   0   4    0.52    0.20
 -12   0   5   -0.18    0.16
 -12   0   5    0.04    0.16
 -13   0   8    0.14    0.16
  13   0  -8    0.08    0.17
 -11   0   7   -0.06    0.14
  11   0  -7    0.20    0.17
  -9   0   6   -0.04    0.13
   9   0  -6    0.20    0.15
  -7   0   5    0.20    0.13
  -7   0   5    0.11    0.09
  -5   0   4    0.05    0.08
  -5   0   4    0.00    0.05
  -3   0   3  246.75    8.99
  -3   0   3  234.37    9.01
  -1   0   2   -0.36    0.04
   1   0  -2   -0.43    0.03
  -1   0  -1   50.10    1.88
  -1   0  -1   48.67    1.88
  -3   0   0    0.19    0.07
  -3   0   0   -0.04    0.04
  -5   0   1    2.81    0.21
  -5   0   1    3.25    0.24
  -7   0   2    0.01    0.11
  -7   0   2   -0.06    0.07
  -9   0   3   83.32    3.35
  -9   0   3   83.22    3.34
 -11   0   4    0.19    0.18
 -11   0   4    0.22    0.17
  13   0  -5    0.92    0.27
 -13   0   5    0.94    0.26
 -12   0   8    0.31    0.21
  12   0  -8    0.05    0.17
 -10   0   7   -0.11    0.12
  10   0  -7    0.08    0.15
  -8   0   6   39.82    1.66
   8   0  -6   37.02    1.64
  -6   0   5   -0.06    0.06
  -6   0   5   -0.05    0.07
  -4   0   4   35.04    1.41
   4   0  -4   35.22    1.41
  -2   0   3    0.01    0.03
   2   0  -3    0.08    0.03
   0   0  -2  197.25    7.34
  -2   0  -1   -0.17    0.04
  -2   0  -1   -0.16    0.04
  -4   0   0    2.88    0.21
  -4   0   0    3.10    0.20
  -6   0   1    0.11    0.09
  -6   0   1    0.08    0.10
  -8   0   2   31.41    1.37
  -8   0   2   30.23    1.35
 -10   0   3    0.10    0.14
 -10   0   3    0.07    0.15
 -12   0   4    0.29    0.21
 -12   0   4    0.22    0.17
 -13   0   9    0.18    0.15
  13   0  -9    0.19    0.18
 -11   0   8    0.05    0.18
  11   0  -8    0.03    0.14
  -9   0   7   19.42    0.99
   9   0  -7   20.45    1.00
  -7   0   6   -0.15    0.09
   7   0  -6   -0.04    0.09
  -5   0   5  129.28    4.99
   5   0  -5  131.91    4.98
  -3   0   4   -0.02    0.04
   3   0  -4    0.02    0.05
   1   0  -3    0.08    0.06
  -1   0  -2   -0.11    0.03
  -1   0  -2   -0.13    0.02
  -3   0  -1   -0.02    0.05
  -3   0  -1    0.00    0.06
  -5   0   0    0.10    0.08
  -5   0   0   -0.01    0.05
  -7   0   1   17.14    0.84
  -7   0   1   17.64    0.82
  -9   0   2   -0.09    0.15
  -9   0   2   -0.01    0.13
 -11   0   3   16.21    0.88
 -11   0   3   14.39    0.86
 -13   0   4    0.07    0.15
 -13   0   4    0.04    0.21
 -12   0   9   -0.04    0.16
  12   0  -9    0.08    0.15
 -10   0   8    1.49    0.28
  10   0  -8    2.09    0.32
  -8   0   7   -0.03    0.11
   8   0  -7   -0.11    0.09
  -6   0   6    3.15    0.25
   6   0  -6    3.36    0.26
  -4   0   5    0.02    0.05
   4   0  -5    0.04    0.06
  -2   0   4  474.86   17.11
   2   0  -4  442.91   17.04
   0   0  -3   -0.14    0.03
  -2   0  -2  285.06   10.42
  -2   0  -2  274.28   10.44
  -4   0  -1    0.05    0.06
  -4   0  -1    0.09    0.06
  -6   0   0   65.07    2.59
  -6   0   0   66.01    2.58
  -8   0   1    0.01    0.11
  -8   0   1   -0.04    0.14
 -10   0   2    4.65    0.43
 -10   0   2    5.13    0.44
 -12   0   3    0.13    0.20
 -12   0   3    0.00    0.18
 -13   0  10    0.26    0.18
  13   0 -10   -0.06    0.15
 -11   0   9    5.04    0.50
  11   0  -9    5.56    0.51
  -9   0   8   -0.12    0.13
   9   0  -8   -0.11    0.11
  -7   0   7   25.13    1.13
   7   0  -7   25.38    1.14
  -5   0   6   -0.03    0.06
   5   0  -6   -0.05    0.06
  -3   0   5  483.26   17.37
   3   0  -5  447.61   17.31
   1   0  -4   -0.37    0.04
  -1   0  -3   13.24    0.53
  -1   0  -3   12.72    0.54
  -3   0  -2   -0.02    0.03
  -3   0  -2    0.08    0.04
  -5   0  -1    6.01    0.34
  -5   0  -1    6.11    0.34
  -7   0   0   -0.01    0.08
  -7   0   0    0.00    0.13
  -9   0   1    0.25    0.17
  -9   0   1    0.07    0.12
 -11   0   2    0.05    0.15
 -11   0   2    0.11    0.16
 -13   0   3    0.37    0.25
 -13   0   3    0.71    0.23
 -12   0  10    0.16    0.18
  12   0 -10    0.06    0.17
 -10   0   9    0.07    0.17
  10   0  -9    0.01    0.14
  -8   0   8    3.45    0.33
   8   0  -8    2.63    0.31
  -6   0   7   -0.02    0.07
   6   0  -7    0.03    0.07
  -4   0   6    2.81    0.20
   4   0  -6    3.25    0.22
   2   0  -5    0.04    0.05
   0   0  -4   21.58    0.88
  -2   0  -3    0.00    0.03
  -2   0  -3    0.10    0.04
  -4   0  -2  196.33    7.61
  -4   0  -2  209.03    7.61
  -6   0  -1    0.10    0.10
  -6   0  -1   -0.05    0.08
  -8   0   0    1.99    0.27
  -8   0   0    2.18    0.27
 -10   0   1    0.04    0.16
 -10   0   1   -0.02    0.14
 -12   0   2    0.65    0.24
 -12   0   2    0.56    0.24
 -11   0  10   -0.18    0.15
  11   0 -10    0.06    0.17
  -9   0   9    3.82    0.38
   9   0  -9    3.48    0.37
  -7   0   8    0.04    0.09
   7   0  -8    0.13    0.11
  -5   0   7  145.60    5.62
   5   0  -7  149.38    5.62
   3   0  -6   -0.05    0.05
   1   0  -5  157.65    5.91
  -1   0  -4    0.05    0.03
  -1   0  -4    0.06    0.03
  -3   0  -3    1.66    0.13
  -3   0  -3    1.96    0.15
  -5   0  -2   -0.05    0.06
  -5   0  -2    0.02    0.08
  -7   0  -1   63.07    2.49
  -7   0  -1   60.76    2.48
  -9   0   0    0.15    0.13
  -9   0   0    0.07    0.16
 -11   0   1    0.85    0.23
 -11   0   1    0.43    0.19
 -12   0  11   -0.10    0.15
  12   0 -11    0.03    0.16
 -10   0  10   11.19    0.68
  10   0 -10   10.01    0.66
  -8   0   9   -0.01    0.11
   8   0  -9    0.05    0.10
  -6   0   8   10.14    0.52
   6   0  -8    8.68    0.51
   4   0  -7   -0.01    0.06
   2   0  -6  304.60   11.36
   0   0  -5    0.01    0.04
  -2   0  -4  118.41    4.46
  -2   0  -4  118.22    4.46
  -4   0  -3    0.08    0.06
  -4   0  -3    0.03    0.06
  -6   0  -2  149.03    5.68
  -6   0  -2  148.63    5.67
  -8   0  -1    0.00    0.15
  -8   0  -1   -0.03    0.11
 -10   0   0    2.68    0.34
 -10   0   0    2.22    0.31
 -12   0   1    0.00    0.19
 -12   0   1    0.13    0.18
 -11   0  11   15.38    0.89
  11   0 -11   14.62    0.87
  -9   0  10    0.00    0.14
   9   0 -10   -0.11    0.11
  -7   0   9   13.38    0.70
   7   0  -9   13.73    0.72
  -5   0   8    0.81    0.14
   5   0  -8    0.02    0.07
   3   0  -7   90.06    3.46
   1   0  -6    0.07    0.06
  -1   0  -5   56.80    2.15
  -1   0  -5   55.34    2.16
  -3   0  -4   -0.03    0.04
  -3   0  -4   -0.01    0.04
  -5   0  -3   56.90    2.22
  -5   0  -3   55.20    2.20
  -7   0  -2    0.06    0.10
  -7   0  -2    0.19    0.13
  -9   0  -1    1.61    0.25
  -9   0  -1    1.38    0.26
 -11   0   0   -0.01    0.16
 -11   0   0    0.05    0.16
 -12   0  12    3.14    0.43
  12   0 -12    2.56    0.40
 -10   0  11    0.13    0.17
  10   0 -11   -0.13    0.15
  -8   0  10   26.51    1.24
   8   0 -10   27.15    1.25
  -6   0   9    0.04    0.08
   6   0  -9    0.01    0.09
   4   0  -8   22.49    0.98
   2   0  -7    0.03    0.06
   0   0  -6  156.62    5.88
  -2   0  -5   -0.06    0.03
  -2   0  -5   -0.05    0.03
  -4   0  -4   78.52    3.01
  -4   0  -4   77.72    3.02
  -6   0  -3    0.07    0.09
  -6   0  -3    0.00    0.07
  -8   0  -2   55.17    2.29
  -8   0  -2   56.61    2.30
 -10   0  -1    0.19    0.16
 -10   0  -1    0.10    0.15
 -12   0   0    0.20    0.18
 -12   0   0   -0.02    0.21
 -11   0  12   -0.14    0.15
  11   0 -12   -0.12    0.14
  -9   0  11   14.04    0.79
   9   0 -11   14.58    0.80
  -7   0  10   -0.03    0.08
   7   0 -10   -0.08    0.07
   5   0  -9    0.50    0.13
   3   0  -8   -0.05    0.04
   1   0  -7    2.86    0.20
  -1   0  -6    0.06    0.05
  -1   0  -6    0.00    0.04
  -3   0  -5    5.37    0.29
  -3   0  -5    5.89    0.32
  -5   0  -4    0.10    0.07
  -5   0  -4   -0.05    0.06
  -7   0  -3    0.60    0.15
  -7   0  -3    0.26    0.14
  -9   0  -2    0.06    0.15
  -9   0  -2    0.00    0.12
 -11   0  -1    1.64    0.31
 -11   0  -1    1.75    0.31
  12   0 -13   -0.15    0.14
  10   0 -12    0.03    0.16
   8   0 -11    0.19    0.15
   6   0 -10   15.34    0.77
   4   0  -9    0.07    0.08
   2   0  -8  315.06   11.78
   0   0  -7    0.05    0.07
  -2   0  -6   61.99    2.40
  -2   0  -6   62.46    2.42
  -4   0  -5   -0.02    0.06
  -4   0  -5    0.04    0.06
  -6   0  -4    0.65    0.14
  -6   0  -4    0.19    0.10
  -8   0  -3    0.05    0.14
  -8   0  -3    0.10    0.13
 -10   0  -2    0.15    0.15
 -10   0  -2    0.25    0.17
 -12   0  -1    0.05    0.18
  11   0 -13   -0.04    0.15
   9   0 -12   -0.06    0.13
   7   0 -11   -0.07    0.09
   5   0 -10    0.02    0.07
   3   0  -9    6.37    0.37
   1   0  -8    0.21    0.09
  -1   0  -7   78.55    3.09
  -1   0  -7   82.56    3.09
  -3   0  -6    0.16    0.06
  -3   0  -6   -0.06    0.05
  -5   0  -5    0.38    0.10
  -5   0  -5    0.39    0.11
  -7   0  -4   -0.14    0.09
  -7   0  -4   -0.07    0.11
  -9   0  -3    4.68    0.41
  -9   0  -3    5.55    0.42
 -11   0  -2    0.12    0.18
 -11   0  -2    0.15    0.18
  12   0 -14    0.84    0.24
  10   0 -13   -0.11    0.15
   8   0 -12    3.51    0.38
   6   0 -11   -0.04    0.09
   4   0 -10    4.75    0.32
   2   0  -9   -0.06    0.05
   0   0  -8  469.57   17.51
   0   0  -8  468.73   17.47
  -2   0  -7    0.05    0.06
  -2   0  -7    0.63    0.10
  -4   0  -6    2.09    0.19
  -4   0  -6    2.12    0.21
  -6   0  -5   -0.10    0.10
  -6   0  -5    0.02    0.11
  -8   0  -4    0.79    0.18
  -8   0  -4    0.87    0.19
 -10   0  -3    0.06    0.16
 -10   0  -3   -0.03    0.16
 -12   0  -2   -0.04    0.18
  11   0 -14   -0.01    0.17
   9   0 -13    0.17    0.14
   7   0 -12    0.01    0.11
   5   0 -11    0.08    0.10
   3   0 -10    0.06    0.08
   1   0  -9    0.63    0.12
  -1   0  -8   -0.04    0.05
  -1   0  -8    0.07    0.06
  -3   0  -7  106.06    4.09
  -3   0  -7  106.95    4.07
  -5   0  -6    0.06    0.08
  -5   0  -6    0.11    0.09
  -7   0  -5   -0.11    0.09
  -7   0  -5    0.06    0.11
  -9   0  -4   -0.06    0.14
  -9   0  -4    0.12    0.15
 -11   0  -3    0.62    0.21
 -11   0  -3    0.15    0.21
  10   0 -14    2.93    0.40
   8   0 -13   -0.04    0.13
   6   0 -12    1.11    0.21
   4   0 -11   -0.03    0.09
   2   0 -10   49.08    1.97
   0   0  -9    0.00    0.06
   0   0  -9    0.04    0.06
  -2   0  -8    2.75    0.20
  -2   0  -8    2.58    0.23
  -4   0  -7    0.28    0.10
  -4   0  -7    0.01    0.07
  -6   0  -6    1.18    0.21
  -6   0  -6    1.46    0.20
  -8   0  -5    0.03    0.13
  -8   0  -5    0.17    0.13
 -10   0  -4    1.35    0.28
 -10   0  -4    0.88    0.23
  11   0 -15    0.16    0.18
   9   0 -14    0.06    0.15
   7   0 -13   12.91    0.72
   5   0 -12   -0.08    0.09
   3   0 -11    1.34    0.20
   1   0 -10   -0.09    0.06
  -1   0  -9    7.30    0.39
  -1   0  -9    8.27    0.43
  -3   0  -8   -0.08    0.06
  -3   0  -8   -0.02    0.06
  -5   0  -7   86.20    3.34
  -5   0  -7   85.61    3.37
  -7   0  -6    0.24    0.13
  -7   0  -6    0.08    0.12
  -9   0  -5    0.51    0.18
  -9   0  -5    0.75    0.20
 -11   0  -4    0.22    0.22
  10   0 -15    0.08    0.15
   8   0 -14    0.12    0.14
   6   0 -13    0.02    0.13
   4   0 -12    0.00    0.09
   2   0 -11   -0.06    0.06
   0   0 -10    3.44    0.25
   0   0 -10    3.53    0.24
  -2   0  -9   -0.03    0.07
  -2   0  -9    0.09    0.07
  -4   0  -8    1.80    0.18
  -4   0  -8    1.32    0.20
  -6   0  -7   -0.05    0.10
  -6   0  -7    0.02    0.11
  -8   0  -6    2.35    0.31
  -8   0  -6    3.05    0.31
 -10   0  -5   -0.10    0.16
 -10   0  -5   -0.30    0.16
  11   0 -16    0.19    0.19
   9   0 -15    0.56    0.21
   7   0 -14    0.13    0.13
   5   0 -13   14.88    0.76
   3   0 -12    0.03    0.09
   1   0 -11    0.33    0.12
  -1   0 -10    0.03    0.06
  -1   0 -10    0.05    0.07
  -3   0  -9    3.04    0.22
  -3   0  -9    2.39    0.25
  -5   0  -8    0.11    0.12
  -5   0  -8    0.01    0.11
  -7   0  -7    2.29    0.26
  -7   0  -7    3.03    0.32
  -9   0  -6    0.10    0.15
  -9   0  -6    0.11    0.15
  10   0 -16    0.44    0.21
   8   0 -15    0.04    0.15
   6   0 -14    4.57    0.41
   4   0 -13   -0.02    0.10
   2   0 -12    1.58    0.22
   0   0 -11   -0.05    0.08
   0   0 -11    0.03    0.07
  -2   0 -10    0.68    0.12
  -2   0 -10    0.34    0.12
  -4   0  -9    0.04    0.09
  -4   0  -9   -0.03    0.09
  -6   0  -8    0.17    0.12
  -6   0  -8    0.15    0.12
  -8   0  -7   -0.04    0.13
  -8   0  -7    0.01    0.13
   9   0 -16   -0.18    0.15
   7   0 -15    0.27    0.16
   5   0 -14   -0.20    0.08
   3   0 -13    9.21    0.53
   1   0 -12   -0.03    0.09
  -1   0 -11   12.79    0.66
  -1   0 -11   13.44    0.63
  -3   0 -10   -0.04    0.07
  -3   0 -10   -0.07    0.08
  -5   0  -9    1.40    0.22
  -5   0  -9    1.02    0.17
  -7   0  -8    0.10    0.13
  -7   0  -8   -0.10    0.11
  -9   0  -7    0.19    0.17
  -9   0  -7    0.05    0.16
  10   0 -17   -0.03    0.15
   8   0 -16    4.77    0.47
   6   0 -15   -0.14    0.09
   4   0 -14    5.70    0.40
   2   0 -13   -0.01    0.08
   0   0 -12   17.58    0.85
   0   0 -12   20.84    0.91
  -2   0 -11    0.18    0.11
  -2   0 -11    0.03    0.08
  -4   0 -10   25.58    1.11
  -4   0 -10   25.07    1.14
  -6   0  -9    0.03    0.11
  -6   0  -9    0.00    0.12
  -8   0  -8    0.08    0.15
  -8   0  -8   -0.14    0.12
   9   0 -17    0.34    0.20
   7   0 -16   -0.04    0.13
   5   0 -15    1.39    0.24
   3   0 -14    0.02    0.10
   1   0 -13    1.61    0.22
  -1   0 -12    0.14    0.12
  -1   0 -12    0.07    0.11
  -3   0 -11   11.53    0.58
  -3   0 -11   11.12    0.62
  -5   0 -10   -0.06    0.10
  -5   0 -10    0.27    0.14
  -7   0  -9    1.10    0.23
  -7   0  -9    0.96    0.20
  -9   0  -8    0.11    0.18
  10   0 -18    1.38    0.31
   8   0 -17    0.19    0.19
   6   0 -16    0.14    0.15
   4   0 -15    0.06    0.11
   2   0 -14   -0.13    0.07
   0   0 -13    0.21    0.12
   0   0 -13    0.10    0.11
  -2   0 -12    0.29    0.13
  -2   0 -12    0.23    0.15
  -4   0 -11    0.06    0.12
  -4   0 -11   -0.06    0.09
  -6   0 -10    6.35    0.42
  -6   0 -10    5.99    0.45
  -8   0  -9    0.06    0.16
   9   0 -18    0.15    0.17
   7   0 -17    9.74    0.66
   5   0 -16   -0.02    0.13
   3   0 -15    2.03    0.27
   1   0 -14   -0.09    0.08
   1   0 -14    0.01    0.10
  -1   0 -13   16.60    0.81
  -1   0 -13   17.74    0.86
  -3   0 -12    0.03    0.10
  -3   0 -12    0.02    0.12
  -5   0 -11    1.82    0.27
  -5   0 -11    2.68    0.28
  -7   0 -10   -0.11    0.14
   8   0 -18    0.28    0.19
   6   0 -17   -0.20    0.14
   4   0 -16   11.89    0.69
   2   0 -15   -0.04    0.09
   0   0 -14   18.19    0.84
   0   0 -14   16.76    0.87
  -2   0 -13   -0.11    0.12
  -2   0 -13    0.00    0.12
  -4   0 -12    8.42    0.50
  -4   0 -12    8.68    0.55
  -6   0 -11    0.05    0.15
  -8   0 -10    4.71    0.46
   9   0 -19    2.66    0.39
   7   0 -18    0.07    0.19
   5   0 -17   22.76    1.13
   3   0 -16    0.20    0.14
   1   0 -15    0.18    0.13
   1   0 -15    0.00    0.10
  -1   0 -14   -0.08    0.10
  -1   0 -14   -0.02    0.12
  -3   0 -13   -0.10    0.12
  -3   0 -13    0.20    0.12
  -5   0 -12    0.10    0.13
  -5   0 -12    0.32    0.17
  -7   0 -11    0.15    0.18
   8   0 -19    0.15    0.21
   6   0 -18    0.81    0.24
   4   0 -17   -0.05    0.16
   2   0 -16   22.16    1.08
   0   0 -15    0.07    0.11
   0   0 -15    0.21    0.13
  -2   0 -14    2.46    0.27
  -2   0 -14    2.53    0.32
  -4   0 -13    0.03    0.14
  -4   0 -13    0.07    0.13
  -6   0 -12    0.26    0.19
   7   0 -19    1.17    0.30
   5   0 -18    0.02    0.18
   3   0 -17    9.98    0.63
   1   0 -16   -0.07    0.13
   1   0 -16   -0.03    0.12
  -1   0 -15    1.47    0.22
  -1   0 -15    1.00    0.22
  -3   0 -14    0.57    0.18
  -3   0 -14    0.09    0.13
  -5   0 -13    1.26    0.26
  -7   0 -12    0.26    0.21
   6   0 -19    0.06    0.20
   4   0 -18    1.30    0.26
   2   0 -17    0.03    0.15
   2   0 -17   -0.04    0.13
   0   0 -16    3.97    0.35
   0   0 -16    2.95    0.35
  -2   0 -15   -0.05    0.12
  -2   0 -15    0.14    0.16
  -4   0 -14    2.44    0.33
  -6   0 -13   -0.04    0.18
   7   0 -20   -0.13    0.19
   5   0 -19    1.41    0.29
   3   0 -18   -0.08    0.15
   1   0 -17    0.81    0.23
   1   0 -17    0.93    0.21
  -1   0 -16   -0.01    0.13
  -1   0 -16   -0.12    0.14
  -3   0 -15    2.38    0.33
  -5   0 -14   -0.08    0.16
   6   0 -20    0.67    0.24
   4   0 -19   -0.08    0.15
   2   0 -18    3.75    0.39
   2   0 -18    4.20    0.45
   0   0 -17   -0.07    0.17
   0   0 -17   -0.01    0.15
  -2   0 -16   -0.01    0.17
  -4   0 -15    0.01    0.17
  -6   0 -14    0.69    0.26
   5   0 -20   -0.20    0.16
   3   0 -19    1.40    0.28
   3   0 -19    1.49    0.29
   1   0 -18    0.07    0.18
   1   0 -18    0.15    0.19
  -1   0 -17    2.81    0.38
  -3   0 -16   -0.08    0.16
  -5   0 -15    2.55    0.38
   4   0 -20   -0.20    0.15
   2   0 -19    0.14    0.21
   2   0 -19    0.01    0.18
   0   0 -18    5.83    0.54
  -2   0 -17    0.10    0.20
  -4   0 -16   -0.05    0.19
   3   0 -20   -0.05    0.17
   3   0 -20   -0.04    0.15
   1   0 -19    2.99    0.41
  -1   0 -18    0.39    0.24
  -3   0 -17    0.08    0.22
   2   0 -20    3.19    0.42
   0   0 -19    0.04    0.22
  -2   0 -18   -0.24    0.21
   1   0 -20   -0.21    0.19
  -1   0 -19    7.12    0.63
  -1   1 -19    2.54    0.41
   1   1 -20    0.82    0.28
  -2   1 -18    0.95    0.30
   0   1 -19    0.28    0.24
   2   1 -20   -0.06    0.18
  -3   1 -17   -0.08    0.21
  -1   1 -18    0.64    0.28
   1   1 -19   15.11    0.91
   3   1 -20    0.07    0.19
  -4   1 -16    0.46    0.25
  -2   1 -17    0.54    0.25
   0   1 -18    0.71    0.27
   2   1 -19    0.90    0.28
   4   1 -20    0.55    0.22
  -5   1 -15    0.58    0.25
  -3   1 -16    1.12    0.28
  -1   1 -17    0.46    0.23
   1   1 -18    7.45    0.58
   3   1 -19    8.07    0.60
   5   1 -20    0.17    0.19
  -6   1 -14   -0.17    0.19
  -4   1 -15    0.12    0.19
  -2   1 -16    1.27    0.27
   0   1 -17    1.07    0.28
   2   1 -18    0.31    0.20
   2   1 -18    0.09    0.17
   4   1 -19    0.28    0.20
   6   1 -20    0.17    0.20
  -7   1 -13    1.01    0.28
  -5   1 -14    0.80    0.25
  -3   1 -15    0.15    0.17
  -1   1 -16   -0.25    0.14
   1   1 -17   12.75    0.76
   1   1 -17   12.84    0.71
   3   1 -18    2.46    0.34
   5   1 -19    0.13    0.17
   7   1 -20    0.68    0.26
  -6   1 -13    0.28    0.21
  -4   1 -14    1.84    0.30
  -2   1 -15    1.26    0.25
   0   1 -16    0.01    0.14
   0   1 -16   -0.05    0.12
   2   1 -17    0.57    0.18
   2   1 -17    0.41    0.21
   4   1 -18    1.10    0.26
   6   1 -19    2.47    0.38
  -7   1 -12    0.33    0.22
  -5   1 -13    0.04    0.16
  -3   1 -14    0.16    0.15
  -1   1 -15    2.30    0.27
  -1   1 -15    2.14    0.30
   1   1 -16   -0.14    0.10
   1   1 -16   -0.13    0.12
   3   1 -17   17.08    0.92
   5   1 -18    0.00    0.15
   7   1 -19    4.39    0.49
  -8   1 -11    0.33    0.23
  -6   1 -12    0.29    0.20
  -4   1 -13    0.42    0.18
  -2   1 -14   17.72    0.95
  -2   1 -14   19.95    0.90
   0   1 -15   -0.02    0.11
   0   1 -15    0.03    0.13
   2   1 -16    0.58    0.19
   4   1 -17    0.88    0.22
   6   1 -18    3.83    0.44
   8   1 -19    1.26    0.28
  -9   1 -10    0.11    0.21
  -7   1 -11    0.42    0.20
  -5   1 -12    1.27    0.24
  -3   1 -13    0.29    0.17
  -1   1 -14   -0.05    0.10
  -1   1 -14   -0.08    0.12
   1   1 -15    0.54    0.14
   1   1 -15    0.40    0.15
   3   1 -16    0.06    0.13
   5   1 -17    1.02    0.24
   7   1 -18   -0.01    0.16
   9   1 -19    0.40    0.22
  -8   1 -10    0.25    0.20
  -6   1 -11    0.08    0.15
  -4   1 -12    5.42    0.43
  -2   1 -13    0.10    0.13
  -2   1 -13    0.15    0.12
   0   1 -14   14.35    0.70
   0   1 -14   13.39    0.73
   2   1 -15    0.06    0.12
   4   1 -16    0.46    0.18
   6   1 -17    0.60    0.22
   8   1 -18    2.50    0.38
  -9   1  -9    1.33    0.30
  -7   1 -10   -0.08    0.15
  -5   1 -11    0.90    0.21
  -3   1 -12    0.64    0.15
  -3   1 -12    0.67    0.17
  -1   1 -13    6.51    0.39
  -1   1 -13    5.80    0.42
   1   1 -14    4.48    0.38
   1   1 -14    3.67    0.30
   3   1 -15    5.97    0.42
   5   1 -16    2.33    0.31
   7   1 -17    8.75    0.62
   9   1 -18    0.12    0.18
  -8   1  -9    0.32    0.19
  -6   1 -10    2.41    0.31
  -4   1 -11    5.83    0.41
  -4   1 -11    4.51    0.33
  -2   1 -12   28.58    1.23
  -2   1 -12   25.46    1.14
   0   1 -13    0.58    0.16
   0   1 -13    0.37    0.13
   2   1 -14   -0.12    0.09
   4   1 -15    1.37    0.24
   6   1 -16    0.21    0.17
   8   1 -17    1.70    0.31
  10   1 -18    0.31    0.19
  -9   1  -8    3.25    0.40
  -7   1  -9    4.95    0.44
  -5   1 -10    0.21    0.14
  -5   1 -10   -0.02    0.11
  -3   1 -11    0.72    0.16
  -3   1 -11    0.64    0.13
  -1   1 -12    7.83    0.48
  -1   1 -12    7.40    0.42
   1   1 -13    0.20    0.11
   3   1 -14    0.70    0.16
   5   1 -15    1.07    0.22
   7   1 -16    1.32    0.26
   9   1 -17    9.85    0.68
 -10   1  -7    1.62    0.33
  -8   1  -8   -0.03    0.15
  -6   1  -9    1.51    0.25
  -6   1  -9    2.06    0.23
  -4   1 -10    3.50    0.27
  -4   1 -10    4.72    0.35
  -2   1 -11    0.00    0.07
  -2   1 -11    0.10    0.10
   0   1 -12   19.01    0.90
   0   1 -12   18.88    0.85
   2   1 -13    0.44    0.13
   4   1 -14   -0.08    0.09
   6   1 -15    2.25    0.31
   8   1 -16    0.36    0.20
  10   1 -17    0.39    0.22
  -9   1  -7    0.16    0.18
  -7   1  -8    0.50    0.16
  -7   1  -8    0.60    0.18
  -5   1  -9    2.95    0.26
  -5   1  -9    2.79    0.30
  -3   1 -10    1.08    0.15
  -3   1 -10    1.09    0.19
  -1   1 -11   15.64    0.70
  -1   1 -11   14.79    0.75
   1   1 -12    1.40    0.21
   3   1 -13    4.79    0.36
   5   1 -14    9.48    0.58
   7   1 -15    5.94    0.46
   9   1 -16    0.05    0.17
 -10   1  -6    0.41    0.24
  -8   1  -7    0.56    0.19
  -8   1  -7    0.72    0.20
  -6   1  -8    4.15    0.31
  -6   1  -8    3.80    0.36
  -4   1  -9    4.75    0.35
  -4   1  -9    3.84    0.27
  -2   1 -10    2.32    0.25
  -2   1 -10    1.98    0.18
   0   1 -11    2.51    0.26
   0   1 -11    2.70    0.21
   2   1 -12   14.78    0.74
   4   1 -13    1.30    0.20
   6   1 -14   -0.02    0.12
   8   1 -15    0.85    0.21
  10   1 -16    0.02    0.18
 -11   1  -5    0.21    0.24
  -9   1  -6   -0.06    0.14
  -7   1  -7   18.19    0.92
  -7   1  -7   18.66    0.87
  -5   1  -8    8.56    0.45
  -5   1  -8    8.00    0.50
  -3   1  -9    7.36    0.38
  -1   1 -10   47.95    1.89
  -1   1 -10   47.30    1.94
   1   1 -11   30.86    1.32
   3   1 -12    4.02    0.33
   5   1 -13    2.15    0.27
   7   1 -14    2.57    0.33
   9   1 -15   10.74    0.70
  11   1 -16    0.43    0.21
 -10   1  -5    0.04    0.18
  -8   1  -6    0.02    0.13
  -8   1  -6   -0.03    0.13
  -6   1  -7   -0.01    0.11
  -6   1  -7    0.11    0.10
  -4   1  -8    7.27    0.43
  -4   1  -8    6.18    0.36
  -2   1  -9    2.27    0.18
  -2   1  -9    3.56    0.26
   0   1 -10    8.97    0.48
   0   1 -10    8.40    0.43
   2   1 -11    0.89    0.17
   4   1 -12   79.63    3.16
   6   1 -13    1.44    0.23
   8   1 -14    1.50    0.27
  10   1 -15    1.14    0.26
 -11   1  -4    0.25    0.22
  -9   1  -5    1.97    0.28
  -9   1  -5    2.17    0.31
  -7   1  -6    0.05    0.12
  -7   1  -6    0.03    0.12
  -5   1  -7   58.06    2.36
  -5   1  -7   58.18    2.30
  -3   1  -8   11.78    0.54
  -1   1  -9    3.58    0.27
  -1   1  -9    3.44    0.22
   1   1 -10   25.41    1.10
   3   1 -11    0.68    0.14
   5   1 -12    0.33    0.13
   7   1 -13    0.72    0.19
   9   1 -14   -0.02    0.14
  11   1 -15    1.06    0.28
 -10   1  -4    1.12    0.26
 -10   1  -4    1.44    0.28
  -8   1  -5   -0.06    0.12
  -8   1  -5   -0.10    0.12
  -6   1  -6    9.13    0.49
  -6   1  -6    9.58    0.55
  -4   1  -7    0.04    0.07
  -4   1  -7   -0.03    0.07
  -2   1  -8   11.12    0.56
   0   1  -9    1.82    0.16
   0   1  -9    1.92    0.20
   2   1 -10   32.60    1.37
   4   1 -11    0.10    0.10
   6   1 -12   56.73    2.33
   8   1 -13    5.20    0.46
  10   1 -14    0.30    0.19
 -11   1  -3    0.19    0.19
 -11   1  -3    0.16    0.20
  -9   1  -4    0.15    0.15
  -9   1  -4    0.07    0.15
  -7   1  -5    0.57    0.16
  -7   1  -5    0.23    0.14
  -5   1  -6   38.47    1.63
  -5   1  -6   39.08    1.57
  -3   1  -7    0.13    0.09
  -3   1  -7    0.09    0.05
  -1   1  -8    9.43    0.44
   1   1  -9   28.07    1.18
   3   1 -10    1.07    0.17
   5   1 -11    0.08    0.09
   7   1 -12   -0.07    0.11
   9   1 -13    0.24    0.16
  11   1 -14    0.41    0.21
 -12   1  -2   -0.05    0.21
 -10   1  -3    0.14    0.16
 -10   1  -3    0.56    0.21
  -8   1  -4    0.26    0.14
  -8   1  -4    0.13    0.13
  -6   1  -5   21.44    0.93
  -6   1  -5   20.50    0.97
  -4   1  -6   24.16    1.02
  -4   1  -6   25.13    1.07
  -2   1  -7    1.96    0.20
   0   1  -8    1.28    0.16
   2   1  -9    0.63    0.12
   4   1 -10  116.94    4.50
   6   1 -11   23.18    1.07
   8   1 -12    0.26    0.15
  10   1 -13    3.17    0.41
  12   1 -14   -0.05    0.16
 -11   1  -2    0.16    0.18
 -11   1  -2    0.09    0.18
  -9   1  -3    0.98    0.23
  -9   1  -3    0.93    0.21
  -7   1  -4    0.00    0.10
  -7   1  -4    0.02    0.11
  -5   1  -5   16.29    0.77
  -5   1  -5   16.05    0.72
  -3   1  -6    7.02    0.39
  -1   1  -7   84.54    3.25
   1   1  -8  105.60    4.04
   3   1  -9   16.48    0.75
   5   1 -10    9.38    0.52
   7   1 -11   12.37    0.68
   9   1 -12    0.15    0.14
  -9  -1  12   -0.08    0.12
  11   1 -13    0.15    0.17
 -12   1  -1    0.46    0.22
 -12   1  -1    0.40    0.25
 -10   1  -2    1.88    0.29
 -10   1  -2    1.61    0.29
  -8   1  -3    2.77    0.29
  -8   1  -3    3.29    0.33
  -6   1  -4    0.90    0.15
  -6   1  -4    1.01    0.18
  -4   1  -5   35.39    1.41
  -4   1  -5   34.98    1.45
  -2   1  -6   27.78    1.15
   0   1  -7    0.16    0.08
   2   1  -8   27.68    1.15
   4   1  -9   22.52    0.99
   6   1 -10   46.48    1.93
   8   1 -11   18.24    0.93
  -8  -1  11   18.27    0.92
  10   1 -12    0.87    0.24
 -10  -1  12    0.76    0.22
  12   1 -13    0.38    0.23
 -12  -1  13    0.74    0.27
 -11   1  -1    0.33    0.19
 -11   1  -1    0.62    0.22
  -9   1  -2   -0.01    0.15
  -9   1  -2    0.11    0.12
  -7   1  -3    8.76    0.50
  -7   1  -3    8.81    0.52
  -5   1  -4    0.21    0.08
  -5   1  -4    0.06    0.07
  -3   1  -5   16.95    0.76
  -1   1  -6    9.61    0.46
   1   1  -7  157.51    5.94
   3   1  -8   38.08    1.54
   5   1  -9    4.64    0.32
  -5  -1   9    4.69    0.31
   7   1 -10   -0.10    0.08
  -7  -1  10   -0.01    0.09
   9   1 -11    0.29    0.17
  -9  -1  11    0.42    0.17
  11   1 -12    0.51    0.22
 -11  -1  12    0.55    0.23
 -12   1   0    1.55    0.29
 -12   1   0    1.52    0.34
 -10   1  -1    0.06    0.15
 -10   1  -1   -0.01    0.14
  -8   1  -2    9.37    0.58
  -8   1  -2   10.16    0.58
  -6   1  -3    2.56    0.25
  -6   1  -3    2.86    0.24
  -4   1  -4    0.35    0.10
  -4   1  -4    0.43    0.09
  -2   1  -5    4.89    0.28
   0   1  -6    0.44    0.09
   2   1  -7   42.18    1.68
   4   1  -8    4.11    0.28
   6   1  -9    3.32    0.29
  -6  -1   9    2.61    0.26
   8   1 -10    2.95    0.33
  -8  -1  10    2.28    0.29
  10   1 -11    3.69    0.41
 -10  -1  11    3.82    0.42
  12   1 -12   -0.20    0.14
 -12  -1  12   -0.33    0.14
 -11   1   0    0.55    0.23
 -11   1   0    0.52    0.20
  -9   1  -1    4.23    0.37
  -9   1  -1    3.54    0.37
  -7   1  -2   12.47    0.66
  -7   1  -2   13.81    0.69
  -5   1  -3   11.30    0.56
  -5   1  -3   10.85    0.52
  -3   1  -4   69.94    2.71
  -1   1  -5  116.03    4.38
   1   1  -6   -0.03    0.07
   3   1  -7    0.63    0.11
   5   1  -8   37.52    1.59
  -5  -1   8   39.41    1.58
   7   1  -9    4.46    0.34
  -7  -1   9    4.73    0.35
   9   1 -10    0.19    0.15
  -9  -1  10   -0.06    0.12
  11   1 -11    0.23    0.17
 -11  -1  11    0.45    0.21
 -12   1   1    2.45    0.39
 -12   1   1    2.44    0.36
 -10   1   0    0.02    0.14
 -10   1   0    0.03    0.15
  -8   1  -1    4.16    0.36
  -8   1  -1    3.97    0.35
  -6   1  -2   22.17    1.00
  -6   1  -2   24.09    1.03
  -4   1  -3    6.49    0.33
  -4   1  -3    6.64    0.37
  -2   1  -4    5.36    0.25
   0   1  -5   29.14    1.16
   2   1  -6   62.35    2.41
   4   1  -7    0.09    0.07
  -4  -1   7   -0.05    0.04
   6   1  -8    8.28    0.48
  -6  -1   8    8.46    0.48
   8   1  -9   12.51    0.69
  -8  -1   9   12.69    0.70
  10   1 -10    7.15    0.52
 -10  -1  10    6.54    0.51
  12   1 -11    0.16    0.16
 -12  -1  11    0.16    0.18
 -11   1   1    0.00    0.15
 -11   1   1    0.08    0.16
  -9   1   0    3.78    0.36
  -9   1   0    3.30    0.34
  -7   1  -1   16.05    0.76
  -7   1  -1   14.98    0.76
  -5   1  -2   15.30    0.69
  -5   1  -2   15.23    0.70
  -3   1  -3   46.30    1.82
  -1   1  -4  264.86    9.75
  -1   1  -4  258.39    9.76
   1   1  -5 1000.00   37.07
   3   1  -6   41.75    1.64
  -3  -1   6   40.63    1.62
   5   1  -7    1.44    0.18
  -5  -1   7    1.26    0.17
   7   1  -8   15.26    0.75
  -7  -1   8   13.87    0.73
   9   1  -9   14.41    0.79
  -9  -1   9   15.09    0.81
  11   1 -10    0.82    0.25
 -11  -1  10    1.30    0.29
 -12   1   2    2.33    0.35
 -12   1   2    2.03    0.37
 -10   1   1   13.02    0.75
 -10   1   1   13.73    0.77
  -8   1   0    9.59    0.56
  -8   1   0    9.69    0.57
  -6   1  -1    0.26    0.11
  -6   1  -1    0.07    0.08
  -4   1  -2  138.31    5.36
  -4   1  -2  145.65    5.38
  -2   1  -3    1.37    0.09
   0   1  -4    7.23    0.33
   2   1  -5  149.12    5.45
  -2  -1   5  140.87    5.45
   4   1  -6    0.36    0.10
  -4  -1   6    0.42    0.10
   6   1  -7   19.76    0.89
  -6  -1   7   18.71    0.88
   8   1  -8    1.16    0.21
  -8  -1   8    1.78    0.26
  10   1  -9    3.10    0.37
 -10  -1   9    2.83    0.36
  12   1 -10    2.96    0.41
 -12  -1  10    2.94    0.41
 -13   1   3    0.50    0.27
 -13   1   3    0.12    0.16
 -11   1   2    0.90    0.23
 -11   1   2    0.74    0.25
  -9   1   1    4.51    0.40
  -9   1   1    4.79    0.39
  -7   1   0    1.00    0.18
  -7   1   0    1.11    0.20
  -5   1  -1    9.74    0.49
  -5   1  -1   10.05    0.50
  -3   1  -2   41.11    1.68
  -3   1  -2   46.73    1.72
  -1   1  -3   92.86    3.43
  -1   1  -3   89.94    3.45
   1   1  -4  218.60    7.33
  -1  -1   4  173.87    7.37
   3   1  -5  129.07    4.88
  -3  -1   5  129.63    4.89
   5   1  -6   15.74    0.74
  -5  -1   6   17.25    0.76
   7   1  -7    4.07    0.31
  -7  -1   7    4.11    0.33
   9   1  -8    1.34    0.24
  -9  -1   8    1.53    0.27
  11   1  -9    0.62    0.21
 -11  -1   9    0.39    0.20
  13   1 -10   -0.10    0.14
 -13  -1  10    0.17    0.18
 -12   1   3    0.40    0.21
 -12   1   3    0.38    0.23
 -10   1   2    3.41    0.38
 -10   1   2    3.61    0.38
  -8   1   1    0.92    0.18
  -8   1   1    0.95    0.20
  -6   1   0    0.08    0.11
  -6   1   0    0.05    0.08
  -4   1  -1    1.19    0.14
  -4   1  -1    1.04    0.12
  -2   1  -2  232.20    8.66
   0   1  -3    1.96    0.11
   0  -1   3    1.79    0.12
   2   1  -4   62.00    2.29
  -2  -1   4   59.90    2.29
  -2  -1   4   57.91    2.29
   4   1  -5    0.46    0.09
  -4  -1   5    0.55    0.11
   6   1  -6    2.32    0.23
  -6  -1   6    2.28    0.23
   8   1  -7   24.31    1.10
  -8  -1   7   22.84    1.10
  10   1  -8    8.51    0.57
 -10  -1   8    8.81    0.59
  12   1  -9    2.68    0.38
 -12  -1   9    2.92    0.40
 -13   1   4   -0.15    0.21
 -13   1   4    0.27    0.20
 -11   1   3    0.30    0.18
 -11   1   3    0.25    0.19
  -9   1   2   -0.11    0.14
  -9   1   2   -0.12    0.10
  -7   1   1   37.95    1.53
  -7   1   1   33.72    1.51
  -5   1   0   31.28    1.27
  -5   1   0   30.29    1.27
  -3   1  -1   14.55    0.61
  -3   1  -1   14.19    0.62
  -1   1  -2  507.68   17.42
  -1   1  -2  475.34   17.49
   1  -1   2  424.28   17.56
   1   1  -3  131.64    4.56
  -1  -1   3  120.67    4.56
  -1  -1   3  113.07    4.59
   3   1  -4   30.40    1.19
  -3  -1   4   30.12    1.19
  -3  -1   4   29.00    1.16
   5   1  -5    7.90    0.41
  -5  -1   5    7.48    0.42
   7   1  -6    2.37    0.25
  -7  -1   6    2.52    0.27
   9   1  -7   14.83    0.80
  -9  -1   7   15.85    0.83
  11   1  -8    2.21    0.33
 -11  -1   8    2.12    0.34
  13   1  -9    0.06    0.18
 -13  -1   9    0.19    0.19
 -12   1   4    0.10    0.16
 -12   1   4   -0.08    0.17
 -10   1   3    1.12    0.25
 -10   1   3    0.58    0.21
  -8   1   2    3.93    0.35
  -8   1   2    3.72    0.34
  -6   1   1   63.92    2.53
  -6   1   1   64.02    2.53
  -4   1   0   22.62    0.94
  -4   1   0   22.52    0.94
  -2   1  -1   56.65    2.17
   0   1  -2    5.29    0.25
   0  -1   2    5.42    0.25
   2   1  -3    2.28    0.14
  -2  -1   3    2.12    0.14
   4   1  -4    5.68    0.30
  -4  -1   4    5.47    0.31
  -4  -1   4    5.28    0.24
   6   1  -5   30.41    1.26
  -6  -1   5   29.15    1.27
   8   1  -6    3.35    0.32
  -8  -1   6    3.43    0.34
  10   1  -7   -0.01    0.13
 -10  -1   7    0.10    0.15
  12   1  -8    4.18    0.45
 -12  -1   8    3.40    0.43
 -13   1   5    0.05    0.21
 -13   1   5    0.06    0.17
 -11   1   4    0.09    0.17
 -11   1   4    0.24    0.18
  -9   1   3   12.53    0.71
  -9   1   3   12.38    0.70
  -7   1   2    0.26    0.11
  -7   1   2    0.29    0.14
  -5   1   1   -0.07    0.04
  -5   1   1   -0.01    0.08
  -3   1   0  329.66   11.56
  -3   1   0  290.56   11.57
  -1   1  -1   88.48    3.36
  -1   1  -1   87.82    3.36
   1  -1   1   91.58    3.38
   1   1  -2   33.98    1.32
  -1  -1   2   34.32    1.33
  -1  -1   2   33.40    1.32
   3   1  -3   35.14    1.41
  -3  -1   3   36.79    1.43
  -3  -1   3   36.34    1.39
   5   1  -4   70.42    2.57
  -5  -1   4   65.11    2.58
  -5  -1   4   62.32    2.49
   7   1  -5   27.55    1.19
  -7  -1   5   26.78    1.21
   9   1  -6    0.07    0.13
  -9  -1   6    0.01    0.15
  11   1  -7    3.37    0.39
 -11  -1   7    3.35    0.41
  13   1  -8    0.18    0.18
 -13  -1   8    0.51    0.20
 -12   1   5    1.21    0.26
 -12   1   5    1.63    0.33
 -10   1   4    0.54    0.19
 -10   1   4    0.93    0.23
  -8   1   3    6.39    0.44
  -8   1   3    6.84    0.46
  -6   1   2   63.44    2.53
  -6   1   2   64.38    2.53
  -4   1   1    9.27    0.44
  -4   1   1    8.68    0.43
  -2   1   0  353.57   14.79
  -2   1   0  445.23   14.78
   2  -1   0  393.77   14.92
   0   1  -1   23.90    0.91
   0  -1   1   23.45    0.92
   2   1  -2   22.37    0.92
  -2  -1   2   24.11    0.94
  -2  -1   2   24.55    0.92
  -4  -1   3   28.29    1.17
  -4  -1   3   28.43    1.10
  -4  -1   3   28.69    1.16
  -6  -1   4   16.08    0.76
  -6  -1   4   17.23    0.79
   8   1  -5   11.98    0.63
  -8  -1   5   11.15    0.64
  10   1  -6    2.82    0.34
 -10  -1   6    3.61    0.39
  12   1  -7    3.80    0.43
 -12  -1   7    3.23    0.43
 -13   1   6   -0.01    0.16
  13  -1  -6   -0.06    0.17
 -11   1   5    0.58    0.22
 -11   1   5    0.09    0.17
  -9   1   4    1.23    0.25
  -9   1   4    1.13    0.24
  -7   1   3   26.83    1.18
  -7   1   3   26.07    1.17
  -5   1   2    1.55    0.17
  -5   1   2    1.74    0.18
  -3   1   1   12.13    0.53
  -3   1   1   12.73    0.53
   3  -1  -1   12.12    0.48
  -1   1   0   28.61    1.12
   1  -1   0   29.49    1.12
  -1  -1   1  195.82    7.32
  -3  -1   2  299.27   11.90
  -3  -1   2  320.47   11.95
  -3  -1   2  335.73   11.86
  -5  -1   3    0.14    0.09
  -5  -1   3    0.26    0.04
  -5  -1   3    0.17    0.07
  -7  -1   4    1.10    0.20
  -7  -1   4    1.38    0.19
  -9  -1   5    3.65    0.37
  -9  -1   5    3.16    0.34
  11   1  -6   -0.08    0.13
 -11  -1   6    0.27    0.18
  13   1  -7   -0.21    0.15
 -13  -1   7    0.03    0.15
 -12   1   6   -0.02    0.21
 -12   1   6    0.18    0.16
 -10   1   5    0.28    0.15
 -10   1   5    0.25    0.16
  -8   1   4    0.04    0.11
  -8   1   4   -0.06    0.12
  -6   1   3  107.30    4.08
  -6   1   3  103.62    4.07
  -4   1   2   27.24    1.13
  -4   1   2   28.05    1.13
  -2   1   1   35.46    1.40
  -2   1   1   37.23    1.41
   2  -1  -1   36.96    1.39
   0  -1   0   -0.04    0.01
   0  -1   0    0.02    0.01
  -2  -1   1   36.23    1.37
  -2  -1   1   36.48    1.37
  -2  -1   1   34.80    1.39
  -4  -1   2   28.21    1.05
  -4  -1   2   26.84    1.12
  -4  -1   2   26.43    1.10
  -6  -1   3   99.59    3.90
  -6  -1   3  101.41    3.87
  -8  -1   4   -0.07    0.10
  -8  -1   4   -0.03    0.12
  10   1  -5    0.26    0.16
 -10  -1   5    0.48    0.19
  12   1  -6    0.17    0.18
 -12  -1   6    0.27    0.18
 -13   1   7    0.30    0.18
  13  -1  -7    0.39    0.20
 -11   1   6    0.21    0.16
 -11   1   6    0.12    0.19
  -9   1   5    3.75    0.37
  -9   1   5    3.45    0.37
  -7   1   4    0.90    0.18
  -7   1   4    1.82    0.23
  -5   1   3    0.24    0.08
  -5   1   3    0.39    0.10
  -3   1   2  318.78   12.54
  -3   1   2  353.70   12.53
  -1   1   1  235.66    8.77
   1   1   0   29.13    1.10
  -1  -1   0   29.37    1.10
  -1  -1   0   28.19    1.11
  -3  -1   1   12.97    0.53
  -3  -1   1   12.09    0.54
  -5  -1   2    1.87    0.10
  -5  -1   2    1.57    0.19
  -5  -1   2    1.83    0.17
  -7  -1   3   26.70    1.21
  -7  -1   3   28.21    1.20
  -9  -1   4    1.09    0.24
  -9  -1   4    1.41    0.24
  11   1  -5    0.38    0.19
 -11  -1   5    0.80    0.23
  13   1  -6   -0.03    0.16
 -13  -1   6    0.22    0.18
 -12   1   7    3.94    0.45
  12  -1  -7    3.32    0.43
 -10   1   6    2.50    0.34
 -10   1   6    3.26    0.37
  -8   1   5   11.75    0.66
  -8   1   5   12.38    0.67
  -6   1   4   16.56    0.78
  -6   1   4   17.30    0.80
  -4   1   3   28.32    1.16
  -4   1   3   28.43    1.16
  -2   1   2   21.78    0.87
  -2   1   2   22.17    0.88
   0   1   1   23.10    0.91
   0  -1  -1   23.65    0.91
   0  -1  -1   24.29    0.92
  -2  -1   0  356.21   15.30
  -2  -1   0  466.97   15.29
  -4  -1   1    8.61    0.42
  -4  -1   1    8.82    0.41
  -6  -1   2   62.55    2.47
  -6  -1   2   62.43    2.38
  -6  -1   2   63.25    2.50
  -8  -1   3    5.34    0.38
  -8  -1   3    5.89    0.42
 -10  -1   4    0.51    0.19
 -10  -1   4    0.52    0.20
  12   1  -5    1.58    0.29
 -12  -1   5    1.19    0.28
 -13   1   8    0.07    0.16
  13  -1  -8    0.11    0.18
 -11   1   7    3.36    0.40
  11  -1  -7    3.45    0.41
  -9   1   6    0.01    0.14
  -9   1   6   -0.14    0.12
  -7   1   5   26.10    1.18
  -7   1   5   26.82    1.18
  -5   1   4   69.80    2.74
  -5   1   4   70.52    2.75
  -3   1   3   36.45    1.42
  -3   1   3   35.59    1.43
   1  -1  -2   33.48    1.31
  -1  -1  -1   90.32    3.33
  -1  -1  -1   86.70    3.32
  -3  -1   0  324.33   11.41
  -3  -1   0  288.62   11.45
  -5  -1   1    0.20    0.09
  -5  -1   1    0.00    0.05
  -7  -1   2    0.26    0.11
  -7  -1   2    0.35    0.16
  -9  -1   3   12.34    0.71
  -9  -1   3   12.14    0.68
 -11  -1   4   -0.02    0.15
 -11  -1   4   -0.02    0.17
  13   1  -5    0.10    0.19
 -13  -1   5   -0.12    0.16
 -12   1   8    3.17    0.42
  12  -1  -8    3.20    0.42
 -10   1   7    0.10    0.14
  10  -1  -7    0.12    0.16
  -8   1   6    3.14    0.32
  -8   1   6    2.91    0.32
  -6   1   5   28.83    1.24
  -6   1   5   28.89    1.23
  -4   1   4    5.19    0.30
  -4   1   4    5.68    0.30
   2  -1  -3    2.32    0.15
   0  -1  -2    5.50    0.24
  -2  -1  -1   57.49    2.16
  -2  -1  -1   56.61    2.18
  -4  -1   0   22.89    0.93
  -4  -1   0   22.48    0.94
  -6  -1   1   65.08    2.54
  -6  -1   1   64.39    2.57
  -8  -1   2    4.04    0.36
  -8  -1   2    3.91    0.32
 -10  -1   3    0.62    0.21
 -10  -1   3    0.80    0.21
 -12  -1   4   -0.14    0.17
 -12  -1   4    0.32    0.19
 -13   1   9    0.29    0.18
  13  -1  -9    0.10    0.16
 -11   1   8    1.99    0.33
  11  -1  -8    2.47    0.36
  -9   1   7   15.42    0.83
   9  -1  -7   16.15    0.85
  -7   1   6    2.08    0.26
  -7   1   6    2.84    0.27
  -5   1   5    7.44    0.42
  -5   1   5    8.25    0.42
  -3   1   4   31.64    1.25
   3  -1  -4   31.03    1.26
   1  -1  -3  127.19    4.76
  -1  -1  -2  511.12   18.86
  -1  -1  -2  505.33   18.92
  -3  -1  -1   14.69    0.62
  -3  -1  -1   14.26    0.60
  -5  -1   0   32.03    1.27
  -5  -1   0   30.23    1.28
  -7  -1   1   36.09    1.47
  -7  -1   1   34.17    1.49
  -9  -1   2    0.01    0.12
  -9  -1   2   -0.14    0.14
 -11  -1   3    0.28    0.18
 -11  -1   3    0.23    0.19
 -13  -1   4    0.00    0.17
 -12   1   9    2.96    0.40
  12  -1  -9    2.29    0.37
 -10   1   8    9.50    0.61
  10  -1  -8    7.71    0.57
  -8   1   7   24.38    1.11
   8  -1  -7   22.76    1.11
  -6   1   6    2.26    0.23
   6  -1  -6    2.25    0.24
  -4   1   5    0.55    0.10
   4  -1  -5    0.60    0.11
   2  -1  -4   59.92    2.29
   0  -1  -3    2.05    0.11
  -2  -1  -2  218.07    8.13
  -2  -1  -2  218.61    8.17
  -4  -1  -1    1.18    0.12
  -4  -1  -1    1.36    0.14
  -6  -1   0    0.13    0.10
  -6  -1   0    0.04    0.08
  -8  -1   1    0.70    0.20
  -8  -1   1    0.93    0.18
 -10  -1   2    3.20    0.35
 -10  -1   2    2.81    0.35
 -12  -1   3   -0.03    0.17
 -12  -1   3    0.27    0.21
 -13   1  10    0.10    0.16
  13  -1 -10   -0.01    0.15
 -11   1   9    0.84    0.23
  11  -1  -9    0.72    0.23
  -9   1   8    1.15    0.22
   9  -1  -8    0.99    0.22
  -7   1   7    3.98    0.33
   7  -1  -7    4.10    0.35
  -5   1   6   16.93    0.76
   5  -1  -6   16.51    0.77
   3  -1  -5  129.91    4.91
   1  -1  -4  216.06    8.06
  -1  -1  -3   89.00    3.35
  -1  -1  -3   89.41    3.37
  -3  -1  -2   49.00    1.87
  -3  -1  -2   46.87    1.84
  -5  -1  -1    9.85    0.49
  -5  -1  -1    9.93    0.48
  -7  -1   0    1.46    0.22
  -7  -1   0    1.14    0.18
  -9  -1   1    4.95    0.43
  -9  -1   1    4.40    0.38
 -11  -1   2    0.72    0.23
 -11  -1   2    0.87    0.23
 -13  -1   3    0.25    0.18
 -12   1  10    2.75    0.40
  12  -1 -10    2.36    0.37
 -10   1   9    3.84    0.41
  10  -1  -9    2.74    0.37
  -8   1   8    1.15    0.21
   8  -1  -8    1.19    0.21
  -6   1   7   18.30    0.85
   6  -1  -7   18.72    0.87
   4  -1  -6    0.50    0.11
   2  -1  -5  144.96    5.45
   0  -1  -4    7.70    0.34
  -2  -1  -3    2.44    0.16
  -2  -1  -3    2.45    0.15
  -4  -1  -2  144.95    5.42
  -4  -1  -2  142.57    5.44
  -6  -1  -1    0.14    0.09
  -6  -1  -1    0.21    0.11
  -8  -1   0   10.28    0.56
  -8  -1   0    9.12    0.56
 -10  -1   1   13.27    0.75
 -10  -1   1   12.65    0.73
 -12  -1   2    1.97    0.35
 -12  -1   2    1.94    0.35
 -11   1  10    1.27    0.29
  11  -1 -10    1.32    0.28
  -9   1   9   15.25    0.83
   9  -1  -9   14.83    0.83
  -7   1   8   15.05    0.76
   7  -1  -8   15.60    0.78
  -5   1   7    1.94    0.20
   5  -1  -7    1.33    0.19
   3  -1  -6   41.32    1.65
   1  -1  -5  933.28   34.60
  -1  -1  -4  268.63    9.91
  -1  -1  -4  261.52    9.86
  -3  -1  -3   48.67    1.90
  -3  -1  -3   48.37    1.88
  -5  -1  -2   15.91    0.70
  -5  -1  -2   15.19    0.70
  -7  -1  -1   16.07    0.76
  -7  -1  -1   15.50    0.77
  -9  -1   0    3.20    0.32
  -9  -1   0    3.11    0.35
 -11  -1   1    0.05    0.16
 -11  -1   1    0.10    0.17
 -12   1  11    0.05    0.18
  12  -1 -11   -0.09    0.16
 -10   1  10    7.29    0.53
  10  -1 -10    6.25    0.51
  -8   1   9   13.45    0.73
   8  -1  -9   13.59    0.74
  -6   1   8    7.98    0.47
   6  -1  -8    8.36    0.48
   4  -1  -7   -0.04    0.05
   2  -1  -6   62.44    2.41
   0  -1  -5   31.22    1.23
  -2  -1  -4   10.41    0.46
  -2  -1  -4   10.37    0.46
  -4  -1  -3    6.24    0.34
  -4  -1  -3    6.36    0.33
  -6  -1  -2   22.51    0.98
  -6  -1  -2   22.27    0.98
  -8  -1  -1    3.39    0.32
  -8  -1  -1    4.45    0.37
 -10  -1   0    0.02    0.15
 -10  -1   0    0.13    0.14
 -12  -1   1    2.78    0.39
 -11   1  11   -0.12    0.15
  11  -1 -11    0.13    0.18
  -9   1  10    0.02    0.14
   9  -1 -10   -0.06    0.14
  -7   1   9    4.59    0.35
   7  -1  -9    4.69    0.37
   5  -1  -8   41.43    1.71
   3  -1  -7    0.61    0.11
   1  -1  -6   -0.22    0.05
  -1  -1  -5  117.46    4.52
  -1  -1  -5  123.32    4.55
  -3  -1  -4   68.75    2.64
  -3  -1  -4   68.15    2.63
  -5  -1  -3   11.75    0.56
  -5  -1  -3   11.58    0.56
  -7  -1  -2   13.50    0.68
  -7  -1  -2   14.30    0.70
  -9  -1  -1    3.82    0.37
  -9  -1  -1    3.49    0.34
 -11  -1   0    0.41    0.20
 -11  -1   0    0.43    0.19
  12  -1 -12   -0.01    0.17
  10  -1 -11    4.20    0.45
   8  -1 -10    2.57    0.32
   6  -1  -9    2.89    0.30
   4  -1  -8    4.90    0.31
   2  -1  -7   40.15    1.60
   0  -1  -6    0.83    0.11
  -2  -1  -5    5.06    0.26
  -2  -1  -5    4.54    0.26
  -4  -1  -4    0.44    0.10
  -4  -1  -4    0.51    0.10
  -6  -1  -3    2.69    0.24
  -6  -1  -3    2.45    0.24
  -8  -1  -2    9.49    0.56
  -8  -1  -2    9.11    0.54
 -10  -1  -1    0.09    0.18
 -10  -1  -1   -0.04    0.12
 -12  -1   0    1.64    0.32
  11  -1 -12    0.58    0.21
   9  -1 -11    0.25    0.18
   7  -1 -10   -0.17    0.08
   5  -1  -9    3.76    0.29
   3  -1  -8   38.79    1.57
   1  -1  -7  158.28    5.96
  -1  -1  -6    9.56    0.44
  -1  -1  -6    9.26    0.43
  -3  -1  -5   16.53    0.73
  -3  -1  -5   17.61    0.74
  -5  -1  -4    0.12    0.08
  -5  -1  -4    0.00    0.06
  -7  -1  -3    8.83    0.50
  -7  -1  -3    7.62    0.46
  -9  -1  -2    0.28    0.18
  -9  -1  -2    0.23    0.14
 -11  -1  -1    0.60    0.23
  12  -1 -13    0.99    0.25
  10  -1 -12    1.29    0.28
   8  -1 -11   17.78    0.93
   6  -1 -10   47.13    1.97
   4  -1  -9   25.38    1.11
   2  -1  -8   28.50    1.18
   0  -1  -7    0.32    0.08
   0  -1  -7    0.37    0.08
  -2  -1  -6   28.35    1.16
  -2  -1  -6   28.83    1.16
  -4  -1  -5   34.55    1.42
  -4  -1  -5   35.55    1.43
  -6  -1  -4    0.80    0.16
  -6  -1  -4    1.11    0.17
  -8  -1  -3    3.15    0.32
  -8  -1  -3    2.70    0.29
 -10  -1  -2    1.26    0.25
 -10  -1  -2    1.52    0.28
 -12  -1  -1    0.40    0.22
  11  -1 -13   -0.10    0.16
   9  -1 -12    0.13    0.14
   7  -1 -11   12.64    0.70
   5  -1 -10    9.15    0.52
   3  -1  -9   15.91    0.73
   1  -1  -8  102.21    3.90
  -1  -1  -7   85.15    3.26
  -1  -1  -7   85.07    3.25
  -3  -1  -6    7.87    0.39
  -3  -1  -6    6.85    0.38
  -5  -1  -5   15.84    0.73
  -5  -1  -5   15.85    0.73
  -7  -1  -4    0.10    0.11
  -7  -1  -4    0.10    0.12
  -9  -1  -3    0.67    0.18
  -9  -1  -3    1.16    0.23
 -11  -1  -2    0.07    0.20
  12  -1 -14    0.65    0.22
  10  -1 -13    2.11    0.33
   8  -1 -12    0.10    0.15
   6  -1 -11   22.32    1.05
   4  -1 -10  122.08    4.70
   2  -1  -9    0.44    0.10
   0  -1  -8    0.93    0.14
   0  -1  -8    1.08    0.13
  -2  -1  -7    1.98    0.18
  -2  -1  -7    1.82    0.17
  -4  -1  -6   24.85    1.06
  -4  -1  -6   25.28    1.07
  -6  -1  -5   21.98    0.97
  -6  -1  -5   21.19    0.97
  -8  -1  -4   -0.01    0.11
  -8  -1  -4    0.08    0.14
 -10  -1  -3    0.20    0.19
 -10  -1  -3    0.73    0.22
 -12  -1  -2    0.01    0.19
  11  -1 -14    0.72    0.25
   9  -1 -13    0.29    0.16
   7  -1 -12   -0.02    0.11
   5  -1 -11    0.04    0.09
   3  -1 -10    0.95    0.16
   1  -1  -9   29.29    1.22
  -1  -1  -8   15.36    0.70
  -1  -1  -8   16.00    0.70
  -3  -1  -7    0.29    0.10
  -3  -1  -7    0.27    0.09
  -5  -1  -6   38.36    1.54
  -5  -1  -6   35.62    1.53
  -7  -1  -5    0.54    0.16
  -7  -1  -5    0.37    0.15
  -9  -1  -4   -0.09    0.14
  -9  -1  -4    0.15    0.16
 -11  -1  -3    0.08    0.19
  10  -1 -14    0.25    0.19
   8  -1 -13    4.61    0.45
   6  -1 -12   59.53    2.45
   4  -1 -11    0.04    0.09
   2  -1 -10   31.13    1.31
   0  -1  -9    1.98    0.20
   0  -1  -9    1.78    0.18
  -2  -1  -8   10.98    0.53
  -2  -1  -8   10.68    0.52
  -4  -1  -7    0.02    0.07
  -4  -1  -7   -0.06    0.08
  -6  -1  -6    8.95    0.52
  -6  -1  -6    9.50    0.52
  -8  -1  -5   -0.04    0.12
  -8  -1  -5   -0.17    0.10
 -10  -1  -4    1.24    0.27
  11  -1 -15    1.12    0.28
   9  -1 -14   -0.10    0.14
   7  -1 -13    0.51    0.18
   5  -1 -12    0.11    0.10
   3  -1 -11    0.55    0.14
   1  -1 -10   25.04    1.08
  -1  -1  -9    3.42    0.25
  -1  -1  -9    3.66    0.25
  -3  -1  -8   24.44    1.03
  -3  -1  -8   23.82    1.04
  -5  -1  -7   60.59    2.38
  -5  -1  -7   58.13    2.37
  -7  -1  -6    0.10    0.12
  -7  -1  -6    0.02    0.11
  -9  -1  -5    2.18    0.30
  -9  -1  -5    2.15    0.30
 -11  -1  -4    0.02    0.20
  10  -1 -15    0.95    0.26
   8  -1 -14    1.26    0.25
   6  -1 -13    1.06    0.21
   4  -1 -12   78.66    3.12
   2  -1 -11    0.47    0.13
   0  -1 -10    8.17    0.44
   0  -1 -10    8.23    0.44
  -2  -1  -9    3.91    0.28
  -2  -1  -9    3.70    0.26
  -4  -1  -8    6.54    0.39
  -4  -1  -8    7.21    0.41
  -6  -1  -7   -0.06    0.09
  -6  -1  -7    0.01    0.11
  -8  -1  -6    0.28    0.15
  -8  -1  -6    0.26    0.15
 -10  -1  -5    0.23    0.20
  11  -1 -16    0.35    0.21
   9  -1 -15   10.22    0.69
   7  -1 -14    3.04    0.35
   5  -1 -13    2.25    0.28
   3  -1 -12    4.25    0.33
   1  -1 -11   30.62    1.30
  -1  -1 -10   47.30    1.91
  -1  -1 -10   47.54    1.91
  -3  -1  -9   10.90    0.57
  -3  -1  -9   11.74    0.57
  -5  -1  -8    8.24    0.48
  -5  -1  -8    8.40    0.49
  -7  -1  -7   17.71    0.86
  -7  -1  -7   18.15    0.88
  -9  -1  -6   -0.11    0.15
 -11  -1  -5    0.45    0.22
  10  -1 -16    0.18    0.18
   8  -1 -15    1.26    0.26
   6  -1 -14   -0.09    0.10
   4  -1 -13    1.11    0.19
   2  -1 -12   15.58    0.76
   0  -1 -11    2.22    0.24
   0  -1 -11    2.53    0.23
  -2  -1 -10    2.13    0.22
  -2  -1 -10    2.56    0.25
  -4  -1  -9    4.82    0.34
  -4  -1  -9    4.69    0.33
  -6  -1  -8    3.47    0.32
  -6  -1  -8    3.56    0.31
  -8  -1  -7    0.74    0.20
  -8  -1  -7    0.70    0.19
 -10  -1  -6    0.43    0.22
   9  -1 -16    0.10    0.18
   7  -1 -15    6.52    0.49
   5  -1 -14    9.67    0.58
   3  -1 -13    4.89    0.35
   1  -1 -12    1.10    0.20
  -1  -1 -11   15.04    0.72
  -1  -1 -11   14.86    0.71
  -3  -1 -10    0.86    0.17
  -3  -1 -10    1.16    0.17
  -5  -1  -9    3.28    0.30
  -5  -1  -9    3.55    0.31
  -7  -1  -8    0.70    0.18
  -7  -1  -8    0.63    0.18
  -9  -1  -7   -0.16    0.15
  10  -1 -17    0.75    0.25
   8  -1 -16    0.15    0.19
   6  -1 -15    2.22    0.30
   4  -1 -14   -0.07    0.10
   2  -1 -13    0.49    0.15
   0  -1 -12   19.67    0.89
   0  -1 -12   18.13    0.86
  -2  -1 -11   -0.08    0.08
  -2  -1 -11    0.02    0.10
  -4  -1 -10    5.65    0.36
  -4  -1 -10    4.71    0.37
  -6  -1  -9    1.90    0.26
  -6  -1  -9    2.38    0.27
  -8  -1  -8    0.46    0.18
  -8  -1  -8    0.33    0.17
 -10  -1  -7    1.19    0.27
   9  -1 -17    9.94    0.69
   7  -1 -16    0.85    0.24
   5  -1 -15    1.38    0.23
   3  -1 -14    0.74    0.17
   1  -1 -13    0.05    0.11
   1  -1 -13    0.05    0.10
  -1  -1 -12    6.98    0.43
  -1  -1 -12    6.42    0.41
  -3  -1 -11    0.79    0.16
  -3  -1 -11    0.99    0.20
  -5  -1 -10    0.19    0.14
  -5  -1 -10    0.20    0.13
  -7  -1  -9    4.18    0.38
  -7  -1  -9    5.63    0.42
  -9  -1  -8    3.83    0.40
  10  -1 -18   -0.02    0.17
   8  -1 -17    1.77    0.33
   6  -1 -16    0.41    0.18
   4  -1 -15    1.49    0.25
   2  -1 -14   -0.10    0.08
   0  -1 -13    0.60    0.16
   0  -1 -13    0.78    0.16
  -2  -1 -12   30.06    1.29
  -2  -1 -12   29.44    1.31
  -4  -1 -11    6.41    0.42
  -4  -1 -11    6.87    0.45
  -6  -1 -10    2.38    0.30
  -6  -1 -10    2.02    0.27
  -8  -1  -9    0.46    0.18
   9  -1 -18    0.07    0.20
   7  -1 -17    9.62    0.64
   5  -1 -16    2.72    0.34
   3  -1 -15    6.50    0.45
   1  -1 -14    4.46    0.33
   1  -1 -14    3.65    0.34
  -1  -1 -13    6.38    0.40
  -1  -1 -13    5.44    0.40
  -3  -1 -12    1.27    0.20
  -3  -1 -12    1.06    0.21
  -5  -1 -11    1.26    0.23
  -5  -1 -11    1.11    0.21
  -7  -1 -10    0.09    0.16
  -7  -1 -10   -0.04    0.14
   8  -1 -18    1.82    0.34
   6  -1 -17    1.16    0.26
   4  -1 -16    0.64    0.20
   2  -1 -15    0.10    0.12
   0  -1 -14   12.42    0.69
   0  -1 -14   13.73    0.69
  -2  -1 -13    0.33    0.15
  -2  -1 -13   -0.08    0.11
  -4  -1 -12    5.44    0.39
  -4  -1 -12    5.72    0.42
  -6  -1 -11    0.05    0.15
  -6  -1 -11   -0.05    0.13
   9  -1 -19    0.18    0.21
   7  -1 -18   -0.10    0.17
   5  -1 -17    0.54    0.20
   3  -1 -16    0.11    0.15
   1  -1 -15    0.83    0.18
   1  -1 -15    0.55    0.17
  -1  -1 -14    0.04    0.12
  -1  -1 -14   -0.04    0.11
  -3  -1 -13    0.11    0.13
  -3  -1 -13    0.12    0.15
  -5  -1 -12    1.33    0.24
  -5  -1 -12    1.27    0.23
  -7  -1 -11    0.26    0.18
   8  -1 -19    1.56    0.33
   6  -1 -18    4.23    0.46
   4  -1 -17    0.79    0.24
   2  -1 -16    0.58    0.18
   2  -1 -16    0.78    0.18
   0  -1 -15    0.08    0.12
   0  -1 -15   -0.13    0.10
  -2  -1 -14   17.26    0.86
  -2  -1 -14   17.74    0.90
  -4  -1 -13    0.68    0.20
  -4  -1 -13    0.54    0.17
  -6  -1 -12    0.22    0.16
  -6  -1 -12    0.14    0.19
   7  -1 -19    4.49    0.49
   5  -1 -18   -0.13    0.14
   3  -1 -17   14.26    0.79
   1  -1 -16    0.10    0.13
   1  -1 -16   -0.02    0.13
  -1  -1 -15    2.23    0.30
  -1  -1 -15    2.47    0.29
  -3  -1 -14    0.03    0.13
  -3  -1 -14   -0.01    0.13
  -5  -1 -13    0.50    0.19
  -5  -1 -13    0.05    0.15
   6  -1 -19    1.84    0.34
   4  -1 -18    0.95    0.25
   2  -1 -17    0.26    0.19
   2  -1 -17    0.35    0.17
   0  -1 -16   -0.04    0.12
   0  -1 -16    0.13    0.14
  -2  -1 -15    0.86    0.22
  -2  -1 -15    0.93    0.21
  -4  -1 -14    2.19    0.31
  -4  -1 -14    1.82    0.27
   7  -1 -20    0.28    0.22
   5  -1 -19   -0.01    0.17
   3  -1 -18    2.35    0.33
   1  -1 -17   13.00    0.72
   1  -1 -17   13.04    0.76
  -1  -1 -16   -0.01    0.14
  -1  -1 -16    0.15    0.17
  -3  -1 -15    0.04    0.14
  -3  -1 -15   -0.10    0.15
  -5  -1 -14    1.00    0.26
   6  -1 -20    0.42    0.24
   4  -1 -19    0.08    0.16
   2  -1 -18   -0.01    0.16
   2  -1 -18    0.10    0.17
   0  -1 -17    1.48    0.27
   0  -1 -17    1.37    0.26
  -2  -1 -16    0.97    0.22
  -2  -1 -16    0.99    0.25
  -4  -1 -15   -0.17    0.16
   5  -1 -20    0.04    0.19
   3  -1 -19    7.60    0.55
   3  -1 -19    7.68    0.57
   1  -1 -18    6.50    0.50
   1  -1 -18    7.44    0.55
  -1  -1 -17    0.43    0.22
  -1  -1 -17    0.14    0.17
  -3  -1 -16    0.93    0.26
   4  -1 -20    0.32    0.20
   2  -1 -19    0.90    0.24
   2  -1 -19    0.99    0.26
   0  -1 -18    0.87    0.23
   0  -1 -18    1.10    0.29
  -2  -1 -17    0.36    0.21
  -4  -1 -16    0.68    0.25
   3  -1 -20    0.18    0.19
   3  -1 -20    0.08    0.17
   1  -1 -19   14.65    0.85
   1  -1 -19   13.56    0.80
  -1  -1 -18    1.17    0.28
  -3  -1 -17    0.20    0.22
   2  -1 -20   -0.01    0.17
   2  -1 -20   -0.01    0.19
   0  -1 -19    0.11    0.21
  -2  -1 -18    0.86    0.28
   1  -1 -20    0.43    0.25
  -1  -1 -19    1.39    0.34
  -1   2 -19    2.44    0.41
   1   2 -20    0.72    0.27
  -2   2 -18    0.21    0.22
   0   2 -19    1.08    0.31
   2   2 -20    0.36    0.23
  -3   2 -17    0.19    0.24
  -1   2 -18    0.72    0.28
   1   2 -19    0.40    0.23
   3   2 -20    0.07    0.17
  -4   2 -16    0.36    0.25
  -2   2 -17   -0.10    0.21
   0   2 -18    0.62    0.26
   2   2 -19    0.00    0.17
   4   2 -20    0.07    0.17
  -5   2 -15    0.06    0.20
  -3   2 -16    0.82    0.27
  -1   2 -17    1.19    0.31
   1   2 -18    0.04    0.18
   3   2 -19    1.99    0.34
   5   2 -20    0.75    0.25
  -6   2 -14    1.81    0.36
  -4   2 -15    0.16    0.21
  -2   2 -16    1.04    0.27
   0   2 -17    4.80    0.49
   2   2 -18    0.02    0.18
   4   2 -19   -0.10    0.14
   6   2 -20    0.13    0.19
  -7   2 -13   -0.05    0.20
  -5   2 -14    1.81    0.33
  -3   2 -15    3.75    0.43
  -1   2 -16    1.48    0.29
   1   2 -17    2.48    0.36
   3   2 -18    0.29    0.20
   5   2 -19    0.92    0.26
   7   2 -20    1.32    0.31
  -6   2 -13    0.16    0.20
  -4   2 -14   -0.01    0.15
  -2   2 -15    0.17    0.17
   0   2 -16    1.61    0.29
   2   2 -17    7.72    0.56
   4   2 -18    4.16    0.45
   6   2 -19   -0.03    0.16
  -7   2 -12   -0.21    0.16
  -5   2 -13    0.74    0.23
  -3   2 -14    4.62    0.45
  -1   2 -15    2.72    0.35
   1   2 -16   -0.02    0.13
   3   2 -17    1.55    0.28
   5   2 -18    0.43    0.20
   7   2 -19    0.92    0.27
  -8   2 -11    3.22    0.43
  -6   2 -12    0.51    0.22
  -4   2 -13    0.79    0.22
  -2   2 -14    0.36    0.18
   0   2 -15    1.52    0.26
   2   2 -16    0.91    0.22
   4   2 -17   20.06    1.03
   6   2 -18    0.43    0.20
   8   2 -19    1.22    0.28
  -7   2 -11   -0.02    0.17
  -5   2 -12    0.60    0.20
  -3   2 -13   -0.13    0.12
  -1   2 -14    0.09    0.13
   1   2 -15    0.68    0.16
   1   2 -15    0.85    0.20
   3   2 -16    0.34    0.17
   5   2 -17   13.03    0.77
   7   2 -18    0.15    0.19
  -8   2 -10    0.19    0.20
  -6   2 -11    4.11    0.43
  -4   2 -12    3.60    0.37
  -2   2 -13    1.27    0.24
   0   2 -14   10.22    0.61
   2   2 -15    9.37    0.58
   4   2 -16    0.11    0.16
   6   2 -17    6.17    0.49
   8   2 -18    0.17    0.19
  -9   2  -9    0.40    0.22
  -7   2 -10   -0.17    0.15
  -5   2 -11    0.69    0.20
  -3   2 -12    1.82    0.27
  -1   2 -13    0.23    0.14
  -1   2 -13    0.16    0.07
   1   2 -14    9.38    0.51
   1   2 -14    8.58    0.55
   3   2 -15   -0.03    0.12
   5   2 -16    0.59    0.20
   7   2 -17    4.80    0.47
   9   2 -18    0.18    0.18
  -8   2  -9    1.43    0.28
  -6   2 -10    2.39    0.32
  -4   2 -11   16.73    0.86
  -2   2 -12    0.52    0.10
  -2   2 -12    0.51    0.16
   0   2 -13    0.36    0.14
   2   2 -14    5.03    0.38
   4   2 -15    4.91    0.43
   6   2 -16    0.10    0.16
   8   2 -17    0.66    0.22
  -9   2  -8    0.05    0.18
  -7   2  -9    0.27    0.18
  -5   2 -10    0.22    0.14
  -3   2 -11    4.64    0.28
  -3   2 -11    4.42    0.38
  -1   2 -12   11.51    0.54
  -1   2 -12   10.03    0.60
   1   2 -13    1.93    0.26
   3   2 -14    8.24    0.51
   5   2 -15   25.88    1.22
   7   2 -16    3.57    0.40
   9   2 -17    0.45    0.22
 -10   2  -7    0.29    0.23
  -8   2  -8    0.22    0.16
  -6   2  -9    4.14    0.40
  -4   2 -10   21.84    1.08
  -4   2 -10   24.48    1.01
  -2   2 -11    5.85    0.32
  -2   2 -11    5.19    0.38
   0   2 -12   42.54    1.79
   2   2 -13    8.86    0.53
   4   2 -14    1.54    0.26
   6   2 -15    0.60    0.19
   8   2 -16    0.03    0.16
  10   2 -17    0.09    0.17
  -9   2  -7    0.49    0.21
  -7   2  -8    2.88    0.34
  -5   2  -9    6.83    0.47
  -5   2  -9    7.13    0.39
  -3   2 -10    0.87    0.18
  -3   2 -10    1.10    0.14
  -1   2 -11    4.65    0.29
  -1   2 -11    4.89    0.36
   1   2 -12   28.71    1.27
   3   2 -13   19.06    0.92
   5   2 -14   13.93    0.74
   7   2 -15    9.71    0.62
   9   2 -16    0.96    0.26
 -10   2  -6    0.65    0.26
  -8   2  -7   -0.01    0.14
  -6   2  -8   16.93    0.87
  -4   2  -9    1.55    0.17
  -4   2  -9    1.24    0.21
  -2   2 -10   29.19    1.27
  -2   2 -10   28.91    1.19
   0   2 -11    5.05    0.35
   2   2 -12  183.44    6.99
   4   2 -13    1.86    0.25
   6   2 -14    8.72    0.55
   8   2 -15    1.58    0.28
  10   2 -16   -0.01    0.17
 -11   2  -5    0.51    0.26
  -9   2  -6    0.63    0.22
  -7   2  -7    7.42    0.51
  -5   2  -8    3.16    0.32
  -5   2  -8    3.70    0.25
  -3   2  -9   51.48    2.00
  -3   2  -9   49.97    2.08
  -1   2 -10   12.91    0.66
  -1   2 -10   13.43    0.60
   1   2 -11    1.81    0.22
   3   2 -12   19.44    0.92
   5   2 -13   -0.20    0.09
   7   2 -14    0.43    0.16
   9   2 -15    0.11    0.17
  11   2 -16    1.07    0.27
 -10   2  -5    0.05    0.19
  -8   2  -6    0.02    0.14
  -6   2  -7    0.33    0.10
  -6   2  -7    0.27    0.14
  -4   2  -8    0.78    0.17
  -4   2  -8    1.00    0.14
  -2   2  -9   33.92    1.45
  -2   2  -9   34.88    1.38
   0   2 -10    1.95    0.22
   0   2 -10    1.56    0.15
   2   2 -11    0.10    0.10
   4   2 -12    9.18    0.54
   6   2 -13    0.34    0.15
   8   2 -14   -0.07    0.12
  10   2 -15    1.87    0.33
 -11   2  -4    0.02    0.19
  -9   2  -5    0.06    0.15
  -7   2  -6    3.94    0.30
  -5   2  -7    8.62    0.52
  -5   2  -7    8.74    0.44
  -3   2  -8    4.34    0.26
  -3   2  -8    4.26    0.32
  -1   2  -9   21.92    0.96
  -1   2  -9   20.78    0.88
   1   2 -10   29.00    1.24
   3   2 -11    1.45    0.21
   5   2 -12    0.21    0.12
   7   2 -13    3.78    0.37
   9   2 -14    0.18    0.16
  11   2 -15    6.43    0.58
 -10   2  -4    0.05    0.17
  -8   2  -5    0.37    0.16
  -8   2  -5    0.41    0.16
  -6   2  -6   18.43    0.90
  -4   2  -7    7.02    0.36
  -4   2  -7    6.72    0.43
  -2   2  -8    4.36    0.31
  -2   2  -8    4.47    0.25
   0   2  -9   73.46    2.88
   2   2 -10  157.42    6.00
   4   2 -11    0.00    0.11
   6   2 -12   39.38    1.68
   8   2 -13    2.01    0.29
  10   2 -14    3.40    0.41
 -11   2  -3   -0.04    0.19
  -9   2  -4    1.99    0.31
  -9   2  -4    2.08    0.29
  -7   2  -5    2.70    0.31
  -7   2  -5    2.54    0.25
  -5   2  -6   53.93    2.12
  -5   2  -6   54.16    2.21
  -3   2  -7  107.11    4.05
  -3   2  -7  106.53    4.12
  -1   2  -8   14.51    0.68
  -1   2  -8   14.17    0.61
   1   2  -9   19.71    0.88
   3   2 -10    5.18    0.34
   5   2 -11    3.81    0.31
   7   2 -12    2.51    0.30
   9   2 -13    0.02    0.14
  11   2 -14   -0.04    0.17
 -12   2  -2    1.27    0.33
 -10   2  -3    1.67    0.31
 -10   2  -3    1.65    0.28
  -8   2  -4    6.87    0.49
  -8   2  -4    7.71    0.47
  -6   2  -5    0.76    0.18
  -4   2  -6    0.34    0.09
  -4   2  -6    0.20    0.10
  -2   2  -7   73.59    2.78
  -2   2  -7   72.32    2.85
   0   2  -8   17.19    0.77
   2   2  -9   87.43    3.39
   4   2 -10   33.73    1.42
   6   2 -11    0.13    0.11
   8   2 -12   25.36    1.20
  -8  -2  12   25.05    1.19
  10   2 -13    2.19    0.33
 -10  -2  13    1.87    0.32
  12   2 -14    1.19    0.26
 -11   2  -2    0.28    0.22
  -9   2  -3    2.07    0.28
  -9   2  -3    1.95    0.29
  -7   2  -4    0.12    0.12
  -7   2  -4    0.01    0.10
  -5   2  -5    0.19    0.08
  -5   2  -5    0.34    0.12
  -3   2  -6   17.73    0.73
  -3   2  -6   17.17    0.79
  -1   2  -7   52.25    2.08
  -1   2  -7   52.74    2.02
   1   2  -8    9.40    0.47
   3   2  -9   10.02    0.52
   5   2 -10   17.91    0.84
   7   2 -11    3.99    0.37
  -7  -2  11    4.95    0.36
   9   2 -12    2.76    0.34
  -9  -2  12    1.99    0.29
  11   2 -13    0.65    0.22
 -11  -2  13    0.58    0.23
 -12   2  -1    0.01    0.21
 -10   2  -2    0.21    0.16
 -10   2  -2    0.28    0.17
  -8   2  -3    3.86    0.34
  -8   2  -3    3.51    0.36
  -6   2  -4    0.21    0.11
  -6   2  -4    0.32    0.13
  -4   2  -5    1.65    0.19
  -4   2  -5    0.92    0.12
  -2   2  -6   33.95    1.39
  -2   2  -6   33.74    1.32
   0   2  -7  179.89    6.78
   2   2  -8    1.23    0.16
   4   2  -9   76.94    3.01
   6   2 -10    6.19    0.41
  -6  -2  10    6.66    0.41
   8   2 -11    0.97    0.21
  -8  -2  11    1.28    0.22
  10   2 -12    1.16    0.26
 -10  -2  12    1.43    0.28
  12   2 -13   -0.10    0.16
 -12  -2  13    0.25    0.22
 -11   2  -1    0.64    0.22
 -11   2  -1    0.40    0.21
  -9   2  -2    0.56    0.20
  -9   2  -2    0.54    0.18
  -7   2  -3    2.63    0.26
  -7   2  -3    2.82    0.30
  -5   2  -4   34.20    1.45
  -3   2  -5   27.49    1.19
  -3   2  -5   29.30    1.13
  -1   2  -6    0.12    0.04
  -1   2  -6    0.20    0.08
   1   2  -7  121.59    4.61
   3   2  -8    8.80    0.45
   5   2  -9   27.11    1.17
  -5  -2   9   26.88    1.16
   7   2 -10   18.90    0.89
  -7  -2  10   17.65    0.88
   9   2 -11    2.78    0.34
  -9  -2  11    2.77    0.34
 -11  -2  12    1.38    0.28
 -12   2   0    1.47    0.34
 -12   2   0    1.73    0.30
 -10   2  -1    2.27    0.33
 -10   2  -1    1.82    0.29
  -8   2  -2   24.65    1.11
  -8   2  -2   23.83    1.14
  -6   2  -3   23.29    0.99
  -6   2  -3   22.39    1.03
  -4   2  -4    1.68    0.14
  -4   2  -4    1.60    0.19
  -2   2  -5    8.37    0.41
  -2   2  -5    7.87    0.35
   0   2  -6    9.65    0.46
   2   2  -7   36.74    1.48
   4   2  -8    0.29    0.10
  -4  -2   8    0.41    0.10
   6   2  -9    8.65    0.49
  -6  -2   9    7.92    0.47
   8   2 -10   24.25    1.12
  -8  -2  10   23.00    1.11
  10   2 -11    0.07    0.16
 -10  -2  11    0.22    0.16
  12   2 -12    0.67    0.24
 -12  -2  12    0.86    0.26
 -11   2   0    0.07    0.18
 -11   2   0    0.17    0.17
  -9   2  -1    4.23    0.37
  -9   2  -1    4.07    0.40
  -7   2  -2    0.19    0.13
  -7   2  -2    0.00    0.10
  -5   2  -3    0.28    0.10
  -5   2  -3    0.02    0.04
  -3   2  -4   55.40    2.12
  -3   2  -4   55.30    2.18
  -1   2  -5   55.83    2.14
  -1   2  -5   57.01    2.19
   1   2  -6    4.62    0.27
  -1  -2   6    4.73    0.27
   3   2  -7   72.55    2.84
  -3  -2   7   74.37    2.83
   5   2  -8   21.90    0.97
  -5  -2   8   22.20    0.97
   7   2  -9   18.60    0.90
  -7  -2   9   19.10    0.91
   9   2 -10   11.91    0.68
  -9  -2  10   11.40    0.69
  11   2 -11    0.81    0.23
 -11  -2  11    1.01    0.27
 -12   2   1    0.18    0.18
 -12   2   1    0.17    0.22
 -10   2   0    0.84    0.23
 -10   2   0    0.98    0.22
  -8   2  -1   12.85    0.69
  -8   2  -1   13.13    0.72
  -6   2  -2   70.83    2.69
  -6   2  -2   65.81    2.72
  -4   2  -3    0.00    0.05
  -4   2  -3    0.04    0.06
  -2   2  -4   16.31    0.73
  -2   2  -4   17.11    0.67
   0   2  -5   46.77    1.85
   0  -2   5   48.81    1.88
   2   2  -6    4.87    0.28
  -2  -2   6    4.98    0.28
   4   2  -7   93.94    3.64
  -4  -2   7   92.76    3.63
  -4  -2   7   97.41    3.64
   6   2  -8   12.35    0.62
  -6  -2   8   11.71    0.61
   8   2  -9    1.29    0.22
  -8  -2   9    1.96    0.27
  10   2 -10    0.07    0.15
 -10  -2  10    0.69    0.21
  12   2 -11   -0.20    0.14
 -12  -2  11   -0.12    0.16
 -11   2   1   -0.03    0.16
 -11   2   1    0.24    0.17
  -9   2   0   -0.03    0.12
  -9   2   0    0.19    0.15
  -7   2  -1    2.09    0.23
  -7   2  -1    1.53    0.22
  -5   2  -2    5.94    0.33
  -5   2  -2    5.59    0.35
  -3   2  -3   82.42    3.18
  -3   2  -3   85.60    3.23
  -1   2  -4   47.67    1.77
  -1   2  -4   45.19    1.81
   1  -2   4   46.86    1.82
   1   2  -5  163.45    5.87
  -1  -2   5  148.72    5.91
   3   2  -6   19.69    0.84
  -3  -2   6   19.53    0.83
  -3  -2   6   20.35    0.83
   5   2  -7    3.43    0.25
  -5  -2   7    2.91    0.24
   7   2  -8   17.88    0.85
  -7  -2   8   17.64    0.86
   9   2  -9    0.65    0.19
  -9  -2   9    0.45    0.18
  11   2 -10    1.46    0.28
 -11  -2  10    1.45    0.29
 -12   2   2    0.21    0.17
 -12   2   2    0.02    0.19
 -10   2   1    1.20    0.26
 -10   2   1    1.12    0.23
  -8   2   0    3.41    0.32
  -8   2   0    4.11    0.36
  -6   2  -1    5.87    0.37
  -6   2  -1    5.82    0.37
  -4   2  -2   91.68    3.53
  -2   2  -3   48.08    1.84
  -2   2  -3   48.00    1.89
   2  -2   3   49.49    1.89
   0   2  -4  244.58    8.69
   0  -2   4  221.32    8.77
   2   2  -5   41.85    1.61
  -2  -2   5   40.29    1.59
  -2  -2   5   40.73    1.61
   4   2  -6   35.67    1.45
  -4  -2   6   36.21    1.45
   6   2  -7    6.10    0.38
  -6  -2   7    6.17    0.39
   8   2  -8    3.79    0.34
  -8  -2   8    3.34    0.34
  10   2  -9    2.80    0.35
 -10  -2   9    2.73    0.36
  12   2 -10    0.74    0.23
 -12  -2  10    0.48    0.23
 -11   2   2    2.52    0.38
 -11   2   2    2.43    0.34
  -9   2   1    0.78    0.20
  -9   2   1    0.87    0.21
  -7   2   0    6.56    0.43
  -7   2   0    6.76    0.42
  -5   2  -1   44.72    1.74
  -5   2  -1   41.73    1.75
  -3   2  -2   28.20    1.16
  -3   2  -2   27.98    1.12
   3  -2   2   29.30    1.13
  -1   2  -3    0.57    0.08
  -1   2  -3    0.56    0.04
   1  -2   3    0.50    0.09
   1   2  -4  175.52    6.18
  -1  -2   4  161.17    6.17
  -1  -2   4  158.73    6.24
   3   2  -5  341.97   12.69
  -3  -2   5  344.66   12.73
  -3  -2   5  334.76   12.79
   5   2  -6    0.43    0.10
  -5  -2   6    0.03    0.07
  -5  -2   6    0.25    0.07
   7   2  -7   16.13    0.79
  -7  -2   7   16.67    0.81
   9   2  -8    2.91    0.33
  -9  -2   8    2.79    0.34
  11   2  -9    4.94    0.47
 -11  -2   9    5.94    0.52
 -12   2   3   -0.03    0.15
 -12   2   3    0.06    0.20
 -10   2   2    2.49    0.32
 -10   2   2    2.33    0.33
  -8   2   1    0.68    0.17
  -8   2   1    0.66    0.18
  -6   2   0   62.66    2.44
  -6   2   0   60.66    2.46
  -4   2  -1   21.19    0.88
  -2   2  -2  118.44    4.51
  -2   2  -2  121.04    4.54
   2  -2   2  121.83    4.56
   0   2  -3    4.18    0.21
   0  -2   3    4.40    0.24
   2   2  -4  587.28   20.58
  -2  -2   4  521.14   20.76
  -2  -2   4  554.11   20.64
   4   2  -5   12.43    0.57
  -4  -2   5   12.29    0.54
  -4  -2   5   12.71    0.58
   6   2  -6   20.88    0.92
  -6  -2   6   19.53    0.83
  -6  -2   6   21.81    0.95
   8   2  -7    7.49    0.46
  -8  -2   7    7.47    0.49
  10   2  -8    2.01    0.30
 -10  -2   8    2.62    0.35
  12   2  -9   -0.16    0.16
 -12  -2   9    0.25    0.19
 -13   2   4    0.04    0.22
 -13   2   4    0.39    0.18
 -11   2   3    0.01    0.16
 -11   2   3    0.49    0.20
  -9   2   2    4.83    0.39
  -9   2   2    4.36    0.40
  -7   2   1   -0.09    0.09
  -7   2   1    0.15    0.12
  -5   2   0   21.78    0.96
  -5   2   0   22.49    0.95
  -3   2  -1   69.07    2.51
  -3   2  -1   56.12    2.47
   3  -2   1   70.34    2.49
  -1   2  -2   32.47    1.27
  -1   2  -2   33.03    1.30
   1  -2   2   34.19    1.31
   1  -2   2   33.50    1.27
   1   2  -3   -0.05    0.02
  -1  -2   3   -0.04    0.03
  -1  -2   3   -0.09    0.07
   3   2  -4   22.82    0.94
  -3  -2   4   23.20    0.95
   5   2  -5    3.39    0.24
  -5  -2   5    3.53    0.20
  -5  -2   5    3.70    0.26
   7   2  -6    9.05    0.49
  -7  -2   6    8.40    0.51
   9   2  -7    0.03    0.11
  -9  -2   7   -0.14    0.13
  11   2  -8    0.60    0.19
 -11  -2   8    0.86    0.26
  13   2  -9    0.10    0.16
 -13  -2   9    0.46    0.21
 -12   2   4   -0.10    0.16
 -12   2   4    0.18    0.17
 -10   2   3    0.21    0.16
 -10   2   3    0.19    0.16
  -8   2   2    7.56    0.50
  -8   2   2    8.58    0.51
  -6   2   1    5.91    0.36
  -6   2   1    4.90    0.34
  -4   2   0   22.36    0.98
  -4   2   0   23.40    0.97
   4  -2   0   24.38    0.92
  -2   2  -1  106.85    4.06
  -2   2  -1  108.07    4.04
   2  -2   1  107.51    4.07
   0   2  -2  168.11    7.24
   0   2  -2  219.48    7.21
   0  -2   2  208.25    7.29
   0  -2   2  177.07    7.26
   2   2  -3  155.94    5.81
  -2  -2   3  157.84    5.86
  -2  -2   3  151.94    5.83
   4   2  -4   13.26    0.60
  -4  -2   4   13.95    0.57
  -4  -2   4   13.44    0.62
   6   2  -5   12.78    0.63
  -6  -2   5   12.93    0.65
  -6  -2   5   13.19    0.55
   8   2  -6    6.08    0.40
  -8  -2   6    5.23    0.41
  10   2  -7    5.38    0.42
 -10  -2   7    5.45    0.48
  12   2  -8    0.10    0.16
 -12  -2   8    0.28    0.21
 -13   2   5    0.11    0.25
 -13   2   5    0.21    0.18
 -11   2   4    2.78    0.40
 -11   2   4    2.92    0.36
  -9   2   3    0.14    0.14
  -9   2   3    0.15    0.14
  -7   2   2   16.77    0.79
  -7   2   2   15.64    0.79
  -5   2   1   10.75    0.54
  -5   2   1   11.01    0.52
  -3   2   0    4.89    0.27
   3  -2   0    5.07    0.23
  -1   2  -1  101.09    3.90
  -1   2  -1  103.86    3.92
   1  -2   1  104.06    3.91
   1  -2   1  106.18    3.93
   1   2  -2   65.09    2.50
  -1  -2   2   67.59    2.54
  -1  -2   2   66.64    2.51
   3   2  -3    1.21    0.10
  -3  -2   3    1.06    0.12
  -3  -2   3    0.80    0.08
   5   2  -4   13.99    0.63
  -5  -2   4   13.68    0.58
  -5  -2   4   13.64    0.66
   7   2  -5    0.77    0.15
  -7  -2   5    0.85    0.18
   9   2  -6    0.19    0.13
  -9  -2   6    0.10    0.15
  11   2  -7    2.08    0.30
 -11  -2   7    2.77    0.38
  13   2  -8   -0.08    0.16
 -13  -2   8   -0.11    0.18
 -12   2   5    0.25    0.21
 -12   2   5    0.45    0.22
 -10   2   4    1.16    0.25
 -10   2   4    1.08    0.24
  -8   2   3    2.78    0.29
  -8   2   3    2.14    0.28
  -6   2   2    6.60    0.39
  -6   2   2    6.13    0.39
  -4   2   1    3.60    0.22
  -4   2   1    3.72    0.24
   4  -2  -1    3.49    0.17
  -2   2   0  105.52    3.99
   2  -2   0  106.53    4.01
   0   2  -1  238.35    8.54
   0   2  -1  259.25    8.49
   0  -2   1  211.63    8.55
   0  -2   1  201.87    8.53
  -2  -2   2   91.24    3.39
  -2  -2   2   87.74    3.39
   4   2  -3    0.35    0.08
  -4  -2   3    0.70    0.08
  -4  -2   3    0.25    0.09
   6   2  -4    1.88    0.20
  -6  -2   4    1.97    0.22
  -6  -2   4    2.03    0.14
   8   2  -5    1.40    0.21
  -8  -2   5    1.40    0.24
  10   2  -6    3.81    0.37
 -10  -2   6    3.49    0.40
  12   2  -7    1.07    0.26
 -12  -2   7    0.66    0.24
 -13   2   6    0.16    0.26
 -13   2   6    0.38    0.20
 -11   2   5    1.55    0.28
 -11   2   5    1.06    0.27
  -9   2   4   11.66    0.69
  -9   2   4   12.06    0.68
  -7   2   3    0.80    0.17
  -7   2   3    0.74    0.16
  -5   2   2   20.77    0.93
  -5   2   2   21.79    0.92
  -3   2   1    9.17    0.41
  -3   2   1    8.58    0.42
   3  -2  -1    9.34    0.37
  -1   2   0   35.81    1.40
   1  -2   0   37.14    1.40
   1   2  -1   34.54    1.33
  -1  -2   1   34.98    1.36
  -1  -2   1   35.02    1.34
  -3  -2   2   72.00    2.77
  -3  -2   2   72.72    2.75
   5   2  -3    0.03    0.06
  -5  -2   3   -0.01    0.04
  -5  -2   3   -0.05    0.08
   7   2  -4    1.08    0.17
  -7  -2   4    1.18    0.21
   9   2  -5    0.51    0.16
  -9  -2   5    0.47    0.20
  11   2  -6    0.91    0.23
 -11  -2   6    1.25    0.28
 -13  -2   7    1.93    0.34
 -12   2   6    0.20    0.22
 -12   2   6   -0.17    0.12
 -10   2   5    0.97    0.22
 -10   2   5    0.75    0.22
  -8   2   4    0.99    0.20
  -8   2   4    1.08    0.21
  -6   2   3    1.98    0.21
  -6   2   3    2.54    0.24
  -4   2   2    9.26    0.45
  -4   2   2    8.52    0.42
   4  -2  -2    8.86    0.36
  -2   2   1  284.27   12.39
  -2   2   1  369.08   12.40
   2  -2  -1  345.02   12.49
   0   2   0   68.17    2.67
   0  -2   0   73.86    2.68
   2   2  -1  297.80   10.31
  -2  -2   1  236.03   10.38
  -2  -2   1  296.73   10.35
  -4  -2   2    8.17    0.36
  -4  -2   2    8.42    0.42
  -4  -2   2    8.50    0.39
  -6  -2   3    2.27    0.25
  -6  -2   3    2.61    0.22
  -6  -2   3    2.78    0.16
   8   2  -4    1.26    0.19
  -8  -2   4    1.04    0.22
  10   2  -5    0.67    0.19
 -10  -2   5    0.68    0.21
  12   2  -6    0.11    0.15
 -12  -2   6    0.00    0.17
 -13   2   7    1.63    0.31
  13  -2  -7    1.23    0.29
 -11   2   6    0.68    0.24
 -11   2   6    1.23    0.28
  -9   2   5    0.27    0.16
  -9   2   5    0.29    0.16
  -7   2   4    1.37    0.21
  -7   2   4    0.67    0.16
  -5   2   3   -0.06    0.05
  -5   2   3   -0.01    0.06
  -3   2   2   76.22    2.83
  -3   2   2   71.65    2.81
  -1   2   1   35.89    1.39
   1   2   0   34.65    1.37
  -1  -2   0   36.40    1.38
  -1  -2   0   37.06    1.38
  -3  -2   1    8.59    0.40
  -3  -2   1    8.64    0.38
  -5  -2   2   21.00    0.92
  -5  -2   2   21.13    0.84
  -5  -2   2   20.88    0.88
  -7  -2   3    0.81    0.15
  -7  -2   3    0.87    0.19
  -9  -2   4   11.59    0.65
  -9  -2   4   11.40    0.67
  11   2  -5    1.20    0.24
 -11  -2   5    1.32    0.29
 -13  -2   6    0.73    0.24
 -12   2   7    0.95    0.25
  12  -2  -7    0.47    0.22
 -10   2   6    4.12    0.40
 -10   2   6    3.00    0.39
  -8   2   5    1.31    0.22
  -8   2   5    1.27    0.23
  -6   2   4    2.20    0.22
  -6   2   4    2.63    0.25
  -4   2   3    0.22    0.07
  -4   2   3    0.23    0.08
  -2   2   2   93.98    3.55
   0   2   1  260.63    9.39
   0  -2  -1  242.46    9.38
  -2  -2   0  107.97    3.91
  -2  -2   0  100.75    3.94
  -4  -2   1    3.35    0.20
  -6  -2   2    6.11    0.28
  -6  -2   2    6.02    0.35
  -6  -2   2    6.09    0.38
  -8  -2   3    2.47    0.30
  -8  -2   3    2.22    0.25
  10   2  -4    1.35    0.25
 -10  -2   4    1.22    0.26
  12   2  -5    0.23    0.19
 -12  -2   5    0.09    0.18
 -13   2   8    0.12    0.16
  13  -2  -8    0.01    0.16
 -11   2   7    3.15    0.42
 -11   2   7    2.88    0.37
  -9   2   6   -0.15    0.11
  -9   2   6   -0.03    0.13
  -7   2   5    0.65    0.16
  -7   2   5    0.85    0.18
  -5   2   4   13.52    0.65
  -5   2   4   13.82    0.64
  -3   2   3    0.92    0.12
  -3   2   3    1.02    0.10
  -1   2   2   67.57    2.55
  -1  -2  -1  102.91    3.87
  -3  -2   0    4.71    0.26
  -3  -2   0    4.70    0.23
  -5  -2   1   11.46    0.53
  -5  -2   1   11.61    0.56
  -7  -2   2   14.76    0.75
  -7  -2   2   15.35    0.72
  -9  -2   3    0.03    0.12
  -9  -2   3    0.17    0.16
  11   2  -4    3.64    0.38
 -11  -2   4    3.25    0.40
 -13  -2   5    0.15    0.19
 -12   2   8    0.02    0.16
  12  -2  -8    0.07    0.18
 -10   2   7    5.75    0.45
 -10   2   7    4.86    0.48
  -8   2   6    5.42    0.41
  -8   2   6    6.10    0.43
  -6   2   5   12.53    0.65
  -6   2   5   13.03    0.63
  -4   2   4   14.43    0.63
  -4   2   4   13.53    0.64
  -2   2   3  161.20    6.04
   0  -2  -2  224.21    8.15
   0  -2  -2  213.51    8.18
  -2  -2  -1  110.20    3.99
  -2  -2  -1  103.12    4.03
  -4  -2   0   22.14    0.91
  -4  -2   0   23.17    0.95
  -6  -2   1    5.83    0.34
  -6  -2   1    5.96    0.38
  -8  -2   2    8.39    0.48
  -8  -2   2    8.12    0.53
 -10  -2   3    0.15    0.18
 -10  -2   3    0.27    0.14
 -12  -2   4   -0.06    0.16
 -13   2   9    0.11    0.16
  13  -2  -9   -0.06    0.15
 -11   2   8    1.06    0.25
  11  -2  -8    0.55    0.22
  -9   2   7    0.01    0.13
  -9   2   7    0.33    0.16
  -7   2   6    8.69    0.52
  -7   2   6    8.94    0.51
  -5   2   5    3.92    0.26
  -5   2   5    3.67    0.27
  -3   2   4   22.43    0.94
   1  -2  -3   -0.04    0.02
  -1  -2  -2   33.33    1.26
  -1  -2  -2   33.41    1.30
  -3  -2  -1   71.53    2.69
  -3  -2  -1   70.79    2.73
  -5  -2   0   20.60    0.91
  -5  -2   0   21.26    0.88
  -7  -2   1   -0.05    0.08
  -7  -2   1    0.01    0.11
  -9  -2   2    4.60    0.43
  -9  -2   2    4.76    0.38
 -11  -2   3    0.04    0.16
 -11  -2   3    0.05    0.18
 -13  -2   4   -0.01    0.15
 -12   2   9   -0.09    0.17
  12  -2  -9    0.16    0.19
 -10   2   8    2.04    0.31
  10  -2  -8    2.34    0.33
  -8   2   7    8.06    0.50
  -8   2   7    7.35    0.51
  -6   2   6   20.83    0.95
  -6   2   6   20.00    0.92
  -4   2   5   12.48    0.59
   2  -2  -4  486.41   18.08
   0  -2  -3    3.99    0.21
   0  -2  -3    4.14    0.19
  -2  -2  -2  118.90    4.47
  -2  -2  -2  120.12    4.51
  -4  -2  -1   32.35    1.26
  -4  -2  -1   31.47    1.30
  -6  -2   0   60.50    2.45
  -6  -2   0   63.01    2.42
  -8  -2   1    0.93    0.21
  -8  -2   1    0.76    0.15
 -10  -2   2    2.58    0.31
 -10  -2   2    3.41    0.38
 -12  -2   3    0.03    0.18
 -11   2   9    5.26    0.50
  11  -2  -9    4.73    0.50
  -9   2   8    2.62    0.34
   9  -2  -8    2.98    0.36
  -7   2   7   17.47    0.84
   7  -2  -7   16.91    0.85
   5  -2  -6   -0.01    0.08
   3  -2  -5  332.38   12.41
   1  -2  -4  169.00    6.32
  -1  -2  -3    0.44    0.05
  -1  -2  -3    0.56    0.08
  -3  -2  -2   30.05    1.17
  -3  -2  -2   27.51    1.12
  -5  -2  -1   39.99    1.58
  -5  -2  -1   39.91    1.62
  -7  -2   0    6.92    0.41
  -7  -2   0    7.88    0.46
  -9  -2   1    0.55    0.21
  -9  -2   1    0.86    0.20
 -11  -2   2    1.99    0.31
 -11  -2   2    2.17    0.33
 -12   2  10    0.80    0.27
  12  -2 -10    0.52    0.21
 -10   2   9    3.08    0.37
  10  -2  -9    2.30    0.34
  -8   2   8    3.72    0.35
   8  -2  -8    4.45    0.40
  -6   2   7    5.25    0.35
   6  -2  -7    5.95    0.39
   4  -2  -6   36.69    1.50
   2  -2  -5   40.07    1.58
   0  -2  -4  251.99    9.44
   0  -2  -4  255.67    9.49
  -2  -2  -3   49.94    1.92
  -2  -2  -3   48.93    1.88
  -4  -2  -2   93.62    3.59
  -4  -2  -2   95.89    3.64
  -6  -2  -1    5.54    0.36
  -6  -2  -1    5.52    0.33
  -8  -2   0    3.42    0.34
  -8  -2   0    3.60    0.29
 -10  -2   1    1.26    0.24
 -10  -2   1    1.16    0.26
 -12  -2   2    0.42    0.21
  11  -2 -10    1.01    0.27
  -9   2   9    0.42    0.16
   9  -2  -9    0.37    0.18
   7  -2  -8   18.31    0.90
   5  -2  -7    3.92    0.30
   3  -2  -6   20.43    0.87
   1  -2  -5  163.45    6.13
  -1  -2  -4   44.44    1.71
  -1  -2  -4   45.29    1.74
  -3  -2  -3   86.48    3.23
  -3  -2  -3   84.26    3.27
  -5  -2  -2    5.56    0.34
  -5  -2  -2    5.26    0.30
  -7  -2  -1    1.67    0.23
  -7  -2  -1    1.85    0.20
  -9  -2   0    0.14    0.16
  -9  -2   0    0.05    0.12
 -11  -2   1    0.10    0.18
  12  -2 -11   -0.19    0.14
  10  -2 -10    0.35    0.19
   8  -2  -9    1.52    0.25
   6  -2  -8   11.93    0.64
   4  -2  -7   95.50    3.68
   2  -2  -6    4.50    0.26
   0  -2  -5   50.14    1.94
   0  -2  -5   49.59    1.91
  -2  -2  -4   15.96    0.70
  -2  -2  -4   16.83    0.67
  -4  -2  -3    0.08    0.05
  -4  -2  -3    0.18    0.08
  -6  -2  -2   70.75    2.66
  -6  -2  -2   65.17    2.68
  -8  -2  -1   12.43    0.67
  -8  -2  -1   12.03    0.63
 -10  -2   0    1.50    0.28
 -10  -2   0    1.45    0.26
 -12  -2   1    0.05    0.18
  11  -2 -11    0.68    0.23
   9  -2 -10   12.27    0.73
   7  -2  -9   19.60    0.96
   5  -2  -8   21.46    0.97
   3  -2  -7   75.79    2.94
   1  -2  -6    4.89    0.27
  -1  -2  -5   56.93    2.17
  -1  -2  -5   56.84    2.20
  -3  -2  -4   57.01    2.19
  -3  -2  -4   57.05    2.23
  -5  -2  -3    0.24    0.10
  -5  -2  -3    0.30    0.08
  -7  -2  -2    0.29    0.13
  -7  -2  -2    0.31    0.11
  -9  -2  -1    4.55    0.41
  -9  -2  -1    4.12    0.36
 -11  -2   0   -0.14    0.17
  12  -2 -12    0.55    0.22
  10  -2 -11    0.47    0.21
   8  -2 -10   24.41    1.17
   6  -2  -9    7.73    0.48
   4  -2  -8    0.32    0.10
   2  -2  -7   36.52    1.47
   0  -2  -6   10.20    0.47
   0  -2  -6   10.68    0.48
  -2  -2  -5    8.46    0.38
  -2  -2  -5    8.04    0.40
  -4  -2  -4    1.51    0.17
  -4  -2  -4    1.38    0.14
  -6  -2  -3   23.00    0.98
  -6  -2  -3   22.40    1.00
  -8  -2  -2   23.96    1.11
  -8  -2  -2   23.39    1.07
 -10  -2  -1    1.60    0.28
 -12  -2   0    1.89    0.34
  11  -2 -12    1.43    0.30
   9  -2 -11    2.28    0.33
   7  -2 -10   19.50    0.97
   5  -2  -9   25.01    1.12
   3  -2  -8    9.08    0.47
   1  -2  -7  119.01    4.51
  -1  -2  -6   -0.03    0.05
  -1  -2  -6    0.01    0.05
  -3  -2  -5   28.34    1.14
  -3  -2  -5   27.83    1.16
  -5  -2  -4   35.01    1.43
  -5  -2  -4   33.76    1.39
  -7  -2  -3    3.16    0.27
  -7  -2  -3    2.89    0.29
  -9  -2  -2    0.33    0.15
  -9  -2  -2    0.47    0.19
 -11  -2  -1    0.17    0.20
  12  -2 -13    0.56    0.21
  10  -2 -12    1.21    0.27
   8  -2 -11    0.71    0.20
   6  -2 -10    5.54    0.40
   4  -2  -9   77.96    3.06
   2  -2  -8    1.09    0.14
   0  -2  -7  180.59    6.76
   0  -2  -7  179.32    6.79
  -2  -2  -6   33.32    1.33
  -2  -2  -6   33.46    1.36
  -4  -2  -5    0.46    0.11
  -4  -2  -5    0.59    0.11
  -6  -2  -4    0.34    0.11
  -6  -2  -4    0.57    0.15
  -8  -2  -3    3.54    0.32
  -8  -2  -3    4.02    0.36
 -10  -2  -2    0.19    0.19
 -12  -2  -1    0.07    0.19
  11  -2 -13    1.06    0.28
   9  -2 -12    2.59    0.35
   7  -2 -11    5.21    0.41
   5  -2 -10   18.65    0.89
   3  -2  -9    9.98    0.52
   1  -2  -8    9.83    0.48
  -1  -2  -7   51.87    2.02
  -1  -2  -7   51.75    2.04
  -3  -2  -6   18.24    0.77
  -3  -2  -6   17.07    0.78
  -5  -2  -5    0.33    0.11
  -5  -2  -5    0.41    0.11
  -7  -2  -4    0.05    0.09
  -7  -2  -4   -0.11    0.10
  -9  -2  -3    1.69    0.27
  -9  -2  -3    1.37    0.24
 -11  -2  -2    0.29    0.21
  12  -2 -14    0.52    0.23
  10  -2 -13    2.23    0.36
   8  -2 -12   23.55    1.16
   6  -2 -11    0.02    0.11
   4  -2 -10   31.81    1.36
   2  -2  -9   83.77    3.24
   0  -2  -8   17.26    0.75
   0  -2  -8   17.49    0.77
  -2  -2  -7   73.44    2.85
  -2  -2  -7   73.17    2.82
  -4  -2  -6    0.14    0.08
  -4  -2  -6    0.11    0.09
  -6  -2  -5    0.81    0.17
  -6  -2  -5    0.81    0.16
  -8  -2  -4    7.80    0.49
  -8  -2  -4    7.43    0.48
 -10  -2  -3    1.22    0.27
 -12  -2  -2    0.37    0.22
  11  -2 -14    0.06    0.20
   9  -2 -13   -0.14    0.14
   7  -2 -12    2.02    0.29
   5  -2 -11    3.34    0.32
   3  -2 -10    4.74    0.32
   1  -2  -9   17.72    0.78
  -1  -2  -8   13.93    0.63
  -1  -2  -8   14.19    0.65
  -3  -2  -7  105.78    4.00
  -3  -2  -7  103.86    4.03
  -5  -2  -6   57.73    2.28
  -5  -2  -6   55.48    2.24
  -7  -2  -5    2.35    0.25
  -7  -2  -5    2.67    0.27
  -9  -2  -4    1.73    0.28
 -11  -2  -3    0.11    0.19
  10  -2 -14    3.89    0.46
   8  -2 -13    1.50    0.27
   6  -2 -12   41.69    1.80
   4  -2 -11    0.14    0.12
   2  -2 -10  144.93    5.51
   0  -2  -9   68.72    2.71
   0  -2  -9   69.89    2.69
  -2  -2  -8    4.65    0.28
  -2  -2  -8    4.13    0.29
  -4  -2  -7    7.15    0.39
  -4  -2  -7    6.48    0.39
  -6  -2  -6   18.24    0.86
  -6  -2  -6   18.34    0.85
  -8  -2  -5    0.43    0.17
  -8  -2  -5    0.36    0.17
 -10  -2  -4   -0.10    0.16
  11  -2 -15    5.80    0.58
   9  -2 -14    0.05    0.14
   7  -2 -13    4.54    0.43
   5  -2 -12    0.06    0.10
   3  -2 -11    0.79    0.16
   1  -2 -10   28.73    1.21
  -1  -2  -9   21.23    0.93
  -1  -2  -9   21.74    0.94
  -3  -2  -8    4.30    0.30
  -3  -2  -8    4.76    0.30
  -5  -2  -7    8.54    0.50
  -5  -2  -7    9.40    0.50
  -7  -2  -6    7.66    0.47
  -7  -2  -6    7.26    0.47
  -9  -2  -5    0.00    0.14
 -11  -2  -4   -0.04    0.17
  10  -2 -15    1.36    0.30
   8  -2 -14    0.01    0.14
   6  -2 -13    0.26    0.15
   4  -2 -12    9.50    0.54
   2  -2 -11    0.00    0.08
   0  -2 -10    1.93    0.20
   0  -2 -10    2.03    0.21
  -2  -2  -9   34.71    1.47
  -2  -2  -9   37.26    1.49
  -4  -2  -8    1.01    0.16
  -4  -2  -8    0.88    0.17
  -6  -2  -7    0.29    0.13
  -6  -2  -7    0.24    0.14
  -8  -2  -6    0.43    0.18
 -10  -2  -5    0.05    0.17
  11  -2 -16    0.79    0.25
   9  -2 -15    0.09    0.17
   7  -2 -14    0.42    0.19
   5  -2 -13   -0.06    0.10
   3  -2 -12   17.00    0.81
   1  -2 -11    1.88    0.22
  -1  -2 -10   11.74    0.60
  -1  -2 -10   12.59    0.60
  -3  -2  -9   51.16    2.05
  -3  -2  -9   51.42    2.07
  -5  -2  -8    4.01    0.32
  -5  -2  -8    3.76    0.29
  -7  -2  -7    8.09    0.49
  -7  -2  -7    7.25    0.48
  -9  -2  -6    0.55    0.20
 -11  -2  -5    0.38    0.21
  10  -2 -16    0.11    0.19
   8  -2 -15    1.61    0.30
   6  -2 -14    9.01    0.57
   4  -2 -13    1.63    0.22
   2  -2 -12  177.97    6.77
   0  -2 -11    5.35    0.35
   0  -2 -11    4.66    0.32
  -2  -2 -10   30.79    1.29
  -2  -2 -10   30.06    1.29
  -4  -2  -9    1.29    0.19
  -4  -2  -9    1.04    0.17
  -6  -2  -8   17.31    0.83
  -6  -2  -8   16.28    0.82
  -8  -2  -7   -0.10    0.13
 -10  -2  -6    0.29    0.21
   9  -2 -16    1.32    0.30
   7  -2 -15    8.54    0.58
   5  -2 -14   13.85    0.74
   3  -2 -13   19.98    0.94
   1  -2 -12   28.60    1.23
   1  -2 -12   27.62    1.22
  -1  -2 -11    3.54    0.28
  -1  -2 -11    4.73    0.32
  -3  -2 -10    0.68    0.15
  -3  -2 -10    1.12    0.17
  -5  -2  -9    6.73    0.44
  -5  -2  -9    7.37    0.46
  -7  -2  -8    3.19    0.33
  -7  -2  -8    2.84    0.31
  -9  -2  -7    0.20    0.18
  10  -2 -17    0.15    0.19
   8  -2 -16    0.12    0.18
   6  -2 -15    0.82    0.21
   4  -2 -14    1.55    0.23
   2  -2 -13    9.75    0.55
   0  -2 -12   40.92    1.72
   0  -2 -12   42.40    1.74
  -2  -2 -11    5.38    0.36
  -2  -2 -11    5.17    0.35
  -4  -2 -10   22.43    1.02
  -4  -2 -10   22.38    1.02
  -6  -2  -9    5.45    0.40
  -6  -2  -9    4.86    0.39
  -8  -2  -8   -0.16    0.13
 -10  -2  -7    0.27    0.20
   9  -2 -17    0.14    0.20
   7  -2 -16    3.03    0.39
   5  -2 -15   24.69    1.17
   3  -2 -14    8.44    0.51
   1  -2 -13    1.48    0.22
   1  -2 -13    1.60    0.22
  -1  -2 -12   11.52    0.60
  -1  -2 -12   11.22    0.60
  -3  -2 -11    4.37    0.33
  -3  -2 -11    4.48    0.33
  -5  -2 -10    0.08    0.13
  -5  -2 -10    0.04    0.13
  -7  -2  -9    0.58    0.19
  -9  -2  -8   -0.15    0.15
   8  -2 -17    1.03    0.29
   6  -2 -16    0.02    0.14
   4  -2 -15    4.17    0.38
   2  -2 -14    5.34    0.39
   0  -2 -13    0.46    0.15
   0  -2 -13    0.47    0.14
  -2  -2 -12    0.66    0.16
  -2  -2 -12    1.06    0.19
  -4  -2 -11   19.37    0.94
  -4  -2 -11   20.25    0.94
  -6  -2 -10    2.48    0.30
  -6  -2 -10    2.37    0.29
  -8  -2  -9    1.24    0.24
   9  -2 -18    0.08    0.20
   7  -2 -17    4.53    0.48
   5  -2 -16    0.58    0.20
   3  -2 -15   -0.05    0.11
   1  -2 -14    9.32    0.54
   1  -2 -14    8.64    0.53
  -1  -2 -13    0.02    0.12
  -1  -2 -13    0.35    0.14
  -3  -2 -12    2.45    0.28
  -3  -2 -12    2.36    0.27
  -5  -2 -11    0.66    0.18
  -5  -2 -11    0.92    0.20
  -7  -2 -10   -0.18    0.12
  -9  -2  -9    0.51    0.21
   8  -2 -18    0.47    0.24
   6  -2 -17    6.60    0.52
   4  -2 -16   -0.07    0.12
   2  -2 -15    8.89    0.54
   0  -2 -14   10.71    0.62
   0  -2 -14   11.76    0.63
  -2  -2 -13    1.26    0.21
  -2  -2 -13    0.83    0.20
  -4  -2 -12    3.46    0.34
  -4  -2 -12    3.94    0.35
  -6  -2 -11    4.89    0.40
  -8  -2 -10    0.15    0.17
   7  -2 -18   -0.05    0.16
   5  -2 -17   11.76    0.72
   3  -2 -16    0.48    0.18
   1  -2 -15    0.63    0.17
   1  -2 -15    0.70    0.18
  -1  -2 -14    0.19    0.14
  -1  -2 -14    0.28    0.14
  -3  -2 -13    0.01    0.12
  -3  -2 -13    0.07    0.13
  -5  -2 -12    0.81    0.22
  -5  -2 -12    0.76    0.20
  -7  -2 -11   -0.06    0.15
   8  -2 -19    1.01    0.28
   6  -2 -18    0.72    0.23
   4  -2 -17   19.93    1.02
   2  -2 -16    1.05    0.21
   2  -2 -16    0.99    0.21
   0  -2 -15    1.36    0.23
   0  -2 -15    1.41    0.24
  -2  -2 -14    0.61    0.18
  -2  -2 -14    0.43    0.16
  -4  -2 -13    0.56    0.18
  -4  -2 -13    0.56    0.20
  -6  -2 -12    0.50    0.18
  -8  -2 -11    2.76    0.35
   7  -2 -19    0.94    0.28
   5  -2 -18    0.34    0.20
   3  -2 -17    2.07    0.32
   1  -2 -16    0.03    0.13
   1  -2 -16   -0.01    0.11
  -1  -2 -15    2.30    0.29
  -1  -2 -15    2.44    0.30
  -3  -2 -14    5.24    0.41
  -3  -2 -14    4.66    0.39
  -5  -2 -13    0.65    0.20
  -7  -2 -12   -0.01    0.14
   6  -2 -19    0.04    0.18
   4  -2 -18    4.35    0.45
   2  -2 -17    6.54    0.47
   2  -2 -17    6.70    0.49
   0  -2 -16    1.16    0.23
   0  -2 -16    1.57    0.26
  -2  -2 -15    0.38    0.18
  -2  -2 -15    0.13    0.15
  -4  -2 -14    0.15    0.15
  -4  -2 -14    0.36    0.19
  -6  -2 -13   -0.13    0.15
   7  -2 -20    1.52    0.33
   5  -2 -19    0.55    0.23
   3  -2 -18    0.32    0.17
   3  -2 -18    0.06    0.16
   1  -2 -17    3.01    0.35
   1  -2 -17    2.60    0.34
  -1  -2 -16    1.45    0.26
  -1  -2 -16    1.78    0.28
  -3  -2 -15    3.76    0.38
  -3  -2 -15    3.48    0.39
  -5  -2 -14    2.23    0.31
   6  -2 -20    0.56    0.24
   4  -2 -19   -0.11    0.16
   2  -2 -18   -0.17    0.12
   2  -2 -18    0.05    0.14
   0  -2 -17    4.83    0.45
   0  -2 -17    4.82    0.44
  -2  -2 -16    0.67    0.21
  -2  -2 -16    1.19    0.26
  -4  -2 -15    0.16    0.17
   5  -2 -20    0.48    0.24
   3  -2 -19    1.78    0.32
   3  -2 -19    2.03    0.32
   1  -2 -18    0.51    0.21
   1  -2 -18    0.13    0.18
  -1  -2 -17    1.72    0.29
  -1  -2 -17    1.84    0.30
  -3  -2 -16    1.22    0.26
  -3  -2 -16    1.16    0.27
   4  -2 -20   -0.07    0.18
   2  -2 -19    0.04    0.18
   2  -2 -19    0.12    0.17
   0  -2 -18    1.05    0.27
   0  -2 -18    0.68    0.23
  -2  -2 -17   -0.15    0.17
  -2  -2 -17   -0.07    0.15
   3  -2 -20   -0.13    0.14
   3  -2 -20    0.03    0.18
   1  -2 -19    0.49    0.20
   1  -2 -19    0.32    0.20
  -1  -2 -18    0.19    0.19
  -1  -2 -18    0.45    0.24
   2  -2 -20    0.28    0.19
   2  -2 -20    0.16    0.21
   0  -2 -19    1.68    0.33
   0  -2 -19    1.11    0.27
  -2  -2 -18    0.23    0.22
   1  -2 -20    0.18    0.19
   1  -2 -20    0.28    0.22
  -1  -2 -19    2.22    0.38
  -1   3 -19    0.14    0.23
   1   3 -20    0.01    0.21
  -2   3 -18    0.22    0.22
   0   3 -19    0.06    0.23
   2   3 -20    0.01    0.18
  -3   3 -17    2.47    0.40
  -1   3 -18    1.00    0.29
   1   3 -19    1.97    0.36
   3   3 -20    0.16    0.19
  -4   3 -16   -0.13    0.20
  -2   3 -17    3.92    0.49
   0   3 -18    0.15    0.22
   2   3 -19    0.97    0.28
   4   3 -20   -0.04    0.18
  -5   3 -15    0.47    0.24
  -3   3 -16    0.93    0.30
  -1   3 -17    0.88    0.28
   1   3 -18    1.29    0.30
   3   3 -19   -0.06    0.19
   5   3 -20   -0.07    0.16
  -6   3 -14   -0.13    0.18
  -4   3 -15    0.09    0.20
  -2   3 -16    0.25    0.22
   0   3 -17    1.22    0.29
   2   3 -18    0.29    0.21
   4   3 -19    2.88    0.40
   6   3 -20    1.47    0.32
  -7   3 -13   -0.02    0.20
  -5   3 -14    0.38    0.23
  -3   3 -15    4.06    0.46
  -1   3 -16    0.45    0.21
   1   3 -17   -0.16    0.14
   3   3 -18    2.40    0.36
   5   3 -19    1.74    0.32
   7   3 -20    0.63    0.23
  -6   3 -13   -0.05    0.19
  -4   3 -14    1.50    0.31
  -2   3 -15    0.29    0.20
   0   3 -16    1.56    0.28
   2   3 -17   -0.16    0.15
   4   3 -18    0.05    0.18
   6   3 -19    3.17    0.40
  -7   3 -12    1.41    0.32
  -5   3 -13    0.26    0.20
  -3   3 -14    2.52    0.34
  -1   3 -15    4.80    0.46
   1   3 -16    0.53    0.21
   3   3 -17   10.84    0.68
   5   3 -18    0.21    0.18
   7   3 -19    0.64    0.24
  -8   3 -11    0.22    0.22
  -6   3 -12    1.75    0.33
  -4   3 -13    0.61    0.22
  -2   3 -14    1.61    0.28
   0   3 -15    0.07    0.15
   2   3 -16    0.15    0.15
   4   3 -17    0.55    0.22
   6   3 -18    0.67    0.24
   8   3 -19    0.62    0.23
  -7   3 -11    0.09    0.20
  -5   3 -12    1.27    0.27
  -3   3 -13    0.71    0.22
  -1   3 -14   19.98    1.02
   1   3 -15    2.05    0.29
   3   3 -16    1.92    0.30
   5   3 -17   -0.10    0.15
   7   3 -18    0.71    0.25
  -8   3 -10    0.69    0.25
  -6   3 -11    0.27    0.18
  -4   3 -12    0.56    0.21
  -2   3 -13    8.57    0.56
   0   3 -14    0.18    0.15
   2   3 -15   -0.15    0.10
   4   3 -16    0.45    0.19
   6   3 -17    0.27    0.19
   8   3 -18    0.30    0.19
  -9   3  -9    0.30    0.22
  -7   3 -10    1.60    0.30
  -5   3 -11    5.74    0.46
  -3   3 -12    0.97    0.23
  -1   3 -13    2.60    0.31
   1   3 -14   12.09    0.59
   1   3 -14   12.11    0.68
   3   3 -15    4.67    0.43
   5   3 -16    6.20    0.47
   7   3 -17    2.05    0.33
   9   3 -18    0.01    0.18
  -8   3  -9    0.25    0.21
  -6   3 -10    1.05    0.23
  -4   3 -11    3.35    0.36
  -2   3 -12    3.85    0.37
   0   3 -13    6.05    0.34
   0   3 -13    6.27    0.44
   2   3 -14    7.26    0.48
   4   3 -15    1.05    0.22
   6   3 -16    1.03    0.24
   8   3 -17    0.83    0.24
  -9   3  -8    0.02    0.18
  -7   3  -9    0.64    0.22
  -5   3 -10    0.37    0.17
  -3   3 -11    0.79    0.19
  -1   3 -12    4.93    0.39
   1   3 -13    0.65    0.17
   3   3 -14    4.15    0.38
   5   3 -15   16.45    0.87
   7   3 -16    3.53    0.40
   9   3 -17    1.95    0.33
 -10   3  -7    0.08    0.21
  -8   3  -8    0.50    0.20
  -6   3  -9    4.16    0.40
  -4   3 -10   10.22    0.60
  -2   3 -11    1.57    0.23
   0   3 -12    7.07    0.47
   0   3 -12    7.78    0.40
   2   3 -13    0.62    0.16
   4   3 -14    1.05    0.22
   6   3 -15    1.85    0.29
   8   3 -16    1.54    0.30
  10   3 -17    0.13    0.19
  -9   3  -7   -0.05    0.18
  -7   3  -8    3.22    0.37
  -5   3  -9    1.56    0.25
  -3   3 -10    9.07    0.54
  -1   3 -11   -0.05    0.10
  -1   3 -11    0.41    0.08
   1   3 -12    0.63    0.16
   3   3 -13    4.68    0.36
   5   3 -14    0.52    0.17
   7   3 -15    0.60    0.19
   9   3 -16    7.33    0.56
 -10   3  -6    0.21    0.20
  -8   3  -7    0.18    0.17
  -6   3  -8    4.60    0.41
  -4   3  -9   51.06    2.12
  -2   3 -10    0.81    0.17
  -2   3 -10    1.52    0.13
   0   3 -11    2.97    0.30
   0   3 -11    3.58    0.22
   2   3 -12    7.74    0.49
   4   3 -13    2.15    0.27
   6   3 -14    2.36    0.30
   8   3 -15    3.93    0.41
  10   3 -16   -0.10    0.17
 -11   3  -5    0.23    0.23
  -9   3  -6    0.09    0.17
  -7   3  -7    2.20    0.31
  -5   3  -8    6.88    0.47
  -3   3  -9   48.39    2.06
  -3   3  -9   51.43    1.96
  -1   3 -10    3.14    0.20
  -1   3 -10    2.79    0.28
   1   3 -11    0.10    0.11
   3   3 -12   31.43    1.37
   5   3 -13    0.91    0.19
   7   3 -14   -0.02    0.13
   9   3 -15    0.23    0.19
  11   3 -16    0.89    0.25
 -10   3  -5    0.23    0.21
  -8   3  -6    0.07    0.14
  -6   3  -7   11.86    0.67
  -4   3  -8    0.41    0.14
  -4   3  -8    0.36    0.09
  -2   3  -9    7.90    0.48
  -2   3  -9    8.87    0.40
   0   3 -10    3.74    0.22
   0   3 -10    3.41    0.30
   2   3 -11    0.15    0.12
   4   3 -12   11.93    0.64
   6   3 -13    0.20    0.15
   8   3 -14    5.70    0.46
  10   3 -15    0.97    0.26
 -11   3  -4    1.73    0.36
  -9   3  -5    0.82    0.23
  -7   3  -6    1.77    0.27
  -5   3  -7    6.97    0.47
  -5   3  -7    7.37    0.38
  -3   3  -8    6.38    0.32
  -3   3  -8    6.43    0.42
  -1   3  -9   55.24    2.12
  -1   3  -9   54.83    2.22
   1   3 -10   33.77    1.43
   3   3 -11    0.37    0.15
   5   3 -12   26.92    1.21
   7   3 -13    1.12    0.22
   9   3 -14    3.33    0.39
  11   3 -15    0.66    0.24
 -10   3  -4    0.58    0.24
  -8   3  -5    0.05    0.14
  -6   3  -6    0.53    0.17
  -6   3  -6    0.68    0.13
  -4   3  -7    3.13    0.20
  -4   3  -7    2.66    0.28
  -2   3  -8    0.06    0.05
  -2   3  -8   -0.05    0.08
   0   3  -9   22.62    1.00
   2   3 -10    0.86    0.17
   4   3 -11   47.49    1.96
   6   3 -12    1.00    0.20
   8   3 -13    0.10    0.14
  10   3 -14    0.19    0.17
 -11   3  -3    0.17    0.22
  -9   3  -4    5.61    0.50
  -7   3  -5   -0.01    0.12
  -7   3  -5    0.01    0.09
  -5   3  -6   11.92    0.54
  -5   3  -6   11.19    0.62
  -3   3  -7    4.41    0.23
  -3   3  -7    3.64    0.29
  -1   3  -8   12.74    0.62
  -1   3  -8   12.63    0.54
   1   3  -9    1.43    0.18
   3   3 -10  151.55    5.79
   5   3 -11    3.14    0.30
   7   3 -12    0.14    0.13
  -7  -3  12    0.05    0.10
   9   3 -13    0.21    0.16
  -9  -3  13    0.34    0.16
  11   3 -14    0.31    0.20
 -11  -3  14   -0.03    0.16
 -10   3  -3    1.70    0.31
  -8   3  -4    1.65    0.28
  -6   3  -5    4.79    0.32
  -6   3  -5    4.73    0.37
  -4   3  -6    0.06    0.10
  -4   3  -6    0.02    0.05
  -2   3  -7    6.07    0.37
  -2   3  -7    6.43    0.29
   0   3  -8    1.74    0.19
   2   3  -9    0.27    0.10
   4   3 -10   39.01    1.62
   6   3 -11    8.42    0.51
  -6  -3  11    9.07    0.51
   8   3 -12   14.24    0.76
  -8  -3  12   13.47    0.75
  10   3 -13    0.08    0.15
 -10  -3  13    0.08    0.16
 -11   3  -2    0.21    0.22
  -9   3  -3    0.02    0.14
  -7   3  -4   16.13    0.83
  -7   3  -4   16.28    0.77
  -5   3  -5    8.93    0.45
  -5   3  -5    9.21    0.52
  -3   3  -6   30.68    1.32
  -3   3  -6   31.44    1.22
  -1   3  -7  158.95    5.93
  -1   3  -7  157.81    6.00
   1   3  -8    1.36    0.16
   3   3  -9  125.07    4.79
   5   3 -10    5.72    0.38
  -5  -3  10    5.82    0.36
   7   3 -11    0.06    0.12
  -7  -3  11   -0.06    0.08
   9   3 -12    1.35    0.25
  -9  -3  12    2.12    0.30
  11   3 -13    0.21    0.18
 -11  -3  13    0.01    0.17
 -12   3  -1   -0.02    0.21
 -10   3  -2    2.15    0.34
  -8   3  -3    1.98    0.29
  -8   3  -3    1.96    0.25
  -6   3  -4   12.11    0.58
  -6   3  -4   11.23    0.63
  -4   3  -5   11.19    0.49
  -4   3  -5   10.37    0.56
  -2   3  -6    0.31    0.05
  -2   3  -6    0.15    0.09
   0   3  -7   79.63    3.09
   0  -3   7   80.31    3.12
   2   3  -8   53.84    2.13
  -2  -3   8   53.82    2.15
   4   3  -9   13.12    0.64
  -4  -3   9   12.92    0.61
   6   3 -10    8.42    0.49
  -6  -3  10    8.50    0.49
   8   3 -11    0.00    0.11
  -8  -3  11    0.11    0.11
  10   3 -12    5.57    0.49
 -10  -3  12    5.90    0.51
  12   3 -13    1.40    0.30
 -12  -3  13    1.60    0.32
 -11   3  -1   -0.13    0.17
  -9   3  -2   -0.04    0.12
  -9   3  -2   -0.04    0.12
  -7   3  -3   20.01    0.98
  -5   3  -4    0.24    0.11
  -5   3  -4    0.11    0.09
  -3   3  -5    7.31    0.33
  -3   3  -5    7.36    0.41
  -1   3  -6    6.26    0.27
  -1   3  -6    6.10    0.35
   1  -3   6    6.27    0.34
   1   3  -7  185.79    6.74
  -1  -3   7  171.88    6.80
   3   3  -8  103.90    4.01
  -3  -3   8  105.28    4.05
  -3  -3   8  105.01    4.00
   5   3  -9   42.64    1.80
  -5  -3   9   45.83    1.81
   7   3 -10   11.58    0.62
  -7  -3  10   10.73    0.61
   9   3 -11   -0.05    0.12
  -9  -3  11   -0.02    0.12
  11   3 -12    0.30    0.19
 -11  -3  12    0.48    0.21
 -12   3   0    0.07    0.22
 -10   3  -1   -0.08    0.14
 -10   3  -1    0.09    0.14
  -8   3  -2    5.96    0.40
  -8   3  -2    4.06    0.40
  -6   3  -3    1.33    0.18
  -6   3  -3    1.33    0.21
  -4   3  -4   86.45    3.34
  -4   3  -4   85.11    3.26
  -2   3  -5  120.39    4.55
  -2   3  -5  118.31    4.47
   2  -3   5  119.56    4.57
   0   3  -6    4.12    0.26
   0  -3   6    4.71    0.28
   2   3  -7   84.15    3.28
  -2  -3   7   86.29    3.31
   4   3  -8   11.13    0.55
  -4  -3   8   11.37    0.54
  -4  -3   8   11.00    0.54
   6   3  -9   19.46    0.91
  -6  -3   9   19.92    0.91
   8   3 -10    0.42    0.16
  -8  -3  10    0.41    0.15
  10   3 -11   -0.09    0.13
 -10  -3  11   -0.07    0.15
  12   3 -12    0.24    0.19
 -12  -3  12    0.06    0.19
 -11   3   0    0.12    0.16
 -11   3   0    0.11    0.18
  -9   3  -1    0.85    0.21
  -9   3  -1    0.84    0.20
  -7   3  -2    5.98    0.38
  -7   3  -2    5.32    0.40
  -5   3  -3   11.21    0.54
  -5   3  -3   11.45    0.59
  -3   3  -4   46.58    1.89
  -3   3  -4   46.01    1.81
   3  -3   4   49.09    1.87
  -1   3  -5   18.60    0.71
  -1   3  -5   18.51    0.79
   1  -3   5   17.87    0.79
   1   3  -6   17.34    0.78
  -1  -3   6   19.83    0.81
   3   3  -7    7.79    0.41
  -3  -3   7    8.06    0.39
  -3  -3   7    7.72    0.41
   5   3  -8    2.90    0.26
  -5  -3   8    3.21    0.25
  -5  -3   8    3.58    0.27
   7   3  -9    1.08    0.19
  -7  -3   9    0.78    0.17
   9   3 -10    8.87    0.57
  -9  -3  10    9.03    0.58
  11   3 -11    0.21    0.20
 -11  -3  11    0.48    0.22
 -12   3   1    1.36    0.33
 -10   3   0    2.27    0.34
 -10   3   0    2.36    0.30
  -8   3  -1   11.06    0.60
  -8   3  -1   10.44    0.63
  -6   3  -2    5.54    0.39
  -4   3  -3    2.90    0.24
  -4   3  -3    3.46    0.21
  -2   3  -4   76.10    2.93
  -2   3  -4   77.06    3.01
   2  -3   4   81.21    3.01
   0   3  -5  270.76    9.73
   0  -3   5  249.91    9.82
   2   3  -6    0.81    0.12
  -2  -3   6    0.53    0.11
  -2  -3   6    0.66    0.09
   4   3  -7   14.57    0.67
  -4  -3   7   14.98    0.66
  -4  -3   7   14.48    0.67
   6   3  -8    0.33    0.11
  -6  -3   8    0.33    0.13
  -6  -3   8    0.43    0.10
   8   3  -9    0.25    0.13
  -8  -3   9    0.03    0.12
  10   3 -10    8.83    0.58
 -10  -3  10    8.74    0.60
  12   3 -11   -0.05    0.16
 -12  -3  11    0.03    0.17
 -11   3   1    0.10    0.15
 -11   3   1   -0.03    0.17
  -9   3   0    0.56    0.17
  -9   3   0    0.34    0.17
  -7   3  -1    0.34    0.15
  -7   3  -1    0.18    0.11
  -5   3  -2    9.47    0.51
  -5   3  -2    9.67    0.47
  -3   3  -3   18.18    0.81
  -3   3  -3   17.68    0.73
   3  -3   3   18.69    0.77
  -1   3  -4   76.24    2.84
  -1   3  -4   72.79    2.89
   1  -3   4   77.68    2.92
   1   3  -5  178.42    6.51
  -1  -3   5  171.13    6.58
  -1  -3   5  171.00    6.49
   3   3  -6   37.04    1.49
  -3  -3   6   36.55    1.48
  -3  -3   6   38.10    1.50
   5   3  -7  157.34    6.03
  -5  -3   7  160.65    6.06
   7   3  -8   52.35    2.16
  -7  -3   8   54.21    2.19
   9   3  -9    0.61    0.18
  -9  -3   9    0.35    0.18
  11   3 -10    0.11    0.14
 -11  -3  10    0.10    0.17
 -12   3   2    0.19    0.21
 -12   3   2    0.21    0.17
 -10   3   1   -0.11    0.14
 -10   3   1    0.01    0.14
  -8   3   0    8.67    0.51
  -8   3   0    7.55    0.52
  -6   3  -1   62.55    2.51
  -6   3  -1   65.22    2.56
  -4   3  -2   72.56    2.83
  -4   3  -2   71.75    2.78
   4  -3   2   73.15    2.78
  -2   3  -3  200.93    7.88
  -2   3  -3  215.77    7.92
   2  -3   3  216.94    7.97
   0   3  -4    3.63    0.21
   0  -3   4    3.47    0.23
   2   3  -5    0.39    0.08
  -2  -3   5    0.22    0.09
  -2  -3   5    0.47    0.08
   4   3  -6    6.37    0.35
  -4  -3   6    6.57    0.35
  -4  -3   6    6.75    0.37
   6   3  -7    0.19    0.09
  -6  -3   7   -0.03    0.07
  -6  -3   7    0.09    0.11
   8   3  -8    2.74    0.29
  -8  -3   8    2.27    0.29
  10   3  -9   -0.05    0.13
 -10  -3   9    0.12    0.17
  12   3 -10    0.92    0.25
 -12  -3  10    1.11    0.29
 -11   3   2    0.99    0.24
 -11   3   2    1.33    0.29
  -9   3   1    2.96    0.32
  -9   3   1    2.92    0.34
  -7   3   0   43.91    1.78
  -7   3   0   42.27    1.82
  -5   3  -1   25.41    1.11
  -3   3  -2  112.72    4.28
  -3   3  -2  112.58    4.33
   3  -3   2  116.07    4.33
  -1   3  -3    0.27    0.06
   1  -3   3    0.48    0.10
   1   3  -4  236.87    8.42
  -1  -3   4  220.43    8.42
  -1  -3   4  219.13    8.51
   3   3  -5   31.30    1.30
  -3  -3   5   33.25    1.31
  -3  -3   5   33.33    1.32
   5   3  -6    0.21    0.09
  -5  -3   6    0.28    0.10
  -5  -3   6    0.35    0.11
   7   3  -7   26.22    1.18
  -7  -3   7   27.52    1.22
  -7  -3   7   27.33    1.10
   9   3  -8   25.62    1.17
  -9  -3   8   24.46    1.19
  11   3  -9    0.03    0.14
 -11  -3   9    0.09    0.18
 -12   3   3    0.13    0.23
 -12   3   3    0.23    0.17
 -10   3   2    0.70    0.20
 -10   3   2    0.81    0.22
  -8   3   1    5.34    0.42
  -8   3   1    5.01    0.38
  -6   3   0    0.25    0.11
  -6   3   0    0.03    0.08
  -4   3  -1   63.08    2.48
  -4   3  -1   63.84    2.43
   4  -3   1   62.50    2.42
  -2   3  -2  106.36    4.07
  -2   3  -2  107.83    4.02
   2  -3   2  107.06    4.08
   0   3  -3   90.17    3.35
   0  -3   3   87.27    3.33
   0  -3   3   88.51    3.39
   2   3  -4    7.21    0.34
  -2  -3   4    6.98    0.35
  -2  -3   4    7.17    0.33
   4   3  -5   85.25    3.29
  -4  -3   5   86.54    3.31
   6   3  -6    1.41    0.18
  -6  -3   6    1.26    0.14
  -6  -3   6    1.28    0.19
   8   3  -7   14.33    0.72
  -8  -3   7   13.69    0.75
  10   3  -8    0.69    0.18
 -10  -3   8    0.85    0.24
  12   3  -9    1.52    0.29
 -12  -3   9    1.22    0.29
 -11   3   3    0.00    0.14
 -11   3   3   -0.16    0.16
  -9   3   2    0.62    0.18
  -9   3   2    0.35    0.15
  -7   3   1    0.18    0.12
  -7   3   1    0.28    0.13
  -5   3   0   45.35    1.89
  -5   3   0   49.01    1.94
   5  -3   0   49.41    1.85
  -3   3  -1   17.23    0.70
  -3   3  -1   17.13    0.75
   3  -3   1   17.18    0.71
  -1   3  -2   84.32    3.23
   1  -3   2   85.83    3.25
   1   3  -3  111.92    4.18
  -1  -3   3  111.43    4.18
  -1  -3   3  110.66    4.23
   3   3  -4  113.08    4.29
  -3  -3   4  116.65    4.33
  -3  -3   4  111.34    4.31
   5   3  -5    4.61    0.28
  -5  -3   5    4.68    0.31
  -5  -3   5    4.58    0.27
   7   3  -6   39.68    1.65
  -7  -3   6   40.82    1.58
  -7  -3   6   38.81    1.68
   9   3  -7    1.44    0.23
  -9  -3   7    1.67    0.27
  11   3  -8    0.25    0.16
 -11  -3   8    0.01    0.17
 -12   3   4    0.04    0.21
 -12   3   4    0.00    0.15
 -10   3   3    0.34    0.16
 -10   3   3   -0.07    0.13
  -8   3   2    2.28    0.30
  -8   3   2    2.02    0.26
  -6   3   1    5.88    0.35
  -6   3   1    5.57    0.37
  -4   3   0   74.81    2.94
   4  -3   0   76.77    2.89
  -2   3  -1   16.31    0.64
  -2   3  -1   16.12    0.70
   2  -3   1   16.72    0.68
   0   3  -2   64.57    2.40
   0  -3   2   61.87    2.43
   0  -3   2   63.41    2.38
   2   3  -3  130.00    5.49
  -2  -3   3  159.00    5.57
  -2  -3   3  152.21    5.53
   4   3  -4   35.72    1.45
  -4  -3   4   37.49    1.49
   6   3  -5    6.34    0.37
  -6  -3   5    5.91    0.40
  -6  -3   5    6.92    0.34
   8   3  -6    3.46    0.30
  -8  -3   6    3.19    0.33
  10   3  -7    0.48    0.16
 -10  -3   7    0.39    0.20
  12   3  -8   -0.02    0.15
 -12  -3   8    0.43    0.21
 -13   3   5    2.10    0.34
 -13   3   5    1.45    0.36
 -11   3   4    2.14    0.36
 -11   3   4    2.06    0.31
  -9   3   3    9.28    0.61
  -9   3   3   10.83    0.61
  -7   3   2    7.90    0.46
  -7   3   2    8.45    0.50
  -5   3   1   44.76    1.76
  -5   3   1   44.77    1.79
   5  -3  -1   42.98    1.69
  -3   3   0   18.61    0.75
  -3   3   0   18.12    0.79
   3  -3   0   19.12    0.76
  -1   3  -1    1.99    0.14
   1  -3   1    2.02    0.14
  -1  -3   2   60.46    2.34
  -1  -3   2   61.36    2.30
  -3  -3   3    8.79    0.42
  -3  -3   3    8.62    0.40
   5   3  -4    0.15    0.07
  -5  -3   4    0.08    0.09
  -5  -3   4    0.14    0.08
   7   3  -5   82.98    3.28
  -7  -3   5   82.38    3.34
  -7  -3   5   87.09    3.23
   9   3  -6    7.33    0.47
  -9  -3   6    7.80    0.53
  11   3  -7    2.25    0.31
 -11  -3   7    1.81    0.33
 -13  -3   8    0.36    0.20
 -12   3   5    1.02    0.28
 -12   3   5    0.96    0.25
 -10   3   4    0.26    0.17
 -10   3   4    0.39    0.17
  -8   3   3    2.95    0.33
  -8   3   3    3.68    0.32
  -6   3   2    0.15    0.09
  -6   3   2    0.23    0.09
  -4   3   1   80.45    3.09
  -4   3   1   80.83    3.05
   4  -3  -1   78.31    3.03
  -2   3   0  248.96    9.05
   2  -3   0  235.60    9.10
   0  -3   1   22.67    0.91
   0  -3   1   22.97    0.88
   2   3  -2  193.91    7.23
  -2  -3   2  194.01    7.32
  -2  -3   2  194.57    7.27
  -4  -3   3  248.28    9.35
  -4  -3   3  248.93    9.36
   6   3  -4    3.86    0.26
  -6  -3   4    3.84    0.24
  -6  -3   4    4.12    0.31
   8   3  -5    2.81    0.27
  -8  -3   5    2.77    0.32
  10   3  -6    0.07    0.11
 -10  -3   6    0.23    0.18
 -12  -3   7    0.24    0.19
 -13   3   6    0.88    0.25
 -13   3   6    0.78    0.30
 -11   3   5    0.60    0.20
 -11   3   5    0.17    0.20
  -9   3   4    6.39    0.45
  -9   3   4    6.85    0.50
  -7   3   3   19.08    0.94
  -7   3   3   20.55    0.92
  -5   3   2   96.78    3.80
  -5   3   2  103.24    3.84
   5  -3  -2   98.19    3.75
  -3   3   1    6.29    0.32
   3  -3  -1    5.75    0.27
  -1   3   0   56.74    2.18
   1  -3   0   57.84    2.20
   1   3  -1  207.53    7.55
  -1  -3   1  194.69    7.58
  -1  -3   1  205.94    7.64
   3   3  -2    0.48    0.07
  -3  -3   2    0.37    0.07
  -3  -3   2    0.40    0.09
  -5  -3   3    4.76    0.25
  -5  -3   3    4.23    0.30
   7   3  -4    0.50    0.12
  -7  -3   4    0.49    0.10
  -7  -3   4    0.22    0.15
   9   3  -5    1.68    0.24
  -9  -3   5    1.87    0.29
  11   3  -6    0.04    0.14
 -11  -3   6    0.20    0.19
 -13  -3   7    0.43    0.23
 -12   3   6    0.64    0.26
 -12   3   6    0.43    0.19
 -10   3   5    0.12    0.15
 -10   3   5   -0.03    0.13
  -8   3   4    0.23    0.14
  -8   3   4    0.18    0.13
  -6   3   3   15.14    0.74
  -6   3   3   14.80    0.70
   6  -3  -3   15.16    0.59
  -4   3   2   98.51    3.68
  -4   3   2   93.73    3.65
   4  -3  -2   95.30    3.62
  -2   3   1   10.93    0.49
   2  -3  -1   11.26    0.47
   0   3   0    0.02    0.01
   0  -3   0    0.05    0.02
   2   3  -1   10.81    0.43
  -2  -3   1   10.70    0.47
  -2  -3   1   10.90    0.47
   4   3  -2   95.19    3.62
  -4  -3   2   96.18    3.67
  -4  -3   2   95.93    3.65
   6   3  -3   12.88    0.64
  -6  -3   3   14.68    0.70
  -6  -3   3   15.27    0.61
   8   3  -4    0.07    0.09
  -8  -3   4    0.19    0.16
  10   3  -5    0.14    0.13
 -10  -3   5    0.11    0.16
 -12  -3   6    0.57    0.24
 -13   3   7    0.39    0.20
  13  -3  -7    0.29    0.20
 -11   3   6    0.17    0.15
 -11   3   6    0.40    0.21
  -9   3   5    2.26    0.30
  -9   3   5    1.87    0.29
  -7   3   4    0.41    0.15
  -7   3   4    0.56    0.14
  -5   3   3    3.83    0.29
  -5   3   3    4.37    0.27
   5  -3  -3    4.21    0.20
  -3   3   2    1.04    0.13
  -1   3   1  228.94    8.53
   1   3   0   57.24    2.11
  -1  -3   0   54.43    2.10
  -1  -3   0   56.10    2.13
   3   3  -1    5.67    0.25
  -3  -3   1    5.39    0.29
   5   3  -2   90.21    3.56
  -5  -3   2   94.68    3.62
  -5  -3   2   96.22    3.57
   7   3  -3   18.35    0.86
  -7  -3   3   20.19    0.79
  -7  -3   3   18.71    0.92
   9   3  -4    6.18    0.43
  -9  -3   4    6.92    0.51
  11   3  -5    0.36    0.19
 -11  -3   5    0.37    0.21
 -13  -3   6    1.03    0.27
 -12   3   7    0.29    0.23
 -12   3   7    0.08    0.17
 -10   3   6    0.09    0.15
 -10   3   6    0.08    0.14
  -8   3   5    2.68    0.32
  -8   3   5    3.22    0.31
  -6   3   4    3.58    0.29
  -6   3   4    3.82    0.27
   6  -3  -4    3.67    0.17
  -4   3   3  274.44    9.90
  -4   3   3  253.76    9.89
  -2   3   2  209.14    7.82
   0   3   1   22.73    0.87
   0  -3  -1   22.78    0.89
   2   3   0  232.23    8.43
  -2  -3   0  219.65    8.46
  -4  -3   1   79.09    3.04
  -4  -3   1   78.42    2.99
  -6  -3   2    0.27    0.13
  -6  -3   2    0.33    0.07
  -6  -3   2    0.23    0.08
   8   3  -3    3.30    0.28
  -8  -3   3    3.53    0.36
  10   3  -4    0.23    0.15
 -10  -3   4    0.30    0.19
 -12  -3   5    1.28    0.30
 -13   3   8    0.33    0.20
  13  -3  -8    0.55    0.20
 -11   3   7    2.77    0.40
 -11   3   7    2.50    0.35
  -9   3   6    6.75    0.51
  -9   3   6    7.48    0.49
  -7   3   5   80.20    3.34
  -7   3   5   88.50    3.34
  -5   3   4    0.24    0.08
  -5   3   4    0.15    0.08
  -3   3   3    8.85    0.43
  -1   3   2   54.44    2.07
  -1  -3  -1    2.02    0.13
  -3  -3   0   18.53    0.73
  -3  -3   0   18.40    0.78
  -5  -3   1   42.34    1.64
  -5  -3   1   41.14    1.69
  -7  -3   2    8.12    0.37
  -7  -3   2    8.05    0.49
  -7  -3   2    8.11    0.44
   9   3  -3   10.75    0.59
  -9  -3   3    9.85    0.64
 -11  -3   4    2.08    0.34
 -13  -3   5    2.07    0.36
 -12   3   8    0.40    0.19
  12  -3  -8    0.24    0.19
 -10   3   7    0.73    0.20
 -10   3   7    0.57    0.22
  -8   3   6    3.74    0.35
  -8   3   6    3.85    0.38
  -6   3   5    6.12    0.37
  -6   3   5    5.94    0.39
  -4   3   4   35.93    1.47
  -2   3   3  164.43    6.17
   0  -3  -2   65.86    2.50
   2   3   1   16.58    0.63
  -2  -3  -1   16.28    0.63
  -2  -3  -1   16.54    0.69
  -4  -3   0   77.09    2.86
  -4  -3   0   73.60    2.91
  -6  -3   1    5.72    0.38
  -6  -3   1    5.60    0.32
  -8  -3   2    1.96    0.28
  -8  -3   2    2.38    0.24
  10   3  -3    0.00    0.12
 -10  -3   3    0.20    0.18
 -12  -3   4    0.04    0.18
 -11   3   8    0.36    0.18
  11  -3  -8    0.00    0.15
  -9   3   7    1.33    0.26
  -9   3   7    0.97    0.21
  -7   3   6   39.59    1.62
  -7   3   6   36.44    1.63
  -5   3   5    4.55    0.31
  -3   3   4  122.13    4.63
  -1   3   3   93.83    3.53
   1   3   2   82.89    3.16
  -1  -3  -2   87.35    3.21
  -1  -3  -2   82.80    3.16
  -3  -3  -1   18.05    0.75
  -3  -3  -1   17.19    0.69
  -5  -3   0   49.28    1.95
  -5  -3   0   51.52    2.02
  -7  -3   1    0.48    0.12
  -7  -3   1    0.15    0.14
  -9  -3   2    0.52    0.16
  -9  -3   2    0.27    0.18
 -11  -3   3   -0.07    0.18
  12  -3  -9    1.05    0.28
 -10   3   8    0.50    0.20
  10  -3  -8    0.49    0.19
  -8   3   7   14.87    0.76
  -8   3   7   13.80    0.78
  -6   3   6    1.39    0.21
  -4   3   5   86.58    3.35
  -2   3   4    6.96    0.35
   0  -3  -3   92.00    3.43
   0  -3  -3   90.79    3.46
  -2  -3  -2  106.48    4.02
  -2  -3  -2  104.91    3.95
  -4  -3  -1   63.79    2.50
  -4  -3  -1   63.96    2.43
  -6  -3   0    0.30    0.12
  -6  -3   0    0.05    0.07
  -8  -3   1    5.34    0.42
  -8  -3   1    5.20    0.35
 -10  -3   2    0.62    0.19
 -10  -3   2    0.96    0.26
 -12  -3   3    0.07    0.20
  11  -3  -9    0.03    0.15
   9  -3  -8   24.00    1.17
  -7   3   7   28.04    1.28
  -5   3   6    0.14    0.08
   3  -3  -5   33.21    1.35
   1  -3  -4  224.10    8.36
  -1  -3  -3    0.35    0.07
  -1  -3  -3    0.40    0.04
  -3  -3  -2  114.72    4.35
  -3  -3  -2  113.82    4.28
  -5  -3  -1   26.72    1.08
  -5  -3  -1   26.34    1.13
  -7  -3   0   41.77    1.77
  -7  -3   0   42.91    1.72
  -9  -3   1    2.25    0.31
  -9  -3   1    2.76    0.29
 -11  -3   2    1.26    0.29
  12  -3 -10    1.19    0.30
  10  -3  -9   -0.17    0.14
   8  -3  -8    1.86    0.27
   6  -3  -7   -0.03    0.09
   4  -3  -6    6.77    0.39
   2  -3  -5    0.21    0.08
   0  -3  -4    3.26    0.19
   0  -3  -4    3.23    0.17
  -2  -3  -3  213.67    7.93
  -2  -3  -3  208.74    7.86
  -4  -3  -2   72.08    2.82
  -4  -3  -2   72.47    2.75
  -6  -3  -1   70.42    2.70
  -6  -3  -1   68.56    2.75
  -8  -3   0    9.03    0.56
  -8  -3   0    8.41    0.48
 -10  -3   1    0.03    0.16
 -12  -3   2    0.00    0.18
  11  -3 -10    0.02    0.18
   9  -3  -9    0.05    0.15
   7  -3  -8   50.53    2.12
   5  -3  -7  161.39    6.16
   3  -3  -6   37.59    1.52
   1  -3  -5  175.55    6.57
  -1  -3  -4   73.65    2.78
  -1  -3  -4   74.26    2.84
  -3  -3  -3   18.36    0.79
  -3  -3  -3   17.99    0.73
  -5  -3  -2    9.57    0.50
  -5  -3  -2    9.85    0.45
  -7  -3  -1    0.26    0.14
  -7  -3  -1    0.12    0.08
  -9  -3   0    0.52    0.20
  -9  -3   0    0.35    0.15
 -11  -3   1   -0.13    0.17
  12  -3 -11   -0.02    0.14
  10  -3 -10    9.05    0.63
   8  -3  -9   -0.08    0.12
   6  -3  -8    0.38    0.14
   4  -3  -7   15.44    0.73
   2  -3  -6    0.60    0.11
   0  -3  -5  269.31   10.00
   0  -3  -5  264.61    9.94
  -2  -3  -4   76.82    2.93
  -2  -3  -4   78.88    2.99
  -4  -3  -3    3.38    0.20
  -4  -3  -3    3.34    0.25
  -6  -3  -2    6.94    0.42
  -6  -3  -2    6.69    0.36
  -8  -3  -1   11.07    0.63
  -8  -3  -1   10.28    0.56
 -10  -3   0    2.02    0.32
 -12  -3   1    1.16    0.30
  11  -3 -11    0.77    0.24
   9  -3 -10    8.66    0.59
   7  -3  -9    0.61    0.18
   5  -3  -8    3.28    0.30
   3  -3  -7    7.52    0.41
   1  -3  -6   17.65    0.74
  -1  -3  -5   19.14    0.78
  -1  -3  -5   17.41    0.73
  -3  -3  -4   46.79    1.85
  -3  -3  -4   46.54    1.80
  -5  -3  -3   12.04    0.58
  -5  -3  -3   11.15    0.52
  -7  -3  -2    5.85    0.36
  -7  -3  -2    5.91    0.40
  -9  -3  -1    0.77    0.23
 -11  -3   0   -0.01    0.17
  12  -3 -12    0.24    0.18
  10  -3 -11    0.41    0.20
   8  -3 -10    0.36    0.16
   6  -3  -9   19.28    0.93
   4  -3  -8   11.31    0.58
   2  -3  -7   83.65    3.21
   0  -3  -6    4.20    0.23
   0  -3  -6    4.25    0.25
  -2  -3  -5  122.34    4.55
  -2  -3  -5  119.99    4.61
  -4  -3  -4   87.56    3.36
  -4  -3  -4   85.57    3.29
  -6  -3  -3    1.28    0.20
  -6  -3  -3    1.16    0.15
  -8  -3  -2    4.72    0.32
  -8  -3  -2    4.01    0.38
 -10  -3  -1    0.23    0.18
 -12  -3   0    0.08    0.21
  11  -3 -12    0.57    0.23
   9  -3 -11    0.03    0.14
   7  -3 -10   11.01    0.64
   5  -3  -9   46.13    1.92
   3  -3  -8  103.85    3.99
   1  -3  -7  179.53    6.74
  -1  -3  -6    5.97    0.29
  -1  -3  -6    5.96    0.33
  -3  -3  -5    8.04    0.42
  -3  -3  -5    7.95    0.38
  -5  -3  -4    0.08    0.10
  -5  -3  -4    0.19    0.07
  -7  -3  -3   21.68    0.98
  -7  -3  -3   20.10    0.92
  -9  -3  -2    0.07    0.15
 -11  -3  -1   -0.47    0.15
  12  -3 -13    1.62    0.31
  10  -3 -12    5.96    0.55
   8  -3 -11    0.04    0.12
   6  -3 -10    8.10    0.51
   4  -3  -9   13.40    0.67
   2  -3  -8   51.70    2.04
   0  -3  -7   82.45    3.19
   0  -3  -7   85.02    3.23
  -2  -3  -6    0.33    0.10
  -2  -3  -6    0.17    0.06
  -4  -3  -5   11.01    0.55
  -4  -3  -5   10.89    0.50
  -6  -3  -4   11.62    0.56
  -6  -3  -4   11.81    0.61
  -8  -3  -3    2.10    0.28
  -8  -3  -3    1.70    0.21
 -10  -3  -2    2.52    0.35
 -12  -3  -1    0.24    0.22
  11  -3 -13    0.25    0.18
   9  -3 -12    1.42    0.28
   7  -3 -11    0.08    0.11
   5  -3 -10    6.44    0.43
   3  -3  -9  119.56    4.59
   1  -3  -8    1.13    0.14
  -1  -3  -7  156.33    5.90
  -1  -3  -7  158.00    5.96
  -3  -3  -6   31.61    1.25
  -3  -3  -6   30.43    1.29
  -5  -3  -5    8.74    0.44
  -5  -3  -5    9.01    0.50
  -7  -3  -4   17.44    0.84
  -7  -3  -4   16.87    0.79
  -9  -3  -3   -0.14    0.12
 -11  -3  -2    0.00    0.17
  10  -3 -13    0.04    0.15
   8  -3 -12   14.57    0.83
   6  -3 -11    9.52    0.57
   4  -3 -10   36.98    1.56
   2  -3  -9    0.31    0.10
   0  -3  -8    2.11    0.18
   0  -3  -8    1.71    0.18
  -2  -3  -7    6.16    0.35
  -2  -3  -7    6.03    0.32
  -4  -3  -6    0.08    0.08
  -4  -3  -6    0.00    0.06
  -6  -3  -5    5.17    0.36
  -6  -3  -5    4.34    0.30
  -8  -3  -4    0.82    0.20
 -10  -3  -3    1.41    0.28
  11  -3 -14   -0.11    0.13
   9  -3 -13    0.25    0.17
   7  -3 -12    0.18    0.14
   5  -3 -11    3.64    0.34
   3  -3 -10  162.51    6.18
   1  -3  -9    1.56    0.17
  -1  -3  -8   11.85    0.55
  -1  -3  -8   12.08    0.58
  -3  -3  -7    4.18    0.26
  -3  -3  -7    4.11    0.28
  -5  -3  -6   10.93    0.54
  -5  -3  -6   10.99    0.58
  -7  -3  -5    0.15    0.13
  -7  -3  -5   -0.02    0.07
  -9  -3  -4    5.70    0.45
 -11  -3  -3   -0.19    0.17
  10  -3 -14    0.07    0.16
   8  -3 -13   -0.15    0.13
   6  -3 -12    1.53    0.24
   4  -3 -11   47.79    1.97
   2  -3 -10    0.87    0.15
   0  -3  -9   23.69    1.04
   0  -3  -9   24.17    1.01
  -2  -3  -8    0.01    0.07
  -2  -3  -8    0.17    0.08
  -4  -3  -7    2.86    0.23
  -4  -3  -7    3.26    0.26
  -6  -3  -6    0.89    0.18
  -6  -3  -6    0.62    0.13
  -8  -3  -5   -0.09    0.13
 -10  -3  -4    0.64    0.22
  11  -3 -15    0.59    0.21
   9  -3 -14    3.28    0.42
   7  -3 -13    0.96    0.23
   5  -3 -12   27.58    1.25
   3  -3 -11    0.18    0.12
   1  -3 -10   33.54    1.39
  -1  -3  -9   55.53    2.25
  -1  -3  -9   57.09    2.21
  -3  -3  -8    6.04    0.34
  -3  -3  -8    5.93    0.37
  -5  -3  -7    7.58    0.46
  -5  -3  -7    7.11    0.42
  -7  -3  -6    1.67    0.24
  -9  -3  -5    0.95    0.23
 -11  -3  -4    1.01    0.27
  10  -3 -15    0.62    0.26
   8  -3 -14    6.07    0.49
   6  -3 -13    0.25    0.13
   4  -3 -12   12.15    0.65
   2  -3 -11    0.04    0.09
   0  -3 -10    3.33    0.25
   0  -3 -10    3.50    0.28
  -2  -3  -9    7.61    0.45
  -2  -3  -9    8.98    0.45
  -4  -3  -8    0.45    0.11
  -4  -3  -8    0.29    0.13
  -6  -3  -7   12.74    0.67
  -6  -3  -7   12.24    0.62
  -8  -3  -6    0.40    0.17
 -10  -3  -5   -0.09    0.18
  11  -3 -16    1.21    0.28
   9  -3 -15    0.24    0.20
   7  -3 -14   -0.05    0.14
   5  -3 -13    1.18    0.21
   3  -3 -12   29.80    1.29
   1  -3 -11    0.09    0.10
   1  -3 -11    0.07    0.09
  -1  -3 -10    3.16    0.24
  -1  -3 -10    2.50    0.25
  -3  -3  -9   51.13    2.03
  -3  -3  -9   50.42    2.06
  -5  -3  -8    7.11    0.43
  -5  -3  -8    7.25    0.46
  -7  -3  -7    2.70    0.31
  -9  -3  -6    0.00    0.16
 -11  -3  -5    0.06    0.18
  10  -3 -16    0.15    0.23
   8  -3 -15    3.41    0.42
   6  -3 -14    3.47    0.37
   4  -3 -13    1.44    0.22
   2  -3 -12    7.44    0.45
   0  -3 -11    3.04    0.25
   0  -3 -11    3.59    0.28
  -2  -3 -10    1.02    0.18
  -2  -3 -10    1.08    0.16
  -4  -3  -9   53.65    2.19
  -4  -3  -9   53.79    2.15
  -6  -3  -8    4.26    0.37
  -8  -3  -7    0.17    0.15
 -10  -3  -6    0.24    0.20
   9  -3 -16    6.44    0.59
   7  -3 -15    1.19    0.25
   5  -3 -14    0.43    0.15
   3  -3 -13    4.39    0.33
   1  -3 -12    0.50    0.14
   1  -3 -12    0.73    0.16
  -1  -3 -11    0.18    0.09
  -1  -3 -11    0.10    0.10
  -3  -3 -10    9.11    0.49
  -3  -3 -10    8.55    0.50
  -5  -3  -9    1.70    0.22
  -5  -3  -9    1.36    0.23
  -7  -3  -8    3.05    0.33
  -9  -3  -7    0.15    0.17
  10  -3 -17   -0.07    0.18
   8  -3 -16    1.11    0.29
   6  -3 -15    1.68    0.28
   4  -3 -14    1.16    0.21
   2  -3 -13    0.65    0.15
   0  -3 -12    7.06    0.45
   0  -3 -12    7.60    0.44
  -2  -3 -11    1.18    0.20
  -2  -3 -11    1.35    0.19
  -4  -3 -10   11.07    0.59
  -4  -3 -10    9.81    0.55
  -6  -3  -9    4.03    0.36
  -8  -3  -8    0.31    0.17
 -10  -3  -7    0.01    0.18
   9  -3 -17    1.88    0.36
   7  -3 -16    2.94    0.38
   5  -3 -15   17.09    0.89
   3  -3 -14    3.29    0.32
   1  -3 -13    0.49    0.14
   1  -3 -13    0.62    0.15
  -1  -3 -12    5.14    0.35
  -1  -3 -12    5.30    0.37
  -3  -3 -11    0.52    0.16
  -3  -3 -11    0.68    0.16
  -5  -3 -10    0.13    0.14
  -7  -3  -9    0.78    0.20
  -9  -3  -8    0.18    0.18
   8  -3 -17    0.76    0.27
   6  -3 -16    0.96    0.24
   4  -3 -15    1.64    0.26
   2  -3 -14    7.84    0.49
   0  -3 -13    5.56    0.41
   0  -3 -13    6.01    0.39
  -2  -3 -12    4.65    0.35
  -2  -3 -12    4.36    0.35
  -4  -3 -11    3.72    0.35
  -4  -3 -11    4.69    0.36
  -6  -3 -10    0.93    0.21
  -8  -3  -9    0.16    0.16
   9  -3 -18    0.42    0.24
   7  -3 -17    2.98    0.39
   5  -3 -16    5.25    0.42
   3  -3 -15    5.26    0.39
   1  -3 -14   10.59    0.60
   1  -3 -14   11.43    0.62
  -1  -3 -13    2.27    0.28
  -1  -3 -13    2.63    0.27
  -3  -3 -12    1.16    0.21
  -3  -3 -12    0.81    0.19
  -5  -3 -11    5.57    0.42
  -7  -3 -10    1.23    0.24
  -9  -3  -9    0.11    0.18
   8  -3 -18    0.48    0.24
   6  -3 -17   -0.05    0.16
   4  -3 -16    0.23    0.16
   2  -3 -15    0.02    0.12
   2  -3 -15   -0.03    0.12
   0  -3 -14   -0.04    0.11
   0  -3 -14    0.18    0.13
  -2  -3 -13    8.09    0.52
  -2  -3 -13    9.20    0.53
  -4  -3 -12    0.81    0.20
  -4  -3 -12    0.50    0.17
  -6  -3 -11    0.10    0.15
  -8  -3 -10    0.72    0.23
   7  -3 -18    0.54    0.24
   5  -3 -17    0.03    0.17
   3  -3 -16    2.65    0.33
   1  -3 -15    2.22    0.28
   1  -3 -15    2.73    0.31
  -1  -3 -14   19.93    0.98
  -1  -3 -14   20.77    0.98
  -3  -3 -13    1.36    0.24
  -3  -3 -13    1.01    0.22
  -5  -3 -12    0.96    0.22
  -7  -3 -11    0.30    0.18
   8  -3 -19    0.70    0.25
   6  -3 -18    0.17    0.19
   4  -3 -17    0.19    0.17
   2  -3 -16   -0.02    0.12
   2  -3 -16   -0.06    0.12
   0  -3 -15   -0.02    0.12
   0  -3 -15    0.01    0.13
  -2  -3 -14    1.36    0.23
  -2  -3 -14    1.06    0.23
  -4  -3 -13    0.88    0.21
  -6  -3 -12    1.56    0.27
  -8  -3 -11    0.39    0.19
   7  -3 -19    0.26    0.20
   5  -3 -18    0.00    0.15
   3  -3 -17   11.55    0.69
   1  -3 -16    0.66    0.19
   1  -3 -16    0.44    0.16
  -1  -3 -15    4.12    0.39
  -1  -3 -15    4.53    0.40
  -3  -3 -14    3.48    0.36
  -3  -3 -14    2.83    0.33
  -5  -3 -13    0.04    0.15
  -7  -3 -12    1.58    0.28
   6  -3 -19    2.56    0.37
   4  -3 -18    0.23    0.19
   2  -3 -17    0.18    0.17
   2  -3 -17    0.08    0.15
   0  -3 -16    2.04    0.29
   0  -3 -16    2.02    0.28
  -2  -3 -15    0.17    0.18
  -2  -3 -15    0.22    0.16
  -4  -3 -14    1.52    0.27
  -6  -3 -13   -0.07    0.15
   7  -3 -20    0.37    0.25
   5  -3 -19    1.19    0.29
   3  -3 -18    2.96    0.36
   3  -3 -18    2.79    0.36
   1  -3 -17   -0.10    0.14
   1  -3 -17    0.00    0.13
  -1  -3 -16    0.45    0.18
  -1  -3 -16    0.64    0.20
  -3  -3 -15    3.36    0.37
  -5  -3 -14    0.44    0.19
   6  -3 -20    1.53    0.32
   4  -3 -19    2.95    0.39
   2  -3 -18    0.00    0.14
   2  -3 -18    0.22    0.18
   0  -3 -17    1.30    0.25
   0  -3 -17    1.36    0.26
  -2  -3 -16    0.31    0.19
  -2  -3 -16    0.37    0.20
  -4  -3 -15    0.06    0.16
  -6  -3 -14    0.05    0.16
   5  -3 -20    0.07    0.20
   3  -3 -19   -0.16    0.16
   3  -3 -19   -0.10    0.15
   1  -3 -18    1.92    0.30
   1  -3 -18    1.50    0.29
  -1  -3 -17    0.70    0.22
  -1  -3 -17    1.01    0.25
  -3  -3 -16    0.96    0.25
  -5  -3 -15   -0.07    0.15
   4  -3 -20    0.08    0.19
   4  -3 -20    0.11    0.15
   2  -3 -19    0.70    0.22
   2  -3 -19    0.61    0.21
   0  -3 -18    0.17    0.19
   0  -3 -18   -0.04    0.14
  -2  -3 -17    3.51    0.39
  -4  -3 -16    0.06    0.17
   3  -3 -20    0.27    0.20
   3  -3 -20    0.00    0.16
   1  -3 -19    1.79    0.31
   1  -3 -19    1.53    0.30
  -1  -3 -18    1.61    0.30
  -3  -3 -17    2.23    0.34
   2  -3 -20    0.02    0.19
   2  -3 -20    0.09    0.18
   0  -3 -19    0.36    0.22
   0  -3 -19    0.16    0.18
  -2  -3 -18    0.09    0.18
  -2   4 -18    0.47    0.28
   0   4 -19    0.96    0.30
   2   4 -20    0.46    0.25
  -3   4 -17    0.50    0.26
  -1   4 -18    1.02    0.29
   1   4 -19   -0.12    0.18
   3   4 -20    0.01    0.20
  -4   4 -16   -0.09    0.20
  -2   4 -17    0.53    0.27
   0   4 -18   -0.06    0.19
   2   4 -19    0.21    0.22
   4   4 -20    0.22    0.19
  -5   4 -15    0.05    0.21
  -3   4 -16    2.19    0.38
  -1   4 -17    1.61    0.34
   1   4 -18    0.14    0.20
   3   4 -19    1.41    0.31
   5   4 -20    0.51    0.22
  -6   4 -14    0.34    0.24
  -4   4 -15    0.43    0.25
  -2   4 -16    2.76    0.40
   0   4 -17   -0.09    0.18
   2   4 -18    0.11    0.18
   4   4 -19   -0.05    0.18
   6   4 -20   -0.14    0.16
  -5   4 -14    0.10    0.22
  -3   4 -15    0.53    0.25
  -1   4 -16    1.18    0.30
   1   4 -17    0.70    0.24
   3   4 -18    3.00    0.41
   5   4 -19    0.49    0.23
  -6   4 -13    0.03    0.21
  -4   4 -14   -0.12    0.16
  -2   4 -15    4.00    0.45
   0   4 -16   -0.32    0.15
   2   4 -17    1.25    0.27
   4   4 -18    0.18    0.17
   6   4 -19    0.76    0.23
  -7   4 -12    0.04    0.21
  -5   4 -13    0.41    0.22
  -3   4 -14    4.19    0.46
  -1   4 -15    6.27    0.54
   1   4 -16    0.39    0.20
   3   4 -17    3.79    0.43
   5   4 -18    2.65    0.38
   7   4 -19    0.82    0.24
  -8   4 -11    0.93    0.28
  -6   4 -12    2.08    0.36
  -4   4 -13   -0.12    0.15
  -2   4 -14   13.37    0.78
   0   4 -15    6.46    0.49
   2   4 -16    0.03    0.16
   4   4 -17   -0.06    0.15
   6   4 -18    2.14    0.34
   8   4 -19    0.15    0.19
  -7   4 -11    2.32    0.38
  -5   4 -12    0.00    0.16
  -3   4 -13   -0.07    0.16
  -1   4 -14    0.48    0.20
   1   4 -15    5.01    0.46
   3   4 -16   -0.07    0.13
   5   4 -17    6.62    0.52
   7   4 -18    0.69    0.25
  -8   4 -10    0.56    0.24
  -6   4 -11    0.63    0.23
  -4   4 -12    8.56    0.58
  -2   4 -13   15.05    0.82
   0   4 -14   22.31    1.10
   2   4 -15   11.94    0.70
   4   4 -16    2.84    0.36
   6   4 -17   -0.01    0.15
   8   4 -18    1.93    0.33
  -9   4  -9    0.21    0.22
  -7   4 -10   -0.17    0.17
  -5   4 -11    0.35    0.19
  -3   4 -12    3.77    0.40
  -1   4 -13    0.49    0.18
   1   4 -14    1.51    0.27
   3   4 -15    0.03    0.14
   5   4 -16    3.20    0.37
   7   4 -17   -0.09    0.16
   9   4 -18    0.01    0.17
  -8   4  -9    0.69    0.23
  -6   4 -10    1.14    0.26
  -4   4 -11    0.10    0.15
  -2   4 -12   12.14    0.69
   0   4 -13    8.87    0.56
   2   4 -14    1.82    0.27
   4   4 -15   19.92    1.01
   6   4 -16    3.07    0.38
   8   4 -17   -0.01    0.17
  -9   4  -8   -0.09    0.19
  -7   4  -9    0.50    0.21
  -5   4 -10   -0.02    0.15
  -3   4 -11    0.95    0.21
  -1   4 -12    5.67    0.42
   1   4 -13    6.45    0.46
   3   4 -14    3.72    0.37
   5   4 -15    2.47    0.32
   7   4 -16    0.33    0.19
   9   4 -17    3.21    0.42
 -10   4  -7    0.92    0.28
  -8   4  -8    0.10    0.17
  -6   4  -9    5.53    0.44
  -4   4 -10    2.55    0.31
  -2   4 -11    0.38    0.14
   0   4 -12    5.85    0.41
   2   4 -13   15.76    0.81
   4   4 -14    2.83    0.32
   6   4 -15    0.56    0.20
   8   4 -16    2.95    0.38
  10   4 -17   -0.05    0.17
  -9   4  -7    1.32    0.31
  -7   4  -8    0.11    0.14
  -5   4  -9    2.73    0.33
  -3   4 -10   12.61    0.70
  -1   4 -11    5.29    0.38
   1   4 -12    9.91    0.57
   3   4 -13   10.73    0.62
   5   4 -14    0.05    0.12
   7   4 -15    2.86    0.36
   9   4 -16    0.18    0.19
 -10   4  -6    0.43    0.24
  -8   4  -7    1.02    0.25
  -6   4  -8    0.06    0.13
  -4   4  -9    1.99    0.27
  -2   4 -10    3.46    0.33
   0   4 -11    0.10    0.05
   0   4 -11   -0.09    0.10
   2   4 -12   16.17    0.81
   4   4 -13    0.67    0.17
   6   4 -14    0.14    0.13
   8   4 -15    1.09    0.25
  10   4 -16    0.29    0.21
  -9   4  -6    0.03    0.18
  -7   4  -7    1.37    0.26
  -5   4  -8    7.69    0.51
  -3   4  -9    0.05    0.10
  -1   4 -10   18.19    0.87
   1   4 -11    8.61    0.51
   3   4 -12    7.62    0.47
   5   4 -13    2.53    0.30
   7   4 -14    1.76    0.28
   9   4 -15   -0.05    0.14
 -10   4  -5    0.00    0.19
  -8   4  -6    0.54    0.19
  -6   4  -7    2.80    0.33
  -4   4  -8    6.79    0.46
  -2   4  -9   62.14    2.50
   0   4 -10    0.06    0.11
   0   4 -10    0.43    0.07
   2   4 -11    4.70    0.34
   4   4 -12    0.17    0.13
   6   4 -13    1.95    0.27
   8   4 -14   -0.02    0.14
  10   4 -15    1.97    0.32
 -11   4  -4    0.37    0.25
  -9   4  -5    0.17    0.18
  -7   4  -6    0.26    0.15
  -5   4  -7    0.25    0.13
  -3   4  -8   23.97    1.09
  -1   4  -9    0.09    0.10
   1   4 -10   27.92    1.22
   3   4 -11    6.15    0.40
   5   4 -12    2.27    0.27
   7   4 -13    0.03    0.13
   9   4 -14    0.13    0.16
  11   4 -15    1.91    0.33
 -10   4  -4    0.15    0.20
  -8   4  -5    0.54    0.21
  -6   4  -6    0.69    0.18
  -4   4  -7    9.76    0.56
  -2   4  -8   13.48    0.70
  -2   4  -8   15.12    0.59
   0   4  -9   12.60    0.63
   2   4 -10   74.25    2.93
   4   4 -11   23.97    1.09
   6   4 -12    0.29    0.14
   8   4 -13    3.57    0.38
  -8  -4  13    4.49    0.40
  10   4 -14    0.18    0.18
 -10  -4  14    0.44    0.21
 -11   4  -3    0.33    0.25
  -9   4  -4    0.29    0.18
  -7   4  -5   17.18    0.90
  -5   4  -6   -0.03    0.09
  -3   4  -7    6.44    0.29
  -3   4  -7    5.82    0.39
  -1   4  -8    2.00    0.22
  -1   4  -8    2.53    0.14
   1   4  -9    2.22    0.23
  -1  -4   9    2.45    0.24
   3   4 -10   16.48    0.77
  -3  -4  10   15.53    0.77
   5   4 -11   -0.06    0.09
   7   4 -12    1.31    0.23
  -7  -4  12    1.33    0.22
   9   4 -13    2.15    0.31
  -9  -4  13    2.87    0.35
  11   4 -14   -0.07    0.18
 -11  -4  14    0.13    0.19
 -10   4  -3    0.11    0.20
  -8   4  -4    0.21    0.15
  -6   4  -5    1.98    0.28
  -4   4  -6    5.27    0.27
  -4   4  -6    4.54    0.35
  -2   4  -7   21.02    0.81
  -2   4  -7   20.25    0.93
   0   4  -8    8.38    0.46
   0  -4   8    9.22    0.48
   2   4  -9   15.67    0.74
  -2  -4   9   15.83    0.75
   4   4 -10   82.98    3.22
  -4  -4  10   80.71    3.22
   6   4 -11    9.92    0.57
  -6  -4  11   10.18    0.56
   8   4 -12    5.88    0.43
  -8  -4  12    5.28    0.41
  10   4 -13    1.72    0.30
 -10  -4  13    1.95    0.33
 -11   4  -2    0.76    0.29
  -9   4  -3    2.41    0.35
  -7   4  -4    0.66    0.19
  -5   4  -5   29.67    1.20
  -5   4  -5   29.11    1.30
  -3   4  -6    2.28    0.13
  -3   4  -6    1.72    0.21
  -1   4  -7    9.29    0.38
  -1   4  -7    9.20    0.49
   1  -4   7    9.13    0.48
   1   4  -8    0.56    0.12
  -1  -4   8    0.58    0.13
   3   4  -9    8.70    0.49
  -3  -4   9   10.02    0.52
   5   4 -10   50.47    2.00
  -5  -4  10   51.13    1.99
  -5  -4  10   44.82    1.96
   7   4 -11    9.93    0.56
  -7  -4  11    9.15    0.55
   9   4 -12    0.65    0.20
  -9  -4  12    1.01    0.23
  11   4 -13    0.48    0.20
 -11  -4  13    0.01    0.18
 -12   4  -1    0.20    0.24
 -10   4  -2    2.16    0.35
  -8   4  -3    3.29    0.36
  -6   4  -4    1.18    0.16
  -6   4  -4    1.20    0.21
  -4   4  -5    3.11    0.29
  -4   4  -5    3.53    0.21
  -2   4  -6   60.23    2.44
  -2   4  -6   61.92    2.33
   2  -4   6   62.83    2.44
   0   4  -7   54.02    2.12
   0  -4   7   52.78    2.13
   2   4  -8   30.74    1.33
  -2  -4   8   33.54    1.35
   4   4  -9   29.41    1.27
  -4  -4   9   30.02    1.24
  -4  -4   9   30.15    1.27
   6   4 -10   36.60    1.57
  -6  -4  10   37.56    1.54
  -6  -4  10   36.97    1.57
   8   4 -11    1.01    0.21
  -8  -4  11    0.56    0.18
  10   4 -12    0.27    0.17
 -10  -4  12    0.11    0.16
  12   4 -13    0.55    0.23
 -12  -4  13    0.48    0.23
 -11   4  -1    0.33    0.23
  -9   4  -2    1.81    0.31
  -7   4  -3    2.21    0.29
  -7   4  -3    2.38    0.23
  -5   4  -4   24.84    1.15
  -5   4  -4   26.50    1.07
  -3   4  -5    6.82    0.43
  -3   4  -5    8.30    0.35
   3  -4   5    8.94    0.43
  -1   4  -6    0.49    0.04
  -1   4  -6    0.17    0.08
   1  -4   6    0.35    0.10
   1   4  -7    3.98    0.26
  -1  -4   7    3.90    0.28
   3   4  -8   15.12    0.71
  -3  -4   8   15.47    0.71
  -3  -4   8   15.05    0.67
   5   4  -9    1.09    0.18
  -5  -4   9    0.78    0.15
  -5  -4   9    1.05    0.17
   7   4 -10    9.06    0.53
  -7  -4  10    9.54    0.54
   9   4 -11    3.42    0.36
  -9  -4  11    3.04    0.36
  11   4 -12   -0.07    0.16
 -11  -4  12   -0.06    0.16
 -12   4   0    0.23    0.23
 -10   4  -1    1.06    0.26
  -8   4  -2    2.10    0.30
  -8   4  -2    0.97    0.17
  -6   4  -3    4.85    0.31
  -6   4  -3    5.13    0.38
  -4   4  -4    9.17    0.50
  -4   4  -4    9.10    0.42
   4  -4   4    9.22    0.46
  -2   4  -5    4.17    0.28
  -2   4  -5    4.09    0.18
   2  -4   5    4.09    0.26
   0   4  -6   11.97    0.57
   0  -4   6   13.02    0.60
   2   4  -7    0.59    0.11
  -2  -4   7    0.65    0.09
  -2  -4   7    0.63    0.13
   4   4  -8   82.07    3.25
  -4  -4   8   85.49    3.28
  -4  -4   8   84.01    3.25
   6   4  -9   14.21    0.67
  -6  -4   9   11.29    0.60
  -6  -4   9   13.52    0.66
   8   4 -10    8.77    0.54
  -8  -4  10    9.07    0.56
  10   4 -11    4.10    0.41
 -10  -4  11    3.97    0.43
  12   4 -12    0.27    0.20
 -12  -4  12    0.32    0.22
 -11   4   0    0.32    0.23
  -9   4  -1    0.10    0.13
  -9   4  -1   -0.02    0.11
  -7   4  -2   28.88    1.22
  -7   4  -2   27.50    1.29
  -5   4  -3    8.44    0.41
  -5   4  -3    7.20    0.46
  -3   4  -4   12.40    0.62
  -3   4  -4   12.86    0.53
   3  -4   4   13.46    0.59
  -1   4  -5   67.17    2.67
   1  -4   5   70.59    2.69
   1   4  -6   12.27    0.57
  -1  -4   6   12.39    0.59
   3   4  -7   27.78    1.14
  -3  -4   7   26.67    1.11
  -3  -4   7   27.46    1.15
   5   4  -8   78.26    3.16
  -5  -4   8   84.41    3.18
  -5  -4   8   81.05    3.17
   7   4  -9    1.81    0.23
  -7  -4   9    1.58    0.24
  -7  -4   9    1.43    0.17
   9   4 -10    0.00    0.13
  -9  -4  10    0.15    0.14
  11   4 -11    0.27    0.18
 -11  -4  11    0.36    0.20
 -12   4   1    0.45    0.27
 -10   4   0    1.95    0.34
  -8   4  -1    2.89    0.28
  -8   4  -1    3.33    0.36
  -6   4  -2    0.78    0.14
  -6   4  -2    0.64    0.16
  -4   4  -3    9.74    0.53
  -4   4  -3   10.46    0.46
   4  -4   3   10.23    0.48
  -2   4  -4   59.62    2.36
   2  -4   4   60.86    2.36
   0   4  -5   13.23    0.62
   0  -4   5   14.78    0.64
   2   4  -6   50.28    1.95
  -2  -4   6   48.94    1.91
  -2  -4   6   49.59    1.98
   4   4  -7    0.13    0.09
  -4  -4   7    0.27    0.12
  -4  -4   7    0.36    0.10
   6   4  -8   19.29    0.89
  -6  -4   8   19.58    0.91
   8   4  -9    4.54    0.35
  -8  -4   9    3.72    0.36
  10   4 -10   11.07    0.65
 -10  -4  10    9.97    0.67
 -12  -4  11    0.09    0.20
 -11   4   1    0.03    0.19
  -9   4   0   -0.15    0.12
  -9   4   0   -0.08    0.11
  -7   4  -1    0.20    0.07
  -7   4  -1    0.64    0.17
  -5   4  -2   37.05    1.43
  -5   4  -2   32.65    1.49
   5  -4   2   36.09    1.42
  -3   4  -3    0.60    0.12
  -3   4  -3    0.73    0.07
   3  -4   3    0.57    0.11
  -1   4  -4   18.53    0.81
   1  -4   4   19.20    0.81
   1   4  -5  234.54    8.32
  -1  -4   5  213.01    8.40
  -1  -4   5  218.61    8.29
   3   4  -6   21.57    0.92
  -3  -4   6   22.13    0.94
  -3  -4   6   21.66    0.91
   5   4  -7   61.86    2.49
  -5  -4   7   65.62    2.50
  -5  -4   7   62.56    2.51
   7   4  -8   18.76    0.89
  -7  -4   8   19.61    0.93
  -7  -4   8   19.25    0.84
   9   4  -9    4.84    0.39
  -9  -4   9    5.13    0.44
  11   4 -10    0.78    0.21
 -11  -4  10    0.84    0.25
 -12   4   2    0.03    0.24
 -10   4   1    1.98    0.34
 -10   4   1    2.19    0.29
  -8   4   0    1.12    0.20
  -8   4   0    1.39    0.24
  -6   4  -1    5.67    0.40
  -6   4  -1    6.39    0.36
  -4   4  -2   48.72    1.86
  -4   4  -2   47.81    1.94
   4  -4   2   47.38    1.88
  -2   4  -3   43.34    1.73
   2  -4   3   43.46    1.72
   0   4  -4   92.69    3.52
   0  -4   4   92.17    3.56
   2   4  -5  461.08   16.45
  -2  -4   5  423.59   16.48
   4   4  -6   43.05    1.69
  -4  -4   6   42.11    1.70
  -4  -4   6   41.99    1.70
   6   4  -7   29.79    1.28
  -6  -4   7   31.01    1.26
  -6  -4   7   30.42    1.31
   8   4  -8    0.08    0.11
  -8  -4   8   -0.02    0.12
  10   4  -9    2.40    0.31
 -10  -4   9    2.01    0.32
 -12  -4  10   -0.04    0.19
 -11   4   2    0.02    0.18
 -11   4   2    0.01    0.15
  -9   4   1    1.38    0.22
  -9   4   1    1.09    0.24
  -7   4   0    1.54    0.20
  -7   4   0    1.40    0.23
  -5   4  -1   40.57    1.58
  -5   4  -1   37.86    1.64
   5  -4   1   39.87    1.56
  -3   4  -2   86.14    3.31
  -3   4  -2   85.17    3.23
   3  -4   2   85.76    3.29
  -1   4  -3  141.93    5.28
   1  -4   3  137.63    5.32
   1   4  -4    0.03    0.05
  -1  -4   4    0.02    0.04
  -1  -4   4   -0.02    0.08
   3   4  -5   10.94    0.51
  -3  -4   5   11.21    0.52
  -3  -4   5   11.60    0.54
   5   4  -6    0.05    0.07
  -5  -4   6    0.05    0.10
  -5  -4   6   -0.05    0.08
   7   4  -7    0.09    0.10
  -7  -4   7    0.11    0.11
  -7  -4   7    0.52    0.17
   9   4  -8    0.82    0.19
  -9  -4   8    0.74    0.22
  11   4  -9    0.15    0.16
 -11  -4   9    0.26    0.20
 -12   4   3    0.39    0.29
 -12   4   3    0.44    0.19
 -10   4   2    5.92    0.44
 -10   4   2    5.25    0.51
  -8   4   1   16.43    0.79
  -8   4   1   15.49    0.84
  -6   4   0   35.51    1.56
   6  -4   0   37.67    1.44
  -4   4  -1    0.32    0.10
  -4   4  -1    0.47    0.08
   4  -4   1    0.35    0.10
  -2   4  -2   24.52    1.02
   2  -4   2   24.40    1.00
   0   4  -3   26.90    1.07
   0  -4   3   27.56    1.10
   0  -4   3   26.07    1.02
   2   4  -4   68.32    2.67
  -2  -4   4   70.91    2.68
  -2  -4   4   71.07    2.72
   4   4  -5  151.02    5.67
  -4  -4   5  150.34    5.72
  -4  -4   5  149.65    5.71
   6   4  -6    0.10    0.08
  -6  -4   6    0.21    0.12
  -6  -4   6    0.09    0.11
   8   4  -7    1.06    0.19
  -8  -4   7    0.68    0.19
  10   4  -8   14.32    0.76
 -10  -4   8   13.81    0.82
 -12  -4   9    0.89    0.28
 -11   4   3    0.21    0.21
 -11   4   3    0.38    0.18
  -9   4   2    0.44    0.16
  -9   4   2    0.46    0.18
  -7   4   1   17.72    0.88
  -7   4   1   18.00    0.83
  -5   4   0   12.76    0.59
  -5   4   0   12.70    0.64
   5  -4   0   13.54    0.57
  -3   4  -1    0.17    0.06
  -3   4  -1    0.28    0.05
   3  -4   1    0.20    0.08
  -1   4  -2    1.16    0.12
   1  -4   2    1.24    0.13
   1   4  -3  255.05    9.01
  -1  -4   3  233.95    9.11
  -1  -4   3  235.54    9.02
  -3  -4   4   13.63    0.60
  -3  -4   4   12.98    0.60
   5   4  -5   37.24    1.47
  -5  -4   5   35.68    1.51
   7   4  -6    0.04    0.10
  -7  -4   6    0.06    0.11
  -7  -4   6   -0.03    0.11
   9   4  -7    0.20    0.13
  -9  -4   7    0.52    0.20
  11   4  -8    6.78    0.50
 -11  -4   8    5.62    0.54
 -12   4   4    0.59    0.21
 -12   4   4    1.02    0.30
 -10   4   3    7.59    0.51
 -10   4   3    7.11    0.56
  -8   4   2   17.01    0.81
  -8   4   2   15.22    0.84
  -6   4   1    1.44    0.21
  -6   4   1    1.87    0.19
   6  -4  -1    1.68    0.14
  -4   4   0   59.21    2.30
  -4   4   0   59.13    2.36
   4  -4   0   61.30    2.31
  -2   4  -1    4.77    0.27
   2  -4   1    4.99    0.26
   0   4  -2   83.61    3.12
   0  -4   2   81.33    3.09
   0  -4   2   81.70    3.15
  -2  -4   3   17.42    0.74
  -2  -4   3   17.25    0.72
  -4  -4   4   63.41    2.51
  -4  -4   4   64.87    2.50
   6   4  -5    7.74    0.40
  -6  -4   5    8.24    0.40
  -6  -4   5    6.10    0.43
   8   4  -6   14.27    0.70
  -8  -4   6   13.32    0.74
  10   4  -7    0.11    0.13
 -10  -4   7   -0.04    0.16
 -12  -4   8    1.08    0.30
 -11   4   4   -0.10    0.16
 -11   4   4    0.22    0.15
  -9   4   3    0.35    0.15
  -9   4   3    0.28    0.16
  -7   4   2    2.48    0.29
  -7   4   2    2.55    0.25
  -5   4   1  135.17    5.14
   5  -4  -1  133.20    5.08
  -3   4   0   26.50    1.12
   3  -4   0   27.72    1.09
  -1   4  -1   94.23    3.50
   1  -4   1   91.70    3.46
   1  -4   1   90.62    3.52
   1   4  -2   81.81    3.45
  -1  -4   2   95.91    3.48
  -1  -4   2   99.28    3.53
   3   4  -3   54.13    2.13
  -3  -4   3   55.82    2.17
  -3  -4   3   57.23    2.17
  -5  -4   4   22.49    0.93
  -5  -4   4   19.30    0.86
   7   4  -5    0.22    0.11
  -7  -4   5    0.16    0.14
  -7  -4   5    0.20    0.12
   9   4  -6    0.58    0.17
  -9  -4   6    0.63    0.20
 -11  -4   7    0.35    0.21
 -12   4   5   -0.03    0.22
 -12   4   5    0.05    0.15
 -10   4   4    2.26    0.31
 -10   4   4    2.30    0.36
  -8   4   3   17.68    0.94
  -8   4   3   20.46    0.93
  -6   4   2   47.21    1.84
  -6   4   2   42.63    1.87
   6  -4  -2   46.53    1.76
  -4   4   1   34.43    1.41
   4  -4  -1   34.24    1.35
  -2   4   0    4.06    0.25
   2  -4   0    4.95    0.25
   0  -4   1    0.28    0.07
   0  -4   1    0.25    0.04
   2   4  -2  223.01    8.32
  -2  -4   2  229.51    8.44
  -2  -4   2  218.72    8.37
   4   4  -3   59.64    2.26
  -4  -4   3   57.34    2.31
  -4  -4   3   59.81    2.30
   6   4  -4    0.09    0.05
  -6  -4   4    0.74    0.12
  -6  -4   4    0.38    0.14
   8   4  -5    3.75    0.30
  -8  -4   5    3.52    0.36
  10   4  -6    6.55    0.46
 -10  -4   6    6.88    0.53
 -12  -4   7    0.62    0.25
 -11   4   5    0.04    0.17
 -11   4   5    0.06    0.15
  -9   4   4    5.87    0.47
  -9   4   4    6.77    0.46
  -7   4   3   76.18    2.92
  -7   4   3   70.79    2.95
  -5   4   2   -0.09    0.06
  -5   4   2   -0.04    0.07
   5  -4  -2    0.18    0.07
  -3   4   1   64.12    2.52
   3  -4  -1   65.55    2.49
  -1   4   0  227.30    8.13
   1  -4   0  218.26    8.20
   1  -4   0  207.53    8.12
   1   4  -1  139.97    5.22
  -1  -4   1  135.18    5.25
  -1  -4   1  144.75    5.31
   3   4  -2  170.35    6.44
  -3  -4   2  172.64    6.51
  -3  -4   2  175.39    6.54
   5   4  -3   79.06    3.02
  -5  -4   3   80.34    3.05
  -5  -4   3   77.72    3.09
  -7  -4   4   13.39    0.72
  -7  -4   4   13.89    0.62
   9   4  -5   21.51    0.99
  -9  -4   5   20.69    1.05
 -11  -4   6    0.14    0.18
 -12   4   6    0.07    0.23
 -12   4   6    0.52    0.21
 -10   4   5    0.24    0.18
 -10   4   5    0.56    0.19
  -8   4   4   10.23    0.65
  -8   4   4   12.21    0.63
  -6   4   3    6.77    0.43
  -6   4   3    7.09    0.40
   6  -4  -3    6.92    0.32
  -4   4   2  213.30    7.90
   4  -4  -2  206.20    7.89
  -2   4   1    0.74    0.10
   2  -4  -1    0.77    0.09
   0   4   0  201.03    7.28
   0  -4   0  189.37    7.29
   2   4  -1    0.81    0.06
  -2  -4   1    0.84    0.10
  -2  -4   1    0.64    0.09
   4   4  -2  201.04    7.53
  -4  -4   2  202.49    7.62
  -4  -4   2  202.02    7.63
   6   4  -3    6.92    0.36
  -6  -4   3    7.59    0.36
  -6  -4   3    5.65    0.40
  -8  -4   4   12.13    0.70
 -10  -4   5    0.42    0.21
 -12  -4   6    0.22    0.19
 -11   4   6    0.47    0.24
 -11   4   6    0.23    0.16
  -9   4   5   22.45    1.14
  -9   4   5   23.85    1.12
  -7   4   4   12.18    0.64
  -7   4   4   12.92    0.69
  -5   4   3   81.51    3.19
   5  -4  -3   81.81    3.11
  -3   4   2  182.53    7.05
   3  -4  -2  192.57    7.08
  -1   4   1  127.76    4.79
   1   4   0  225.61    8.20
  -1  -4   0  214.62    8.23
   3   4  -1   64.20    2.43
  -3  -4   1   65.11    2.50
   5   4  -2    0.06    0.05
  -5  -4   2   -0.04    0.08
  -5  -4   2   -0.03    0.06
   7   4  -3   71.96    2.77
  -7  -4   3   69.47    2.85
  -7  -4   3   71.46    2.75
   9   4  -4    4.15    0.34
  -9  -4   4    6.34    0.46
 -11  -4   5   -0.17    0.15
 -12   4   7    0.65    0.27
 -12   4   7    0.92    0.27
 -10   4   6    5.98    0.55
 -10   4   6    7.38    0.50
  -8   4   5    4.01    0.35
  -8   4   5    3.98    0.38
  -6   4   4    0.54    0.14
   6  -4  -4    0.52    0.07
  -4   4   3   59.46    2.35
  -2   4   2  246.94    9.22
   0   4   1    0.17    0.04
   0  -4  -1    0.43    0.06
  -2  -4   0    4.86    0.26
   4   4  -1   35.24    1.37
  -4  -4   1   35.52    1.44
   6   4  -2   46.57    1.82
  -6  -4   2   46.46    1.82
  -6  -4   2   44.81    1.88
   8   4  -3   16.81    0.81
  -8  -4   3   18.52    0.90
 -10  -4   4    1.87    0.32
 -12  -4   5   -0.06    0.17
 -11   4   7    0.40    0.24
 -11   4   7    0.27    0.17
  -9   4   6    0.61    0.19
  -9   4   6    0.36    0.18
  -7   4   5    0.20    0.13
  -5   4   4   22.19    0.99
  -3   4   3   57.50    2.25
  -1  -4  -1   91.89    3.49
   3   4   0   28.67    1.07
  -3  -4   0   27.38    1.15
   5   4  -1  127.65    4.79
  -5  -4   1  126.83    4.87
   7   4  -2    2.42    0.22
  -7  -4   2    2.47    0.19
  -7  -4   2    1.91    0.26
   9   4  -3    0.18    0.11
  -9  -4   3    0.27    0.18
 -11  -4   4    0.08    0.19
  12  -4  -8    0.88    0.25
 -10   4   7    0.14    0.17
  -8   4   6   13.28    0.75
  -6   4   5    7.62    0.47
   6  -4  -5    8.11    0.36
  -4   4   4   63.49    2.50
  -2   4   3   17.14    0.73
   0   4   2   84.78    3.18
   0  -4  -2   84.71    3.22
  -2  -4  -1    4.84    0.26
   4   4   0   59.76    2.28
  -4  -4   0   60.82    2.37
   6   4  -1    1.81    0.16
  -6  -4   1    1.88    0.23
   8   4  -2   16.42    0.77
  -8  -4   2   16.63    0.86
 -10  -4   3    6.58    0.52
 -12  -4   4    0.81    0.26
 -11   4   8    6.11    0.61
  -9   4   7    0.13    0.15
  -7   4   6   -0.04    0.11
  -5   4   5   38.78    1.62
  -3   4   4   13.11    0.61
  -1  -4  -2    1.18    0.12
   3   4   1    0.24    0.03
  -3  -4  -1    0.20    0.07
  -5  -4   0   12.81    0.63
  -5  -4   0   13.22    0.56
  -7  -4   1   16.58    0.84
  -7  -4   1   17.65    0.78
  -7  -4   1   17.34    0.75
  -9  -4   2    0.35    0.19
 -11  -4   3    0.28    0.20
  12  -4  -9    0.84    0.27
 -10   4   8   13.96    0.86
  -8   4   7    0.55    0.17
  -6   4   6    0.03    0.10
  -4   4   5  155.63    5.91
  -2   4   4   70.40    2.71
   0  -4  -3   25.88    1.02
   0  -4  -3   26.62    1.06
  -2  -4  -2   23.43    0.97
  -4  -4  -1    0.23    0.09
  -4  -4  -1    0.50    0.06
  -6  -4   0   35.22    1.42
  -6  -4   0   35.66    1.49
  -8  -4   1   16.52    0.84
  -8  -4   1   14.93    0.73
 -10  -4   2    4.79    0.48
 -12  -4   3    0.44    0.25
  11  -4  -9    0.14    0.18
  -9   4   8    0.61    0.21
  -7   4   7   -0.06    0.11
  -5   4   6   -0.03    0.06
  -3   4   5   10.62    0.52
   1  -4  -4    0.00    0.04
  -1  -4  -3  136.28    5.20
  -1  -4  -3  139.07    5.13
  -3  -4  -2   88.32    3.36
  -3  -4  -2   86.03    3.26
  -5  -4  -1   40.28    1.55
  -5  -4  -1   39.21    1.63
  -7  -4   0    1.30    0.16
  -7  -4   0    1.53    0.23
  -9  -4   1    1.33    0.26
 -11  -4   2    0.17    0.19
  12  -4 -10   -0.03    0.16
  10  -4  -9    1.84    0.33
   8  -4  -8    0.06    0.12
  -6   4   7   29.48    1.32
  -4   4   6   42.89    1.75
   2  -4  -5  403.48   15.03
   0  -4  -4   94.21    3.59
   0  -4  -4   94.10    3.54
  -2  -4  -3   42.16    1.67
  -2  -4  -3   42.08    1.59
  -4  -4  -2   47.69    1.89
  -4  -4  -2   46.71    1.80
  -6  -4  -1    6.42    0.40
  -6  -4  -1    6.12    0.33
  -8  -4   0    1.23    0.25
  -8  -4   0    0.91    0.15
 -10  -4   1    1.81    0.31
 -12  -4   2    0.00    0.21
  11  -4 -10    0.73    0.25
   9  -4  -9    5.13    0.48
   7  -4  -8   17.97    0.90
   5  -4  -7   66.43    2.66
   3  -4  -6   23.24    1.00
   1  -4  -5  229.08    8.56
  -1  -4  -4   19.24    0.75
  -1  -4  -4   19.37    0.82
  -3  -4  -3    0.74    0.07
  -3  -4  -3    1.67    0.16
  -5  -4  -2   31.03    1.41
  -5  -4  -2   36.14    1.34
  -7  -4  -1    0.73    0.13
  -7  -4  -1    0.57    0.17
  -9  -4   0   -0.06    0.15
 -11  -4   1    0.24    0.21
  12  -4 -11   -0.05    0.15
  10  -4 -10   10.75    0.71
   8  -4  -9    4.03    0.40
   6  -4  -8   19.86    0.96
   4  -4  -7    0.23    0.11
   2  -4  -6   49.01    1.93
   0  -4  -5   14.88    0.64
   0  -4  -5   13.59    0.59
  -2  -4  -4   59.34    2.21
  -2  -4  -4   57.58    2.29
  -4  -4  -3    9.95    0.43
  -4  -4  -3   10.44    0.52
  -6  -4  -2    0.54    0.15
  -6  -4  -2    0.81    0.12
  -8  -4  -1    3.88    0.37
 -10  -4   0    2.29    0.34
 -12  -4   1    0.02    0.19
  11  -4 -11    0.11    0.18
   9  -4 -10    0.05    0.15
   7  -4  -9    1.33    0.24
   5  -4  -8   76.20    3.03
   3  -4  -7   26.07    1.10
   1  -4  -6   12.45    0.55
  -1  -4  -5   67.37    2.58
  -1  -4  -5   69.66    2.66
  -3  -4  -4   12.47    0.60
  -3  -4  -4   12.65    0.52
  -5  -4  -3    8.77    0.48
  -5  -4  -3    7.83    0.39
  -7  -4  -2   27.67    1.16
  -7  -4  -2   27.83    1.24
  -9  -4  -1    0.17    0.16
 -11  -4   0    0.23    0.22
  12  -4 -12    0.45    0.20
  10  -4 -11    4.34    0.48
   8  -4 -10    8.88    0.59
   6  -4  -9   13.87    0.74
   4  -4  -8   80.80    3.17
   2  -4  -7    0.81    0.12
   0  -4  -6   12.29    0.53
   0  -4  -6   12.13    0.57
  -2  -4  -5    4.11    0.21
  -2  -4  -5    4.13    0.26
  -4  -4  -4    8.75    0.47
  -4  -4  -4    8.86    0.40
  -6  -4  -3    4.60    0.27
  -6  -4  -3    4.47    0.34
  -8  -4  -2    2.03    0.28
 -10  -4  -1    1.08    0.26
 -12  -4   0    0.54    0.25
  11  -4 -12    0.01    0.15
   9  -4 -11    3.87    0.44
   7  -4 -10    9.90    0.61
   5  -4  -9    1.16    0.20
   3  -4  -8   13.88    0.66
   1  -4  -7    3.96    0.24
  -1  -4  -6    0.53    0.10
  -1  -4  -6    0.23    0.06
  -3  -4  -5    7.89    0.43
  -3  -4  -5    8.41    0.37
  -5  -4  -4   25.65    1.04
  -5  -4  -4   25.55    1.13
  -7  -4  -3    2.05    0.26
  -9  -4  -2    1.35    0.27
 -11  -4  -1   -0.02    0.18
  12  -4 -13    0.29    0.18
  10  -4 -12   -0.20    0.16
   8  -4 -11    0.94    0.22
   6  -4 -10   36.70    1.60
   4  -4  -9   30.55    1.32
   2  -4  -8   32.96    1.35
   0  -4  -7   54.63    2.16
   0  -4  -7   54.64    2.11
  -2  -4  -6   60.41    2.43
  -2  -4  -6   62.76    2.36
  -4  -4  -5    3.72    0.27
  -4  -4  -5    3.64    0.22
  -6  -4  -4    1.36    0.15
  -6  -4  -4    1.20    0.20
  -8  -4  -3    3.50    0.36
 -10  -4  -2    2.11    0.33
 -12  -4  -1    0.24    0.20
  11  -4 -13    0.10    0.16
   9  -4 -12    1.13    0.27
   7  -4 -11   10.79    0.65
   5  -4 -10   48.90    2.03
   3  -4  -9    9.01    0.49
   1  -4  -8    0.75    0.11
  -1  -4  -7    9.22    0.42
  -1  -4  -7    8.65    0.46
  -3  -4  -6    2.04    0.21
  -3  -4  -6    2.24    0.16
  -5  -4  -5   31.36    1.31
  -5  -4  -5   29.14    1.22
  -7  -4  -4    0.74    0.19
  -9  -4  -3    2.02    0.31
 -11  -4  -2    0.71    0.25
  10  -4 -13    1.99    0.36
   8  -4 -12    5.68    0.50
   6  -4 -11    9.51    0.58
   4  -4 -10   83.08    3.27
   2  -4  -9   14.50    0.68
   0  -4  -8    8.22    0.41
   0  -4  -8    8.79    0.45
  -2  -4  -7   21.12    0.92
  -2  -4  -7   20.54    0.86
  -4  -4  -6    5.31    0.29
  -4  -4  -6    4.83    0.34
  -6  -4  -5    2.02    0.25
  -8  -4  -4    0.00    0.14
 -10  -4  -3    0.38    0.21
  11  -4 -14    0.15    0.21
   9  -4 -13    2.64    0.38
   7  -4 -12    0.95    0.23
   5  -4 -11    0.09    0.11
   3  -4 -10   15.84    0.75
   1  -4  -9    2.10    0.22
   1  -4  -9    2.09    0.19
  -1  -4  -8    2.56    0.24
  -1  -4  -8    2.67    0.19
  -3  -4  -7    6.58    0.35
  -3  -4  -7    6.68    0.40
  -5  -4  -6    0.13    0.11
  -5  -4  -6    0.00    0.06
  -7  -4  -5   17.02    0.85
  -9  -4  -4    0.13    0.17
 -11  -4  -3    0.32    0.21
  10  -4 -14    0.20    0.22
   8  -4 -13    4.51    0.46
   6  -4 -12    0.83    0.19
   4  -4 -11   24.07    1.10
   2  -4 -10   69.26    2.72
   0  -4  -9   11.55    0.60
   0  -4  -9   12.60    0.57
  -2  -4  -8   14.88    0.72
  -2  -4  -8   15.28    0.67
  -4  -4  -7    9.56    0.46
  -4  -4  -7    8.87    0.51
  -6  -4  -6    0.51    0.15
  -8  -4  -5    0.57    0.18
 -10  -4  -4    0.41    0.21
  11  -4 -15    2.18    0.41
   9  -4 -14    0.44    0.23
   7  -4 -13    0.32    0.17
   5  -4 -12    1.80    0.25
   3  -4 -11    6.02    0.39
   1  -4 -10   28.17    1.23
   1  -4 -10   28.75    1.20
  -1  -4  -9    0.86    0.16
  -3  -4  -8   23.98    1.06
  -3  -4  -8   23.66    1.00
  -5  -4  -7    0.23    0.14
  -7  -4  -6    0.43    0.17
  -9  -4  -5   -0.06    0.14
 -11  -4  -4    0.41    0.22
  10  -4 -15    1.89    0.37
   8  -4 -14    0.11    0.17
   6  -4 -13    2.42    0.32
   4  -4 -12    0.36    0.13
   2  -4 -11    4.13    0.30
   0  -4 -10    0.22    0.09
   0  -4 -10    0.21    0.10
  -2  -4  -9   68.50    2.67
  -2  -4  -9   68.81    2.73
  -4  -4  -8    6.34    0.42
  -4  -4  -8    7.65    0.40
  -6  -4  -7    2.16    0.27
  -8  -4  -6    0.62    0.18
 -10  -4  -5   -0.01    0.18
   9  -4 -15    0.05    0.18
   7  -4 -14    1.45    0.28
   5  -4 -13    2.63    0.31
   3  -4 -12    6.86    0.43
   1  -4 -11    8.38    0.47
   1  -4 -11    7.63    0.44
  -1  -4 -10   18.49    0.81
  -1  -4 -10   17.62    0.84
  -3  -4  -9    0.14    0.08
  -3  -4  -9    0.07    0.11
  -5  -4  -8    8.63    0.52
  -7  -4  -7    1.77    0.26
  -9  -4  -6   -0.03    0.15
  10  -4 -16    0.00    0.21
   8  -4 -15    1.37    0.30
   6  -4 -14    0.09    0.14
   4  -4 -13    0.30    0.13
   2  -4 -12   15.24    0.74
   0  -4 -11    0.11    0.08
   0  -4 -11   -0.16    0.07
  -2  -4 -10    3.61    0.26
  -2  -4 -10    3.57    0.31
  -4  -4  -9    2.24    0.21
  -4  -4  -9    2.01    0.25
  -6  -4  -8    0.20    0.15
  -8  -4  -7    1.07    0.23
 -10  -4  -6    0.37    0.22
   9  -4 -16    0.61    0.26
   7  -4 -15    2.82    0.38
   5  -4 -14   -0.12    0.12
   3  -4 -13    8.04    0.48
   1  -4 -12    9.10    0.50
   1  -4 -12    8.85    0.52
  -1  -4 -11    5.77    0.36
  -1  -4 -11    6.01    0.40
  -3  -4 -10   12.06    0.64
  -3  -4 -10   12.08    0.60
  -5  -4  -9    2.05    0.27
  -7  -4  -8    0.12    0.14
  -9  -4  -7    1.62    0.29
  10  -4 -17   -0.05    0.21
   8  -4 -16    4.76    0.51
   6  -4 -15    0.39    0.19
   4  -4 -14    2.72    0.31
   2  -4 -13   15.20    0.75
   0  -4 -12    5.88    0.41
   0  -4 -12    6.48    0.39
  -2  -4 -11    0.22    0.13
  -2  -4 -11    0.19    0.10
  -4  -4 -10    3.38    0.33
  -6  -4  -9    6.40    0.46
  -8  -4  -8    0.09    0.16
 -10  -4  -7    0.51    0.23
   9  -4 -17    4.89    0.55
   7  -4 -16    0.75    0.24
   5  -4 -15    2.18    0.30
   3  -4 -14    2.54    0.29
   1  -4 -13    6.73    0.45
   1  -4 -13    6.65    0.42
  -1  -4 -12    6.24    0.42
  -1  -4 -12    6.37    0.39
  -3  -4 -11    0.87    0.20
  -3  -4 -11    0.82    0.16
  -5  -4 -10    0.22    0.14
  -7  -4  -9    0.54    0.19
  -9  -4  -8   -0.01    0.17
   8  -4 -17   -0.07    0.17
   6  -4 -16    1.96    0.31
   4  -4 -15   20.28    1.00
   2  -4 -14    1.29    0.22
   2  -4 -14    1.51    0.22
   0  -4 -13    6.89    0.43
   0  -4 -13    7.85    0.48
  -2  -4 -12   10.82    0.61
  -2  -4 -12   10.67    0.57
  -4  -4 -11    0.51    0.18
  -6  -4 -10    1.20    0.23
  -8  -4  -9    0.92    0.24
   9  -4 -18   -0.01    0.21
   7  -4 -17   -0.05    0.19
   5  -4 -16    2.19    0.32
   3  -4 -15   -0.11    0.11
   1  -4 -14    1.76    0.23
   1  -4 -14    2.03    0.27
  -1  -4 -13    0.42    0.14
  -1  -4 -13    0.35    0.14
  -3  -4 -12    3.04    0.33
  -5  -4 -11    0.49    0.18
  -7  -4 -10    0.09    0.15
  -9  -4  -9   -0.03    0.16
   8  -4 -18    2.01    0.35
   6  -4 -17    0.29    0.19
   4  -4 -16    2.31    0.31
   2  -4 -15   10.73    0.62
   2  -4 -15   11.07    0.64
   0  -4 -14   20.41    0.96
   0  -4 -14   20.70    1.00
  -2  -4 -13   15.54    0.82
  -2  -4 -13   16.30    0.80
  -4  -4 -12    9.62    0.59
  -6  -4 -11    0.76    0.21
  -8  -4 -10    0.32    0.19
   7  -4 -18    0.42    0.23
   5  -4 -17    6.36    0.50
   3  -4 -16   -0.04    0.12
   1  -4 -15    5.87    0.43
   1  -4 -15    5.51    0.41
  -1  -4 -14    0.37    0.17
  -1  -4 -14    0.33    0.17
  -3  -4 -13   -0.08    0.14
  -5  -4 -12   -0.05    0.14
  -7  -4 -11    1.43    0.27
   8  -4 -19    0.23    0.23
   6  -4 -18    1.99    0.33
   4  -4 -17   -0.05    0.13
   2  -4 -16   -0.12    0.13
   2  -4 -16    0.04    0.12
   0  -4 -15    5.51    0.42
   0  -4 -15    5.03    0.39
  -2  -4 -14   14.09    0.77
  -4  -4 -13    0.19    0.17
  -6  -4 -12    1.49    0.28
  -8  -4 -11    0.43    0.19
   7  -4 -19    1.13    0.30
   5  -4 -18    2.09    0.32
   3  -4 -17    2.92    0.34
   3  -4 -17    3.51    0.38
   1  -4 -16    0.48    0.16
   1  -4 -16    0.24    0.15
  -1  -4 -15    5.78    0.44
  -1  -4 -15    6.01    0.45
  -3  -4 -14    4.37    0.41
  -5  -4 -13    0.60    0.19
  -7  -4 -12    0.13    0.17
   6  -4 -19    0.73    0.25
   4  -4 -18   -0.09    0.14
   2  -4 -17    1.38    0.26
   2  -4 -17    1.15    0.24
   0  -4 -16    0.08    0.16
   0  -4 -16    0.09    0.14
  -2  -4 -15    3.86    0.40
  -4  -4 -14   -0.06    0.15
  -6  -4 -13   -0.15    0.16
   5  -4 -19    0.49    0.24
   3  -4 -18    2.44    0.33
   3  -4 -18    2.60    0.35
   1  -4 -17    0.50    0.19
   1  -4 -17    0.68    0.20
  -1  -4 -16    1.23    0.26
  -3  -4 -15    0.41    0.20
  -5  -4 -14   -0.14    0.15
   6  -4 -20   -0.18    0.20
   4  -4 -19    0.03    0.18
   4  -4 -19    0.03    0.15
   2  -4 -18   -0.02    0.15
   2  -4 -18    0.00    0.14
   0  -4 -17    0.01    0.17
   0  -4 -17    0.15    0.15
  -2  -4 -16    2.04    0.32
  -4  -4 -15    0.02    0.17
  -6  -4 -14    0.36    0.20
   5  -4 -20    0.15    0.21
   3  -4 -19    1.23    0.28
   3  -4 -19    1.66    0.29
   1  -4 -18    0.21    0.18
   1  -4 -18    0.28    0.18
  -1  -4 -17    1.34    0.27
  -3  -4 -16    1.62    0.30
  -5  -4 -15   -0.08    0.16
   4  -4 -20    0.15    0.17
   4  -4 -20    0.41    0.22
   2  -4 -19    0.46    0.20
   2  -4 -19    0.42    0.20
   0  -4 -18   -0.03    0.14
  -2  -4 -17   -0.02    0.14
  -4  -4 -16   -0.19    0.16
   3  -4 -20   -0.10    0.20
   3  -4 -20   -0.08    0.14
   1  -4 -19   -0.02    0.15
   1  -4 -19    0.20    0.19
  -1  -4 -18    1.27    0.28
  -3  -4 -17    0.06    0.17
   2  -4 -20    0.23    0.18
   2  -4 -20   -0.04    0.19
   0  -4 -19    0.69    0.24
  -2  -4 -18    0.54    0.20
  -1   5 -18    0.07    0.23
   1   5 -19    0.22    0.23
  -2   5 -17    1.07    0.30
   0   5 -18    1.72    0.35
   2   5 -19    0.85    0.28
  -3   5 -16    0.97    0.29
  -1   5 -17   10.51    0.74
   1   5 -18    2.11    0.37
   3   5 -19    0.00    0.17
  -4   5 -15    0.61    0.26
  -2   5 -16   -0.23    0.19
   0   5 -17    1.82    0.35
   2   5 -18    0.56    0.25
   4   5 -19    0.07    0.17
  -5   5 -14    0.08    0.21
  -3   5 -15    0.17    0.21
  -1   5 -16    5.94    0.56
   1   5 -17    0.12    0.18
   3   5 -18    0.06    0.17
   5   5 -19    1.66    0.30
  -6   5 -13    0.16    0.22
  -4   5 -14   -0.05    0.20
  -2   5 -15    0.30    0.22
   0   5 -16    2.32    0.36
   2   5 -17    1.03    0.26
   4   5 -18    1.20    0.28
   6   5 -19    0.33    0.20
  -7   5 -12   -0.33    0.16
  -5   5 -13    1.45    0.31
  -3   5 -14    1.13    0.30
  -1   5 -15    1.77    0.32
   1   5 -16   -0.02    0.18
   3   5 -17    0.13    0.17
   5   5 -18   -0.04    0.16
   7   5 -19    2.54    0.37
  -6   5 -12    0.78    0.26
  -4   5 -13    1.44    0.29
  -2   5 -14   -0.15    0.15
   0   5 -15    4.51    0.46
   2   5 -16    1.73    0.30
   4   5 -17    1.00    0.25
   6   5 -18    0.47    0.22
  -7   5 -11   -0.08    0.17
  -5   5 -12    3.54    0.43
  -3   5 -13    2.73    0.38
  -1   5 -14   11.96    0.72
   1   5 -15    0.48    0.21
   3   5 -16   -0.11    0.15
   5   5 -17    1.71    0.31
   7   5 -18    0.33    0.19
  -8   5 -10    0.45    0.25
  -6   5 -11    0.16    0.18
  -4   5 -12    0.95    0.23
  -2   5 -13    0.79    0.22
   0   5 -14    2.65    0.35
   2   5 -15    1.36    0.26
   4   5 -16    0.06    0.16
   6   5 -17    2.12    0.33
   8   5 -18    0.47    0.21
  -7   5 -10   -0.30    0.15
  -5   5 -11    0.21    0.18
  -3   5 -12   10.48    0.66
  -1   5 -13    6.82    0.49
   1   5 -14   11.45    0.69
   3   5 -15    7.05    0.52
   5   5 -16    0.89    0.24
   7   5 -17    0.03    0.16
  -8   5  -9    0.85    0.27
  -6   5 -10    0.01    0.18
  -4   5 -11    0.48    0.18
  -2   5 -12    0.03    0.13
   0   5 -13   14.19    0.78
   2   5 -14    4.07    0.40
   4   5 -15    7.88    0.55
   6   5 -16   -0.02    0.16
   8   5 -17    0.66    0.23
  -9   5  -8    1.39    0.32
  -7   5  -9    0.47    0.23
  -5   5 -10    3.28    0.38
  -3   5 -11    8.55    0.57
  -1   5 -12    0.31    0.15
   1   5 -13    0.55    0.17
   3   5 -14    0.06    0.13
   5   5 -15    8.57    0.58
   7   5 -16    0.67    0.23
   9   5 -17    0.28    0.21
  -8   5  -8    1.90    0.34
  -6   5  -9    0.38    0.19
  -4   5 -10    1.08    0.23
  -2   5 -11    0.52    0.17
   0   5 -12    0.61    0.17
   2   5 -13    5.99    0.43
   4   5 -14    0.64    0.19
   6   5 -15   26.32    1.26
   8   5 -16    0.13    0.17
  -9   5  -7    1.35    0.34
  -7   5  -8    2.44    0.36
  -5   5  -9    3.65    0.39
  -3   5 -10   12.91    0.71
  -1   5 -11    4.82    0.38
   1   5 -12    0.11    0.11
   3   5 -13   10.19    0.60
   5   5 -14    2.77    0.33
   7   5 -15    6.91    0.52
   9   5 -16    0.20    0.18
 -10   5  -6    0.45    0.25
  -8   5  -7    0.12    0.18
  -6   5  -8    1.27    0.26
  -4   5  -9   14.60    0.78
  -2   5 -10    8.80    0.53
   0   5 -11    0.30    0.13
   2   5 -12    4.98    0.38
   4   5 -13    0.74    0.19
   6   5 -14    2.40    0.31
   8   5 -15    0.98    0.25
  10   5 -16    0.29    0.21
  -9   5  -6    0.70    0.26
  -7   5  -7    0.14    0.14
  -5   5  -8    0.24    0.15
  -3   5  -9   27.76    1.26
  -1   5 -10    0.23    0.12
   1   5 -11    0.16    0.13
   3   5 -12    1.99    0.25
   5   5 -13    0.61    0.18
   7   5 -14    4.84    0.44
   9   5 -15    0.89    0.25
 -10   5  -5    0.70    0.28
  -8   5  -6    0.07    0.16
  -6   5  -7    0.08    0.13
  -4   5  -8    0.14    0.13
  -2   5  -9   35.18    1.52
   0   5 -10   46.94    1.94
   2   5 -11    7.89    0.48
   4   5 -12    2.39    0.28
   6   5 -13   16.03    0.83
   8   5 -14    3.06    0.37
  10   5 -15    0.44    0.21
  -9   5  -5   -0.18    0.15
  -7   5  -6    2.77    0.35
  -5   5  -7    0.00    0.11
  -3   5  -8   28.63    1.28
  -1   5  -9   70.66    2.84
   1  -5   9   71.83    2.85
   1   5 -10   36.39    1.53
  -1  -5  10   35.41    1.53
   3   5 -11   17.18    0.82
  -3  -5  11   16.03    0.81
   5   5 -12    0.94    0.19
   7   5 -13   -0.05    0.14
  -7  -5  13    0.01    0.12
   9   5 -14    0.81    0.23
  -9  -5  14    0.72    0.22
 -10   5  -4    0.08    0.21
  -8   5  -5    0.07    0.16
  -6   5  -6    0.77    0.19
  -4   5  -7    2.68    0.30
  -2   5  -8   -0.05    0.09
   2  -5   8   -0.22    0.08
   0   5  -9    1.58    0.21
   0   5  -9    1.58    0.11
   0  -5   9    1.33    0.20
   2   5 -10   37.77    1.63
  -2  -5  10   40.09    1.65
   4   5 -11    2.77    0.29
  -4  -5  11    3.40    0.31
   6   5 -12    0.48    0.17
  -6  -5  12    0.39    0.14
   8   5 -13    6.85    0.50
  -8  -5  13    7.65    0.51
  10   5 -14    0.28    0.19
 -10  -5  14    0.19    0.19
 -11   5  -3    0.75    0.30
  -9   5  -4    0.17    0.18
  -7   5  -5    0.27    0.15
  -5   5  -6   12.66    0.69
  -3   5  -7    3.04    0.29
  -1   5  -8   29.63    1.32
   1  -5   8   32.37    1.33
   1   5  -9    5.02    0.35
  -1  -5   9    5.39    0.36
   3   5 -10   53.80    2.17
  -3  -5  10   53.24    2.19
   5   5 -11    0.95    0.18
  -5  -5  11    0.72    0.18
  -5  -5  11    0.61    0.15
   7   5 -12   10.86    0.62
  -7  -5  12   10.37    0.60
   9   5 -13    0.75    0.22
  -9  -5  13    0.76    0.21
  11   5 -14    0.22    0.19
 -11  -5  14    0.75    0.24
 -10   5  -3    0.78    0.29
  -8   5  -4    4.90    0.46
  -6   5  -5    2.74    0.32
  -4   5  -6    6.36    0.42
  -2   5  -7   32.61    1.37
   2  -5   7   31.19    1.34
   0   5  -8    5.84    0.36
   0  -5   8    5.52    0.36
   2   5  -9   24.38    1.11
  -2  -5   9   26.68    1.13
   4   5 -10    8.25    0.47
  -4  -5  10    7.23    0.41
  -4  -5  10    7.59    0.46
   6   5 -11    1.52    0.22
  -6  -5  11    1.31    0.20
  -6  -5  11    1.01    0.18
   8   5 -12    7.53    0.50
  -8  -5  12    6.88    0.49
  10   5 -13    0.00    0.16
 -10  -5  13    0.13    0.17
 -11   5  -2    1.37    0.33
  -9   5  -3    0.14    0.18
  -7   5  -4    7.05    0.49
  -5   5  -5   31.06    1.38
  -3   5  -6    1.97    0.24
   3  -5   6    2.77    0.24
  -1   5  -7    4.77    0.32
   1  -5   7    5.22    0.33
   1   5  -8    1.05    0.16
  -1  -5   8    0.94    0.17
   3   5  -9    2.98    0.27
  -3  -5   9    3.65    0.23
  -3  -5   9    2.20    0.26
   5   5 -10   17.46    0.80
  -5  -5  10   13.76    0.74
  -5  -5  10   17.35    0.79
   7   5 -11    6.67    0.46
  -7  -5  11    7.60    0.44
  -7  -5  11    7.41    0.47
   9   5 -12    8.15    0.54
  -9  -5  12    7.76    0.55
  11   5 -13    3.45    0.41
 -11  -5  13    3.49    0.44
 -10   5  -2    1.33    0.30
  -8   5  -3    0.62    0.19
  -6   5  -4   18.10    0.91
  -4   5  -5    2.85    0.29
   4  -5   5    3.05    0.25
  -2   5  -6    4.57    0.31
   2  -5   6    4.45    0.30
   0   5  -7    1.76    0.19
   0  -5   7    1.96    0.21
   2   5  -8    7.34    0.41
  -2  -5   8    7.74    0.44
   4   5  -9   72.15    2.83
  -4  -5   9   71.81    2.80
  -4  -5   9   71.26    2.85
   6   5 -10    1.56    0.22
  -6  -5  10    1.71    0.22
  -6  -5  10    1.46    0.21
   8   5 -11    0.18    0.15
  -8  -5  11    0.14    0.12
  10   5 -12    1.12    0.25
 -10  -5  12    0.91    0.24
 -11   5  -1    0.09    0.24
  -9   5  -2    0.62    0.22
  -7   5  -3    0.01    0.12
  -5   5  -4   29.35    1.29
   5  -5   4   28.65    1.21
  -3   5  -5   10.60    0.57
   3  -5   5   11.52    0.55
  -1   5  -6    4.08    0.27
   1  -5   6    3.93    0.28
   1   5  -7    6.04    0.36
  -1  -5   7    7.18    0.40
   3   5  -8    0.89    0.16
  -3  -5   8    0.90    0.13
  -3  -5   8    0.92    0.18
   5   5  -9    9.86    0.51
  -5  -5   9    8.34    0.48
  -5  -5   9    9.31    0.51
   7   5 -10    1.24    0.20
  -7  -5  10    1.33    0.22
   9   5 -11    0.25    0.16
  -9  -5  11    0.14    0.16
  11   5 -12    0.49    0.21
 -11  -5  12    0.29    0.21
 -12   5   0    0.21    0.24
 -10   5  -1    0.08    0.20
  -8   5  -2    0.44    0.18
  -6   5  -3    1.16    0.21
  -4   5  -4   28.70    1.12
  -4   5  -4   28.79    1.25
   4  -5   4   28.42    1.19
  -2   5  -5    3.23    0.24
   2  -5   5    2.93    0.24
   0   5  -6    0.20    0.08
   0  -5   6    0.41    0.13
   2   5  -7   81.67    3.15
  -2  -5   7   83.17    3.20
  -2  -5   7   79.92    3.10
   4   5  -8   35.60    1.47
  -4  -5   8   36.05    1.49
  -4  -5   8   35.08    1.45
   6   5  -9    0.12    0.11
  -6  -5   9    0.03    0.12
  -6  -5   9    0.01    0.11
   8   5 -10    0.42    0.16
  -8  -5  10    0.32    0.16
  10   5 -11    0.49    0.19
 -10  -5  11    0.66    0.23
 -12  -5  12    0.10    0.20
 -11   5   0    0.45    0.24
  -9   5  -1    1.59    0.29
  -7   5  -2   10.76    0.64
  -5   5  -3    0.13    0.07
  -5   5  -3    0.05    0.09
   5  -5   3    0.07    0.09
  -3   5  -4   29.95    1.27
   3  -5   4   29.62    1.24
  -1   5  -5    6.94    0.38
   1  -5   5    6.82    0.39
   1   5  -6   27.32    1.13
  -1  -5   6   27.15    1.16
  -1  -5   6   27.15    1.06
   3   5  -7  132.07    4.93
  -3  -5   7  128.16    4.91
  -3  -5   7  128.62    4.99
   5   5  -8    1.00    0.16
  -5  -5   8    0.87    0.16
  -5  -5   8    1.15    0.19
   7   5  -9    0.16    0.11
  -7  -5   9    0.14    0.12
  -7  -5   9    0.19    0.11
   9   5 -10   -0.08    0.13
  -9  -5  10    0.06    0.15
 -11  -5  11    0.58    0.23
 -12   5   1    0.55    0.28
 -10   5   0    1.06    0.27
  -8   5  -1    2.13    0.31
  -6   5  -2    8.59    0.53
  -6   5  -2    8.83    0.44
   6  -5   2    8.71    0.43
  -4   5  -3   36.92    1.45
  -4   5  -3   38.04    1.58
   4  -5   3   38.00    1.52
  -2   5  -4    2.52    0.22
   2  -5   4    1.94    0.19
   0   5  -5   46.56    1.83
   0  -5   5   45.69    1.85
   2   5  -6    2.03    0.18
  -2  -5   6    1.80    0.21
  -2  -5   6    2.02    0.15
   4   5  -7  122.09    4.54
  -4  -5   7  116.64    4.54
  -4  -5   7  117.90    4.59
   6   5  -8   17.63    0.82
  -6  -5   8   18.36    0.86
  -6  -5   8   17.50    0.82
   8   5  -9    8.07    0.49
  -8  -5   9    7.94    0.52
  10   5 -10    4.44    0.41
 -10  -5  10    3.65    0.42
 -12  -5  11    0.30    0.22
 -11   5   1    1.80    0.35
  -9   5   0    1.23    0.25
  -7   5  -1    6.67    0.49
  -7   5  -1    7.88    0.42
  -5   5  -2   10.70    0.59
  -5   5  -2   10.87    0.50
   5  -5   2   11.18    0.52
  -3   5  -3   14.87    0.70
   3  -5   3   14.56    0.66
  -1   5  -4   84.53    3.25
   1  -5   4   84.21    3.27
   1   5  -5  109.06    4.04
  -1  -5   5  105.76    4.10
  -1  -5   5  104.11    4.00
   3   5  -6    2.66    0.20
  -3  -5   6    2.68    0.20
  -3  -5   6    4.42    0.28
   5   5  -7   38.55    1.57
  -5  -5   7   38.61    1.60
  -5  -5   7   38.67    1.59
   7   5  -8    5.87    0.38
  -7  -5   8    5.49    0.40
  -7  -5   8    5.71    0.36
   9   5  -9    2.30    0.28
  -9  -5   9    1.63    0.29
 -11  -5  10    0.24    0.20
 -12   5   2    0.20    0.25
 -10   5   1    0.71    0.25
  -8   5   0   39.04    1.73
  -6   5  -1    0.71    0.18
  -6   5  -1    0.83    0.13
   6  -5   1    0.58    0.11
  -4   5  -2    1.05    0.09
  -4   5  -2    0.85    0.15
   4  -5   2    1.05    0.15
  -2   5  -3    9.37    0.48
   2  -5   3    9.60    0.47
   0   5  -4   13.45    0.60
   0  -5   4   13.68    0.53
   0  -5   4   13.16    0.62
   2   5  -5  140.63    5.13
  -2  -5   5  134.19    5.12
  -2  -5   5  132.75    5.20
   4   5  -6    9.18    0.46
  -4  -5   6    9.55    0.49
  -4  -5   6    8.86    0.47
   6   5  -7    1.74    0.20
  -6  -5   7    1.09    0.17
  -6  -5   7    1.64    0.22
   8   5  -8   25.95    1.17
  -8  -5   8   26.41    1.23
  10   5  -9    0.01    0.14
 -10  -5   9   -0.05    0.15
 -12  -5  10    0.32    0.23
 -11   5   2    0.12    0.21
  -9   5   1    2.21    0.34
  -9   5   1    1.85    0.25
  -7   5   0    5.55    0.42
  -7   5   0    5.12    0.34
  -5   5  -1   28.52    1.16
  -5   5  -1   28.75    1.26
   5  -5   1   29.02    1.17
  -3   5  -2    0.15    0.08
   3  -5   2    0.08    0.09
  -1   5  -3   56.72    2.20
   1  -5   3   55.69    2.21
   1   5  -4    0.16    0.06
  -1  -5   4    0.05    0.09
  -1  -5   4    0.10    0.05
   3   5  -5   42.45    1.68
  -3  -5   5   42.67    1.72
  -3  -5   5   43.16    1.70
   5   5  -6   52.61    2.07
  -5  -5   6   53.90    2.10
  -5  -5   6   51.00    2.11
   7   5  -7   34.24    1.43
  -7  -5   7   34.40    1.42
  -7  -5   7   33.11    1.48
   9   5  -8    6.57    0.44
  -9  -5   8    6.68    0.50
 -11  -5   9    0.08    0.18
 -12   5   3   -0.01    0.22
 -10   5   2    1.01    0.21
 -10   5   2    0.63    0.24
  -8   5   1    4.49    0.34
  -8   5   1    3.78    0.40
  -6   5   0   33.03    1.41
  -6   5   0   32.13    1.32
   6  -5   0   31.01    1.28
  -4   5  -1   62.42    2.48
   4  -5   1   62.53    2.43
  -2   5  -2    1.68    0.17
   2  -5   2    1.71    0.17
   0   5  -3   27.23    1.13
   0  -5   3   27.75    1.16
   0  -5   3   29.06    1.08
   2   5  -4    5.43    0.30
  -2  -5   4    6.95    0.36
  -2  -5   4    7.05    0.32
  -4  -5   5    6.91    0.38
  -4  -5   5    5.95    0.36
   6   5  -6   10.59    0.52
  -6  -5   6   10.16    0.57
   8   5  -7    6.93    0.43
  -8  -5   7    6.97    0.49
 -10  -5   8    0.41    0.20
 -12  -5   9    0.96    0.29
 -11   5   3    0.15    0.19
  -9   5   2    0.13    0.15
  -9   5   2    0.33    0.14
  -7   5   1    4.18    0.36
  -7   5   1    3.10    0.25
  -5   5   0    2.91    0.20
  -5   5   0    2.76    0.26
   5  -5   0    3.05    0.22
  -3   5  -1    8.94    0.47
   3  -5   1    9.73    0.45
  -1   5  -2   47.73    1.91
   1  -5   2   50.09    1.84
   1  -5   2   48.29    1.92
  -1  -5   3   59.98    2.28
  -1  -5   3   59.62    2.34
   3   5  -4   72.53    3.04
  -3  -5   4   83.48    3.12
  -3  -5   4   85.47    3.10
   5   5  -5    0.08    0.05
  -5  -5   5    0.22    0.11
  -5  -5   5    0.30    0.12
   7   5  -6   21.60    0.99
  -7  -5   6   23.50    1.00
  -7  -5   6   23.45    1.07
   9   5  -7    1.24    0.21
  -9  -5   7    1.77    0.28
 -11  -5   8    4.33    0.48
 -12   5   4   -0.08    0.20
 -10   5   3    0.27    0.20
 -10   5   3    0.23    0.15
  -8   5   2    0.52    0.19
  -8   5   2    0.48    0.16
  -6   5   1   13.97    0.72
   6  -5  -1   14.12    0.61
  -4   5   0    5.55    0.35
   4  -5   0    5.96    0.32
  -2   5  -1  145.69    5.47
   2  -5   1  143.72    5.50
   0   5  -2  211.36    7.44
   0  -5   2  192.82    7.51
   0  -5   2  191.40    7.41
   2   5  -3  155.21    5.86
  -2  -5   3  156.94    5.90
  -2  -5   3  157.96    5.96
   4   5  -4    7.57    0.37
  -4  -5   4    7.88    0.41
  -4  -5   4    7.65    0.40
   6   5  -5    0.26    0.08
  -6  -5   5    0.59    0.18
  -6  -5   5    0.20    0.11
   8   5  -6    2.37    0.25
  -8  -5   6    3.88    0.37
 -10  -5   7    0.23    0.19
 -12  -5   8    0.15    0.20
 -11   5   4    0.09    0.19
 -11   5   4    0.20    0.16
  -9   5   3    1.52    0.27
  -9   5   3    1.70    0.25
  -7   5   2   24.65    1.07
  -7   5   2   23.73    1.13
  -5   5   1    2.94    0.27
   5  -5  -1    3.47    0.22
  -3   5   0   26.07    1.11
   3  -5   0   27.11    1.09
  -1   5  -1    0.88    0.11
   1  -5   1    1.02    0.07
   1  -5   1    0.93    0.12
   1   5  -2   30.23    1.21
  -1  -5   2   31.04    1.21
  -1  -5   2   31.61    1.26
   3   5  -3  188.34    7.06
  -3  -5   3  189.84    7.17
  -3  -5   3  188.79    7.12
   5   5  -4    2.63    0.18
  -5  -5   4    2.12    0.23
  -5  -5   4    2.45    0.20
   7   5  -5    5.13    0.34
  -7  -5   5    6.90    0.45
  -7  -5   5    5.91    0.36
   9   5  -6    2.62    0.28
  -9  -5   6    2.74    0.35
 -11  -5   7    0.46    0.23
 -12   5   5   -0.28    0.19
 -10   5   4    0.07    0.14
 -10   5   4    0.03    0.13
  -8   5   3   21.19    0.97
  -8   5   3   19.76    1.02
  -6   5   2    1.94    0.24
   6  -5  -2    1.86    0.16
  -4   5   1   41.71    1.72
   4  -5  -1   42.69    1.66
  -2   5   0    4.77    0.26
   2  -5   0    4.04    0.25
   0  -5   1   38.21    1.53
   0  -5   1   38.47    1.48
   2   5  -2   55.24    2.15
  -2  -5   2   58.04    2.19
  -2  -5   2   57.54    2.23
  -4  -5   3    0.37    0.10
  -4  -5   3    0.58    0.11
   6   5  -4    0.08    0.08
  -6  -5   4   -0.05    0.09
  -6  -5   4   -0.03    0.11
   8   5  -5    0.33    0.11
  -8  -5   5    0.71    0.20
 -10  -5   6    0.19    0.18
 -12  -5   7    0.39    0.24
 -11   5   5    3.25    0.46
 -11   5   5    3.20    0.38
  -9   5   4    5.63    0.50
  -9   5   4    6.02    0.43
  -7   5   3    5.24    0.40
  -5   5   2    0.90    0.15
   5  -5  -2    0.87    0.11
  -3   5   1    6.69    0.37
   3  -5  -1    6.93    0.34
  -1   5   0  118.37    4.38
   1  -5   0  113.40    4.37
   1  -5   0  116.99    4.43
   1   5  -1   61.17    2.35
  -1  -5   1   61.46    2.37
  -1  -5   1   63.21    2.41
   3   5  -2   11.80    0.50
  -3  -5   2   12.59    0.57
  -3  -5   2   12.61    0.56
   5   5  -3    9.86    0.45
  -5  -5   3    9.74    0.48
  -5  -5   3    9.71    0.52
   7   5  -4   18.24    0.82
  -7  -5   4   18.11    0.80
  -7  -5   4   18.59    0.90
  -9  -5   5    0.44    0.20
 -11  -5   6    3.25    0.43
 -12   5   6    0.17    0.24
 -10   5   5    0.00    0.15
  -8   5   4   10.20    0.63
  -6   5   3   80.36    3.24
   6  -5  -3   83.16    3.13
  -4   5   2   13.79    0.67
   4  -5  -2   14.54    0.61
  -2   5   1  159.80    6.06
   2  -5  -1  162.58    6.11
   0   5   0    0.00    0.02
   0  -5   0   -0.03    0.05
   0  -5   0    0.02    0.03
   2   5  -1  154.64    5.81
  -2  -5   1  160.29    5.93
  -2  -5   1  153.11    5.88
   4   5  -2   13.72    0.58
  -4  -5   2   14.20    0.65
  -4  -5   2   14.19    0.63
   6   5  -3   82.86    3.13
  -6  -5   3   81.54    3.17
  -6  -5   3   80.43    3.22
   8   5  -4   11.94    0.59
  -8  -5   4   11.00    0.67
 -10  -5   5    0.10    0.18
 -12  -5   6    0.04    0.21
 -11   5   6    4.22    0.51
  -9   5   5    0.65    0.21
  -7   5   4   17.76    0.89
  -5   5   3    9.68    0.52
   5  -5  -3    9.40    0.43
  -3   5   2   11.77    0.58
   3  -5  -2   13.55    0.57
   1  -5  -1   58.87    2.25
   1   5   0  120.03    4.39
  -1  -5   0  114.96    4.44
   3   5  -1    6.30    0.27
  -3  -5   1    6.49    0.35
  -3  -5   1    7.06    0.36
   5   5  -2    1.08    0.11
  -5  -5   2    1.01    0.13
  -5  -5   2    1.14    0.17
   7   5  -3    5.70    0.34
  -7  -5   3    5.90    0.34
  -7  -5   3    5.81    0.43
  -9  -5   4    5.84    0.51
 -11  -5   5    2.93    0.41
 -12   5   7    0.28    0.24
 -10   5   6    0.16    0.18
  -8   5   5    0.23    0.15
  -6   5   4   -0.05    0.10
   6  -5  -4   -0.01    0.06
  -4   5   3    0.03    0.06
   4  -5  -3    0.05    0.06
  -2   5   2   58.02    2.25
   0   5   1   40.26    1.52
   0  -5  -1   38.83    1.54
  -2  -5   0    4.55    0.26
   4   5  -1   41.75    1.57
  -4  -5   1   40.18    1.65
   6   5  -2    2.18    0.17
  -6  -5   2    1.99    0.24
  -6  -5   2    2.08    0.19
  -8  -5   3   21.38    1.04
 -10  -5   4    0.17    0.20
 -12  -5   5    0.17    0.21
 -11   5   7    0.08    0.22
  -9   5   6    3.31    0.39
  -7   5   5    6.02    0.44
  -5   5   4    2.11    0.23
   5  -5  -4    2.25    0.16
  -3   5   3  194.13    7.31
  -1   5   2   15.28    0.64
   1   5   1    1.07    0.06
  -1  -5  -1    0.94    0.11
  -3  -5   0   27.57    1.14
   5   5  -1    3.18    0.18
  -5  -5   1    3.18    0.27
   7   5  -2   23.59    1.01
  -7  -5   2   24.48    1.03
  -7  -5   2   24.55    1.12
  -9  -5   3    1.60    0.28
 -11  -5   4    0.20    0.20
 -12   5   8    0.24    0.27
 -10   5   7    0.21    0.18
  -8   5   6    3.29    0.37
  -6   5   5    0.38    0.14
   6  -5  -5    0.40    0.08
  -4   5   4    8.10    0.44
  -2   5   3  156.21    5.88
   0   5   2  213.24    7.76
   0  -5  -2  203.06    7.81
  -2  -5  -1  139.03    5.26
   4   5   0    6.14    0.26
  -4  -5   0    5.90    0.36
   6   5  -1   14.32    0.59
  -6  -5   1   13.28    0.68
  -6  -5   1   12.46    0.62
  -8  -5   2    0.46    0.19
 -10  -5   3    0.35    0.23
 -12  -5   4    0.06    0.19
 -11   5   8    5.34    0.58
  -9   5   7    0.82    0.21
  -7   5   6   24.35    1.15
  -5   5   5    0.32    0.11
  -3   5   4   86.86    3.35
  -1   5   3   58.56    2.26
   1  -5  -3   59.37    2.28
  -1  -5  -2   51.07    1.99
  -3  -5  -1    9.19    0.46
   5   5   0    2.89    0.17
  -5  -5   0    3.22    0.25
  -7  -5   1    4.49    0.29
  -7  -5   1    5.26    0.39
  -9  -5   2    0.01    0.16
 -11  -5   3    0.07    0.19
  12  -5  -9    0.97    0.27
 -10   5   8    0.06    0.17
  -8   5   7    7.48    0.53
  -6   5   6   11.25    0.63
  -4   5   5    6.65    0.39
  -2   5   4    7.23    0.37
   0  -5  -3   27.98    1.09
   0  -5  -3   28.01    1.14
  -2  -5  -2    1.64    0.16
   4   5   1   64.95    2.48
  -4  -5  -1   67.16    2.60
   6   5   0   31.65    1.24
  -6  -5   0   30.43    1.34
  -8  -5   1    4.21    0.39
 -10  -5   2    0.93    0.25
 -12  -5   3    0.09    0.20
  11  -5  -9    0.46    0.21
  -9   5   8    5.69    0.52
  -7   5   7   32.97    1.48
  -5   5   6   54.30    2.21
  -3   5   5   43.71    1.76
   1  -5  -4    0.06    0.05
   1  -5  -4    0.13    0.05
  -1  -5  -3   54.70    2.11
  -1  -5  -3   58.18    2.20
  -3  -5  -2    0.16    0.07
   5   5   1   28.52    1.12
  -5  -5  -1   28.55    1.23
  -7  -5   0    5.09    0.39
  -9  -5   1    2.13    0.32
 -11  -5   2   -0.13    0.18
  12  -5 -10   -0.07    0.15
  10  -5  -9    0.01    0.17
  -8   5   8   26.26    1.27
  -6   5   7    1.65    0.25
  -4   5   6    9.81    0.52
   2  -5  -5  137.55    5.20
   0  -5  -4   14.35    0.62
   0  -5  -4   13.57    0.57
  -2  -5  -3    8.81    0.44
  -4  -5  -2    1.37    0.17
  -4  -5  -2    0.98    0.07
  -6  -5  -1    0.52    0.14
  -6  -5  -1    0.69    0.09
  -8  -5   0   39.77    1.73
 -10  -5   1    0.65    0.23
 -12  -5   2   -0.10    0.17
  11  -5 -10    0.18    0.18
   9  -5  -9    1.92    0.31
  -7   5   8    5.71    0.43
   7  -5  -8    5.29    0.41
  -5   5   7   38.00    1.62
   3  -5  -6    2.58    0.23
   1  -5  -5  106.23    4.07
   1  -5  -5  109.28    4.12
  -1  -5  -4   83.28    3.22
  -1  -5  -4   84.11    3.14
  -3  -5  -3   14.66    0.68
  -5  -5  -2   10.99    0.46
  -5  -5  -2   10.32    0.56
  -7  -5  -1    7.67    0.49
  -9  -5   0    0.74    0.22
 -11  -5   1    1.59    0.33
  12  -5 -11    0.16    0.18
  10  -5 -10    4.79    0.50
   8  -5  -9    8.03    0.56
   6  -5  -8   17.74    0.89
   4  -5  -7  120.22    4.63
   2  -5  -6    1.69    0.17
   0  -5  -5   46.08    1.80
   0  -5  -5   47.47    1.86
  -2  -5  -4    2.39    0.12
  -2  -5  -4    2.61    0.20
  -4  -5  -3   36.67    1.40
  -4  -5  -3   36.36    1.52
  -6  -5  -2    9.71    0.55
  -8  -5  -1    2.82    0.33
 -10  -5   0    1.53    0.30
 -12  -5   1    0.27    0.21
  11  -5 -11    0.07    0.17
   9  -5 -10   -0.02    0.14
   7  -5  -9    0.39    0.17
   5  -5  -8    0.82    0.18
   3  -5  -7  130.72    4.99
   1  -5  -6   29.08    1.18
   1  -5  -6   27.19    1.13
  -1  -5  -5    7.33    0.32
  -1  -5  -5    7.57    0.39
  -3  -5  -4   29.51    1.23
  -3  -5  -4   28.80    1.11
  -5  -5  -3    0.16    0.04
  -5  -5  -3   -0.01    0.09
  -7  -5  -2    9.52    0.56
  -9  -5  -1    1.38    0.27
 -11  -5   0    0.48    0.24
  12  -5 -12    0.35    0.16
  10  -5 -11    0.26    0.22
   8  -5 -10    0.26    0.16
   6  -5  -9    0.26    0.13
   4  -5  -8   34.86    1.48
   2  -5  -7   81.73    3.15
   0  -5  -6    0.15    0.07
   0  -5  -6    0.11    0.04
  -2  -5  -5    3.39    0.17
  -2  -5  -5    3.26    0.24
  -4  -5  -4   28.75    1.20
  -4  -5  -4   27.01    1.08
  -6  -5  -3    1.25    0.21
  -8  -5  -2    0.18    0.15
 -10  -5  -1    0.03    0.18
 -12  -5   0    0.14    0.23
  11  -5 -12    0.38    0.24
   9  -5 -11    0.07    0.16
   7  -5 -10    1.34    0.24
   5  -5  -9    8.63    0.52
   3  -5  -8    1.05    0.17
   1  -5  -7    6.27    0.33
   1  -5  -7    6.73    0.37
  -1  -5  -6    4.11    0.21
  -1  -5  -6    3.95    0.27
  -3  -5  -5   10.31    0.55
  -3  -5  -5   11.70    0.47
  -5  -5  -4   29.48    1.29
  -7  -5  -3    0.11    0.13
  -9  -5  -2    0.37    0.19
 -11  -5  -1   -0.10    0.18
  10  -5 -12    1.12    0.29
   8  -5 -11    0.12    0.13
   6  -5 -10    1.37    0.23
   4  -5  -9   69.67    2.78
   2  -5  -8    7.32    0.40
   0  -5  -7    2.19    0.16
   0  -5  -7    2.49    0.22
  -2  -5  -6    4.47    0.22
  -2  -5  -6    4.10    0.28
  -4  -5  -5    3.32    0.27
  -4  -5  -5    3.24    0.18
  -6  -5  -4   19.39    0.93
  -8  -5  -3    0.88    0.21
 -10  -5  -2    0.85    0.23
  11  -5 -13    4.82    0.55
   9  -5 -12    7.67    0.59
   7  -5 -11    7.09    0.51
   5  -5 -10   17.97    0.89
   3  -5  -9    2.32    0.24
   1  -5  -8    0.76    0.12
   1  -5  -8    1.15    0.16
  -1  -5  -7    4.43    0.30
  -1  -5  -7    4.75    0.25
  -3  -5  -6    2.36    0.24
  -3  -5  -6    2.79    0.17
  -5  -5  -5   33.99    1.46
  -7  -5  -4    7.59    0.50
  -9  -5  -3   -0.04    0.16
 -11  -5  -2    0.82    0.27
  10  -5 -13    0.01    0.20
   8  -5 -12    7.51    0.56
   6  -5 -11    1.44    0.23
   4  -5 -10    8.09    0.48
   2  -5  -9   24.13    1.04
   0  -5  -8    5.41    0.36
   0  -5  -8    6.38    0.32
  -2  -5  -7   34.24    1.36
  -2  -5  -7   35.13    1.46
  -4  -5  -6    6.58    0.41
  -6  -5  -5    3.02    0.31
  -8  -5  -4    5.34    0.43
 -10  -5  -3    0.70    0.23
  11  -5 -14    0.02    0.21
   9  -5 -13    0.87    0.27
   7  -5 -12   10.36    0.65
   5  -5 -11    0.87    0.18
   3  -5 -10   50.27    2.04
   1  -5  -9    5.04    0.34
   1  -5  -9    5.08    0.31
  -1  -5  -8   32.58    1.30
  -1  -5  -8   32.23    1.37
  -3  -5  -7    3.08    0.20
  -3  -5  -7    2.85    0.27
  -5  -5  -6   13.55    0.71
  -7  -5  -5    0.32    0.16
  -9  -5  -4   -0.06    0.16
 -11  -5  -3    0.92    0.28
  10  -5 -14   -0.15    0.18
   8  -5 -13    6.84    0.54
   6  -5 -12    0.60    0.18
   4  -5 -11    3.19    0.31
   2  -5 -10   35.65    1.47
   0  -5  -9    1.40    0.20
   0  -5  -9    1.50    0.16
  -2  -5  -8    0.01    0.10
  -2  -5  -8   -0.04    0.06
  -4  -5  -7    2.37    0.26
  -6  -5  -6    0.59    0.18
  -8  -5  -5    0.28    0.16
 -10  -5  -4    0.14    0.20
   9  -5 -14    0.55    0.24
   7  -5 -13    0.18    0.16
   5  -5 -12    1.04    0.20
   3  -5 -11   15.53    0.76
   1  -5 -10   35.71    1.45
   1  -5 -10   35.07    1.50
  -1  -5  -9   73.52    2.80
  -1  -5  -9   71.63    2.88
  -3  -5  -8   29.55    1.35
  -3  -5  -8   33.05    1.28
  -5  -5  -7   -0.08    0.10
  -7  -5  -6    2.49    0.31
  -9  -5  -5   -0.13    0.15
  10  -5 -15    0.06    0.21
   8  -5 -14    2.91    0.40
   6  -5 -13   16.55    0.89
   4  -5 -12    2.35    0.27
   2  -5 -11    7.64    0.43
   0  -5 -10   46.94    1.84
   0  -5 -10   44.67    1.89
  -2  -5  -9   37.42    1.59
  -2  -5  -9   37.48    1.50
  -4  -5  -8    0.03    0.11
  -6  -5  -7    0.05    0.13
  -8  -5  -6    0.05    0.14
 -10  -5  -5    0.41    0.22
   9  -5 -15    1.14    0.29
   7  -5 -14    4.66    0.47
   5  -5 -13    0.36    0.15
   3  -5 -12    2.04    0.24
   1  -5 -11    0.03    0.09
   1  -5 -11    0.18    0.09
  -1  -5 -10    0.10    0.09
  -1  -5 -10    0.07    0.10
  -3  -5  -9   29.31    1.30
  -5  -5  -8    0.21    0.14
  -7  -5  -7   -0.16    0.11
  -9  -5  -6    0.56    0.22
  10  -5 -16    0.47    0.26
   8  -5 -15    0.67    0.25
   6  -5 -14    2.82    0.35
   4  -5 -13    0.66    0.16
   2  -5 -12    4.42    0.35
   2  -5 -12    4.28    0.31
   0  -5 -11    0.29    0.11
   0  -5 -11    0.10    0.11
  -2  -5 -10   10.49    0.59
  -2  -5 -10   10.62    0.52
  -4  -5  -9   14.74    0.76
  -6  -5  -8    1.16    0.22
  -8  -5  -7   -0.03    0.15
 -10  -5  -6    0.36    0.22
   9  -5 -16   -0.07    0.19
   7  -5 -15    7.02    0.54
   5  -5 -14    2.55    0.33
   3  -5 -13    8.94    0.52
   1  -5 -12    0.38    0.14
   1  -5 -12    0.38    0.13
  -1  -5 -11    5.02    0.37
  -1  -5 -11    5.15    0.33
  -3  -5 -10   13.21    0.70
  -5  -5  -9    3.73    0.36
  -7  -5  -8    2.24    0.31
  -9  -5  -7    1.34    0.26
   8  -5 -16    0.06    0.20
   6  -5 -15   23.96    1.19
   4  -5 -14    0.52    0.17
   2  -5 -13    5.69    0.41
   2  -5 -13    5.72    0.39
   0  -5 -12    0.67    0.14
   0  -5 -12    0.56    0.16
  -2  -5 -11    0.55    0.16
  -2  -5 -11    0.49    0.12
  -4  -5 -10    1.02    0.21
  -6  -5  -9    0.17    0.14
  -8  -5  -8    1.84    0.30
   9  -5 -17    0.14    0.22
   7  -5 -16    0.52    0.22
   5  -5 -15    8.03    0.54
   3  -5 -14    0.08    0.12
   1  -5 -13    0.28    0.13
   1  -5 -13    0.39    0.15
  -1  -5 -12   -0.03    0.10
  -1  -5 -12    0.16    0.11
  -3  -5 -11    9.29    0.56
  -5  -5 -10    3.34    0.35
  -7  -5  -9    0.24    0.16
  -9  -5  -8    1.05    0.25
   8  -5 -17    0.75    0.26
   6  -5 -16   -0.08    0.16
   4  -5 -15    7.28    0.50
   2  -5 -14    4.40    0.39
   2  -5 -14    4.39    0.34
   0  -5 -13   14.09    0.76
   0  -5 -13   14.21    0.70
  -2  -5 -12    0.18    0.15
  -4  -5 -11    0.48    0.18
  -6  -5 -10    0.52    0.19
  -8  -5  -9    0.92    0.24
   7  -5 -17    0.01    0.19
   5  -5 -16    0.55    0.19
   3  -5 -15    6.18    0.45
   1  -5 -14   10.54    0.59
   1  -5 -14   11.36    0.65
  -1  -5 -13    6.35    0.46
  -1  -5 -13    6.47    0.42
  -3  -5 -12   10.85    0.63
  -5  -5 -11    0.15    0.15
  -7  -5 -10    0.24    0.17
   8  -5 -18    0.30    0.22
   6  -5 -17    2.04    0.33
   4  -5 -16   -0.15    0.13
   2  -5 -15    1.60    0.25
   2  -5 -15    1.70    0.27
   0  -5 -14    2.86    0.33
   0  -5 -14    3.04    0.30
  -2  -5 -13    0.89    0.21
  -4  -5 -12    1.53    0.26
  -6  -5 -11    0.07    0.17
  -8  -5 -10    0.19    0.18
   7  -5 -18    0.20    0.20
   5  -5 -17    1.63    0.30
   3  -5 -16    0.06    0.14
   3  -5 -16    0.16    0.16
   1  -5 -15    0.44    0.16
   1  -5 -15    0.30    0.16
  -1  -5 -14   13.41    0.75
  -3  -5 -13    2.99    0.35
  -5  -5 -12    3.15    0.37
  -7  -5 -11    0.15    0.18
   6  -5 -18    0.80    0.26
   4  -5 -17    0.83    0.22
   2  -5 -16    1.75    0.27
   2  -5 -16    1.54    0.26
   0  -5 -15    3.91    0.40
   0  -5 -15    3.93    0.37
  -2  -5 -14    0.27    0.18
  -4  -5 -13    2.37    0.33
  -6  -5 -12    0.71    0.21
   7  -5 -19    1.95    0.35
   5  -5 -18    0.06    0.17
   3  -5 -17    0.25    0.15
   3  -5 -17    0.35    0.19
   1  -5 -16    0.30    0.17
   1  -5 -16   -0.10    0.12
  -1  -5 -15    1.68    0.29
  -3  -5 -14    1.26    0.26
  -5  -5 -13    1.46    0.28
  -7  -5 -12    0.09    0.17
   6  -5 -19   -0.06    0.19
   4  -5 -18    1.33    0.27
   4  -5 -18    1.18    0.26
   2  -5 -17    2.03    0.29
   2  -5 -17    1.31    0.27
   0  -5 -16    1.99    0.31
  -2  -5 -15    0.33    0.19
  -4  -5 -14    0.14    0.17
  -6  -5 -13   -0.03    0.16
   5  -5 -19    1.29    0.28
   3  -5 -18    0.14    0.17
   3  -5 -18    0.03    0.17
   1  -5 -17    0.03    0.15
   1  -5 -17    0.29    0.19
  -1  -5 -16    5.90    0.48
  -3  -5 -15    0.02    0.16
  -5  -5 -14    0.06    0.17
   4  -5 -19    0.34    0.21
   4  -5 -19    0.14    0.16
   2  -5 -18    0.95    0.25
   2  -5 -18    0.71    0.23
   0  -5 -17    1.42    0.27
  -2  -5 -16    0.21    0.18
  -4  -5 -15    0.77    0.24
   3  -5 -19    0.34    0.20
   3  -5 -19   -0.08    0.15
   1  -5 -18    2.63    0.36
  -1  -5 -17    9.51    0.64
  -3  -5 -16    0.81    0.24
   2  -5 -19    1.65    0.32
   0  -5 -18    1.67    0.30
  -2  -5 -17    1.02    0.24
   1  -5 -19    0.15    0.18
  -1  -5 -18    0.20    0.19
  -2   6 -17    0.30    0.26
   0   6 -18    0.76    0.28
   2   6 -19    0.89    0.27
  -3   6 -16    0.45    0.24
  -1   6 -17    0.04    0.21
   1   6 -18    0.47    0.23
   3   6 -19    0.53    0.24
  -4   6 -15    0.19    0.21
  -2   6 -16    4.44    0.52
   0   6 -17    1.84    0.35
   2   6 -18    0.15    0.19
   4   6 -19    0.58    0.23
  -5   6 -14    0.29    0.22
  -3   6 -15    0.18    0.21
  -1   6 -16    1.36    0.32
   1   6 -17    9.55    0.68
   3   6 -18    1.62    0.34
   5   6 -19    0.20    0.18
  -6   6 -13    1.00    0.30
  -4   6 -14    0.97    0.28
  -2   6 -15    2.75    0.41
   0   6 -16    6.58    0.59
   2   6 -17   -0.08    0.16
   4   6 -18    0.08    0.19
   6   6 -19    0.10    0.17
  -5   6 -13   -0.09    0.20
  -3   6 -14    0.18    0.20
  -1   6 -15    0.02    0.16
   1   6 -16    2.71    0.39
   3   6 -17    7.02    0.55
   5   6 -18    2.92    0.40
  -6   6 -12   -0.09    0.16
  -4   6 -13    2.12    0.36
  -2   6 -14    1.06    0.28
   0   6 -15    0.92    0.26
   2   6 -16    0.08    0.17
   4   6 -17   -0.02    0.17
   6   6 -18   -0.12    0.16
  -7   6 -11    0.61    0.25
  -5   6 -12    0.08    0.20
  -3   6 -13    0.36    0.21
  -1   6 -14    0.07    0.16
   1   6 -15    2.69    0.37
   3   6 -16    0.51    0.21
   5   6 -17    1.56    0.31
   7   6 -18    0.06    0.16
  -8   6 -10   -0.26    0.18
  -6   6 -11    0.14    0.21
  -4   6 -12    2.99    0.39
  -2   6 -13    0.24    0.16
   0   6 -14    0.41    0.18
   2   6 -15    0.04    0.16
   4   6 -16    0.16    0.19
   6   6 -17    0.21    0.18
   8   6 -18   -0.07    0.17
  -7   6 -10    2.16    0.36
  -5   6 -11    3.47    0.42
  -3   6 -12    0.14    0.16
  -1   6 -13    0.00    0.13
   1   6 -14    3.55    0.40
   3   6 -15    9.60    0.63
   5   6 -16    0.67    0.23
   7   6 -17    0.01    0.17
  -8   6  -9    0.13    0.22
  -6   6 -10    0.12    0.19
  -4   6 -11    0.30    0.18
  -2   6 -12    8.87    0.59
   0   6 -13    7.67    0.53
   2   6 -14    1.39    0.26
   4   6 -15    2.11    0.33
   6   6 -16    0.56    0.22
   8   6 -17    0.37    0.21
  -9   6  -8    0.70    0.26
  -7   6  -9   -0.04    0.17
  -5   6 -10    0.40    0.20
  -3   6 -11   15.45    0.84
  -1   6 -12    0.38    0.17
   1   6 -13    5.57    0.44
   3   6 -14    2.59    0.34
   5   6 -15    0.57    0.23
   7   6 -16    2.06    0.33
   9   6 -17    0.15    0.18
  -8   6  -8    0.18    0.20
  -6   6  -9   -0.17    0.13
  -4   6 -10    9.70    0.61
  -2   6 -11    7.20    0.50
   0   6 -12    7.37    0.50
   2   6 -13    0.21    0.15
   4   6 -14   16.55    0.87
   6   6 -15    0.64    0.22
   8   6 -16   -0.10    0.15
  -9   6  -7    0.43    0.25
  -7   6  -8   -0.03    0.17
  -5   6  -9    5.65    0.46
  -3   6 -10    1.51    0.25
  -1   6 -11    2.03    0.28
   1   6 -12    0.96    0.21
   3   6 -13   13.20    0.73
   5   6 -14    2.14    0.32
   7   6 -15    6.69    0.51
   9   6 -16    0.48    0.21
  -8   6  -7    0.19    0.18
  -6   6  -8    1.95    0.31
  -4   6  -9    0.30    0.16
  -2   6 -10   19.72    0.97
   0   6 -11    5.63    0.41
   2   6 -12   -0.15    0.10
   4   6 -13    0.23    0.13
   6   6 -14   21.12    1.05
   8   6 -15    2.08    0.33
  -9   6  -6    0.99    0.29
  -7   6  -7    3.43    0.40
  -5   6  -8    2.41    0.32
  -3   6  -9    1.74    0.26
  -1   6 -10   14.75    0.79
   1  -6  10   16.95    0.81
   1   6 -11    1.61    0.24
  -1  -6  11    2.07    0.26
   3   6 -12    2.40    0.29
  -3  -6  12    2.15    0.27
   5   6 -13    5.16    0.42
   7   6 -14    0.81    0.23
   9   6 -15    2.66    0.36
 -10   6  -5    0.67    0.30
  -8   6  -6    4.40    0.46
  -6   6  -7    0.00    0.14
  -4   6  -8    1.81    0.27
  -2   6  -9   13.34    0.74
   2  -6   9   15.16    0.74
   0   6 -10    0.58    0.15
   0  -6  10    0.59    0.18
   2   6 -11   21.56    0.99
  -2  -6  11   20.40    0.99
   4   6 -12    5.54    0.41
  -4  -6  12    5.91    0.41
   6   6 -13    2.12    0.30
   8   6 -14    2.86    0.36
  -8  -6  14    2.76    0.34
  10   6 -15    0.05    0.18
 -10  -6  15    0.20    0.20
  -9   6  -5    0.34    0.22
  -7   6  -6    2.84    0.36
  -5   6  -7    2.18    0.29
  -3   6  -8    2.01    0.27
   3  -6   8    1.75    0.23
  -1   6  -9   10.67    0.60
   1  -6   9   10.67    0.59
   1   6 -10   14.55    0.74
  -1  -6  10   14.84    0.75
   3   6 -11    1.52    0.23
  -3  -6  11    1.25    0.23
   5   6 -12   -0.10    0.11
  -5  -6  12    0.23    0.14
   7   6 -13   10.12    0.62
  -7  -6  13    9.83    0.58
   9   6 -14    0.06    0.16
  -9  -6  14   -0.05    0.12
 -10   6  -4    0.23    0.22
  -8   6  -5    0.22    0.18
  -6   6  -6   11.76    0.69
  -4   6  -7    0.72    0.19
  -2   6  -8    2.90    0.30
   2  -6   8    2.39    0.26
   0   6  -9   25.18    1.12
   0  -6   9   24.67    1.12
   2   6 -10   11.66    0.60
  -2  -6  10   10.07    0.59
   4   6 -11    1.13    0.20
  -4  -6  11    1.23    0.22
   6   6 -12   20.86    1.01
  -6  -6  12   20.80    0.98
  -6  -6  12   21.77    1.01
   8   6 -13    0.02    0.14
  -8  -6  13    0.10    0.13
  10   6 -14    0.51    0.21
 -10  -6  14    0.68    0.23
  -9   6  -4   -0.06    0.16
  -7   6  -5    5.67    0.49
  -5   6  -6    0.06    0.13
  -3   6  -7   -0.01    0.10
   3  -6   7   -0.02    0.12
  -1   6  -8   26.46    1.18
   1  -6   8   27.09    1.18
   1   6  -9   83.03    3.29
  -1  -6   9   84.77    3.33
   3   6 -10    1.48    0.21
  -3  -6  10    1.48    0.24
   5   6 -11    1.30    0.21
  -5  -6  11    1.12    0.18
  -5  -6  11    1.68    0.24
   7   6 -12    0.01    0.14
  -7  -6  12   -0.10    0.11
  -7  -6  12    0.15    0.13
   9   6 -13    2.04    0.31
  -9  -6  13    2.04    0.32
 -10   6  -3   -0.03    0.21
  -8   6  -4    1.99    0.32
  -6   6  -5    0.10    0.12
  -4   6  -6    0.27    0.14
   4  -6   6    0.11    0.13
  -2   6  -7    2.29    0.25
   2  -6   7    1.87    0.23
   0   6  -8    0.25    0.12
   0  -6   8    0.33    0.14
   2   6  -9   21.17    0.94
  -2  -6   9   20.08    0.96
   4   6 -10   27.84    1.22
  -4  -6  10   27.72    1.17
  -4  -6  10   27.63    1.23
   6   6 -11    0.31    0.14
  -6  -6  11    0.48    0.14
  -6  -6  11    0.61    0.17
   8   6 -12    1.66    0.27
  -8  -6  12    2.32    0.31
  10   6 -13    1.70    0.30
 -10  -6  13    1.91    0.33
 -11   6  -2    0.24    0.25
  -9   6  -3    0.23    0.20
  -7   6  -4    7.08    0.50
  -5   6  -5    1.71    0.25
   5  -6   5    1.81    0.22
  -3   6  -6    6.06    0.40
   3  -6   6    5.81    0.39
  -1   6  -7    2.59    0.25
   1  -6   7    2.11    0.24
   1   6  -8   34.99    1.46
  -1  -6   8   35.06    1.49
   3   6  -9   48.65    1.96
  -3  -6   9   48.83    1.91
  -3  -6   9   47.37    1.99
   5   6 -10   19.63    0.89
  -5  -6  10   17.54    0.85
  -5  -6  10   19.20    0.89
   7   6 -11   10.82    0.61
  -7  -6  11   10.90    0.60
  -7  -6  11   10.32    0.60
   9   6 -12   -0.03    0.15
  -9  -6  12    0.10    0.16
 -11  -6  13    0.19    0.19
 -10   6  -2    0.13    0.22
  -8   6  -3   -0.03    0.14
  -6   6  -4    9.46    0.58
  -4   6  -5    1.38    0.22
   4  -6   5    1.85    0.21
  -2   6  -6   10.76    0.57
   2  -6   6   10.63    0.56
   0   6  -7    2.28    0.23
   0  -6   7    2.29    0.25
   2   6  -8   44.33    1.77
  -2  -6   8   43.40    1.70
  -2  -6   8   42.66    1.80
   4   6  -9   39.96    1.69
  -4  -6   9   42.76    1.73
  -4  -6   9   40.86    1.67
   6   6 -10    0.12    0.11
  -6  -6  10    0.03    0.10
  -6  -6  10   -0.15    0.11
   8   6 -11    3.57    0.35
  -8  -6  11    3.93    0.38
  10   6 -12    1.66    0.29
 -10  -6  12    1.64    0.31
 -11   6  -1    0.74    0.29
  -9   6  -2    0.25    0.20
  -7   6  -3    0.01    0.13
  -5   6  -4   19.75    0.95
   5  -6   4   19.13    0.86
  -3   6  -5   10.23    0.57
   3  -6   5   10.32    0.54
  -1   6  -6   22.11    0.99
   1  -6   6   23.04    1.01
   1   6  -7   90.93    3.43
  -1  -6   7   85.86    3.47
   3   6  -8   14.41    0.67
  -3  -6   8   14.45    0.64
  -3  -6   8   13.50    0.70
   5   6  -9    3.26    0.29
  -5  -6   9    2.62    0.29
  -5  -6   9    3.41    0.28
   7   6 -10   -0.05    0.10
  -7  -6  10   -0.04    0.11
  -7  -6  10    0.14    0.13
   9   6 -11    0.13    0.15
  -9  -6  11    0.38    0.18
 -11  -6  12    1.50    0.31
 -10   6  -1    1.11    0.30
  -8   6  -2    8.69    0.60
  -6   6  -3    0.13    0.12
   6  -6   3    0.16    0.10
  -4   6  -4   94.20    3.71
   4  -6   4   94.52    3.66
  -2   6  -5    3.44    0.26
   2  -6   5    3.42    0.28
   0   6  -6    0.69    0.13
   0  -6   6    0.80    0.16
   2   6  -7    4.55    0.30
  -2  -6   7    4.50    0.25
  -2  -6   7    4.60    0.33
   4   6  -8    3.19    0.25
  -4  -6   8    3.02    0.29
  -4  -6   8    3.64    0.26
   6   6  -9    5.65    0.38
  -6  -6   9    6.09    0.40
  -6  -6   9    5.23    0.38
   8   6 -10    0.28    0.15
  -8  -6  10    0.05    0.13
 -10  -6  11    0.08    0.17
 -11   6   0    0.00    0.20
  -9   6  -1    0.93    0.24
  -7   6  -2    1.18    0.23
  -5   6  -3    4.68    0.37
   5  -6   3    5.12    0.33
  -3   6  -4    5.01    0.36
   3  -6   4    6.07    0.36
  -1   6  -5   -0.03    0.05
   1  -6   5    0.11    0.12
   1   6  -6    2.30    0.21
  -1  -6   6    2.12    0.24
  -1  -6   6    2.29    0.13
   3   6  -7    3.31    0.26
  -3  -6   7    3.53    0.24
  -3  -6   7    3.80    0.31
   5   6  -8    7.75    0.44
  -5  -6   8    7.46    0.47
  -5  -6   8    8.04    0.46
   7   6  -9    0.00    0.10
  -7  -6   9   -0.13    0.09
  -7  -6   9    0.30    0.15
   9   6 -10    3.86    0.36
  -9  -6  10    3.59    0.39
 -11  -6  11    0.90    0.29
 -10   6   0    0.59    0.25
  -8   6  -1    0.37    0.18
  -6   6  -2    3.39    0.35
   6  -6   2    3.81    0.25
  -4   6  -3   25.19    1.13
   4  -6   3   25.44    1.08
  -2   6  -4   69.32    2.68
   2  -6   4   66.80    2.68
   0   6  -5    4.77    0.29
   0  -6   5    4.36    0.31
   2   6  -6    3.08    0.22
  -2  -6   6    3.02    0.27
  -2  -6   6    3.16    0.20
   4   6  -7   48.85    1.98
  -4  -6   7   50.28    1.99
  -4  -6   7   50.42    2.03
   6   6  -8    0.24    0.10
  -6  -6   8    0.06    0.12
  -6  -6   8    0.25    0.16
   8   6  -9    2.31    0.27
  -8  -6   9    2.58    0.32
 -10  -6  10    4.69    0.47
 -11   6   1   -0.22    0.18
  -9   6   0    3.86    0.45
  -7   6  -1    3.59    0.37
  -5   6  -2   16.14    0.81
   5  -6   2   16.59    0.74
  -3   6  -3    9.46    0.52
   3  -6   3    9.75    0.49
  -1   6  -4   17.94    0.81
   1  -6   4   18.31    0.82
   1   6  -5    6.59    0.35
  -1  -6   5    6.31    0.30
  -1  -6   5    7.00    0.40
   3   6  -6    2.65    0.20
  -3  -6   6    2.86    0.21
  -3  -6   6    2.86    0.26
   5   6  -7   30.81    1.25
  -5  -6   7   29.27    1.27
  -5  -6   7   28.59    1.26
   7   6  -8   24.21    1.05
  -7  -6   8   22.34    1.08
   9   6  -9    4.26    0.36
  -9  -6   9    4.09    0.42
 -11  -6  10    1.37    0.31
 -12   6   2    0.48    0.27
 -10   6   1    2.70    0.41
  -8   6   0    0.07    0.12
  -6   6  -1   -0.13    0.07
   6  -6   1   -0.08    0.10
  -4   6  -2   60.92    2.63
   4  -6   2   71.20    2.61
  -2   6  -3    8.11    0.45
   2  -6   3    8.27    0.44
   0   6  -4    7.36    0.38
   0  -6   4    7.40    0.41
   0  -6   4    7.15    0.30
   2   6  -5   52.83    2.09
  -2  -6   5   53.87    2.08
  -2  -6   5   54.71    2.16
   4   6  -6   22.87    1.03
  -4  -6   6   25.91    1.09
  -4  -6   6   25.82    1.07
   6   6  -7   16.88    0.77
  -6  -6   7   16.72    0.80
  -6  -6   7   16.88    0.82
   8   6  -8    1.85    0.24
  -8  -6   8    2.06    0.29
 -10  -6   9    5.59    0.51
 -12  -6  10    1.42    0.32
 -11   6   2    0.09    0.21
  -9   6   1    5.27    0.50
  -7   6   0    0.42    0.10
  -7   6   0    0.14    0.15
  -5   6  -1    6.39    0.42
   5  -6   1    5.92    0.35
  -3   6  -2   14.07    0.69
   3  -6   2   14.53    0.66
  -1   6  -3   39.05    1.55
   1  -6   3   37.58    1.56
   1   6  -4   21.86    0.91
  -1  -6   4   21.37    0.95
  -1  -6   4   21.88    0.87
  -3  -6   5    0.93    0.13
  -3  -6   5    0.79    0.15
  -5  -6   6    2.06    0.23
  -5  -6   6    2.38    0.24
  -7  -6   7   16.08    0.82
  -9  -6   8    0.24    0.17
 -11  -6   9    0.44    0.23
 -12   6   3    0.38    0.25
 -10   6   2    5.82    0.56
  -8   6   1    0.07    0.13
  -8   6   1    0.01    0.10
  -6   6   0   21.16    1.00
   6  -6   0   20.38    0.88
  -4   6  -1    1.46    0.20
   4  -6   1    1.37    0.17
  -2   6  -2   95.63    3.66
   2  -6   2   95.59    3.57
   2  -6   2   94.35    3.68
   0   6  -3   38.08    1.50
   0  -6   3   37.05    1.52
   0  -6   3   37.14    1.43
  -2  -6   4    1.18    0.12
  -2  -6   4    1.17    0.16
   4   6  -5   14.59    0.65
  -4  -6   5   15.04    0.70
  -4  -6   5   14.99    0.70
   6   6  -6   12.85    0.62
  -6  -6   6   14.09    0.66
  -6  -6   6   13.23    0.69
   8   6  -7    0.07    0.08
  -8  -6   7    1.05    0.22
 -10  -6   8   -0.05    0.16
 -12  -6   9    0.20    0.22
 -11   6   3    0.43    0.25
  -9   6   2    4.29    0.45
  -7   6   1   46.20    1.97
  -5   6   0    1.22    0.20
   5  -6   0    1.41    0.17
  -3   6  -1   13.21    0.63
   3  -6   1   12.65    0.59
  -1   6  -2    0.41    0.09
   1  -6   2    0.47    0.05
   1  -6   2    0.25    0.10
  -1  -6   3   66.41    2.67
  -1  -6   3   69.63    2.59
   3   6  -4    3.76    0.21
  -3  -6   4    3.83    0.26
  -3  -6   4    3.64    0.24
   5   6  -5   11.02    0.52
  -5  -6   5   11.37    0.58
  -5  -6   5   10.68    0.56
   7   6  -6    3.17    0.25
  -7  -6   6    2.65    0.25
  -7  -6   6    2.83    0.32
  -9  -6   7    1.40    0.27
 -11  -6   8    2.73    0.42
 -12   6   4    0.18    0.26
 -10   6   3    2.36    0.38
  -8   6   2    2.04    0.30
  -6   6   1    2.34    0.28
   6  -6  -1    2.11    0.20
  -4   6   0    4.87    0.33
   4  -6   0    5.34    0.31
  -2   6  -1   24.06    1.02
   2  -6   1   24.02    0.94
   2  -6   1   23.86    1.01
   0   6  -2   20.91    0.91
   0  -6   2   22.41    0.87
   0  -6   2   23.01    0.95
   2   6  -3  114.69    4.40
  -2  -6   3  118.64    4.50
  -2  -6   3  117.38    4.42
   4   6  -4    4.63    0.25
  -4  -6   4    4.35    0.30
  -4  -6   4    4.41    0.30
   6   6  -5    2.77    0.23
  -6  -6   5    2.74    0.30
  -6  -6   5    3.05    0.26
  -8  -6   6    0.02    0.14
 -10  -6   7    0.51    0.23
 -12  -6   8    0.28    0.23
 -11   6   4    0.07    0.22
  -9   6   3    1.32    0.27
  -7   6   2   24.48    1.16
  -5   6   1   31.05    1.35
   5  -6  -1   31.39    1.27
  -3   6   0   -0.01    0.05
   3  -6   0    0.15    0.08
  -1   6  -1   21.73    0.91
   1  -6   1   21.73    0.86
   1  -6   1   21.67    0.93
   1   6  -2   11.75    0.52
  -1  -6   2   11.92    0.56
  -1  -6   2   12.11    0.51
   3   6  -3    1.17    0.10
  -3  -6   3    1.12    0.14
  -3  -6   3    1.20    0.15
   5   6  -4    9.07    0.42
  -5  -6   4    8.71    0.47
  -5  -6   4    8.54    0.48
   7   6  -5   11.01    0.55
  -7  -6   5   10.93    0.56
  -7  -6   5   11.72    0.66
  -9  -6   6    0.13    0.17
 -11  -6   7    0.03    0.20
 -12   6   5    0.09    0.24
 -10   6   4    1.51    0.33
  -8   6   3    9.97    0.63
  -6   6   2    2.85    0.30
   6  -6  -2    2.50    0.21
  -4   6   1  136.38    5.20
   4  -6  -1  135.65    5.18
  -2   6   0    0.51    0.09
   2  -6   0    0.62    0.07
   2  -6   0    0.56    0.11
   0   6  -1    0.03    0.04
   0  -6   1    0.13    0.04
   0  -6   1    0.09    0.07
   2   6  -2  147.86    5.63
  -2  -6   2  151.59    5.74
  -2  -6   2  152.05    5.68
   4   6  -3   24.39    0.97
  -4  -6   3   23.52    1.04
  -4  -6   3   25.05    1.04
   6   6  -4   66.57    2.59
  -6  -6   4   67.81    2.65
  -6  -6   4   66.59    2.69
  -8  -6   5    7.93    0.54
 -10  -6   6    0.33    0.22
 -12  -6   7    0.22    0.22
 -11   6   5    0.24    0.23
  -9   6   4    0.06    0.14
  -7   6   3    5.70    0.44
  -5   6   2    7.53    0.46
   5  -6  -2    7.65    0.39
  -3   6   1    4.56    0.29
   3  -6  -1    4.69    0.27
  -1   6   0   62.78    2.45
   1  -6   0   65.43    2.50
   1  -6   0   63.00    2.43
   1   6  -1   44.73    1.70
  -1  -6   1   43.30    1.77
  -1  -6   1   44.47    1.72
   3   6  -2    8.90    0.38
  -3  -6   2    8.89    0.44
  -3  -6   2    8.78    0.45
   5   6  -3    0.26    0.07
  -5  -6   3    0.05    0.09
  -5  -6   3    0.63    0.15
   7   6  -4    5.70    0.31
  -7  -6   4    4.82    0.41
  -7  -6   4    4.90    0.34
  -9  -6   5    2.12    0.33
 -11  -6   6    1.75    0.36
 -12   6   6   -0.34    0.21
 -10   6   5    0.05    0.17
  -8   6   4    0.15    0.13
  -6   6   3    3.36    0.32
   6  -6  -3    2.89    0.22
  -4   6   2    9.76    0.52
   4  -6  -2   10.33    0.48
  -2   6   1  111.63    4.25
   2  -6  -1  111.94    4.28
   0   6   0    3.59    0.19
   0  -6   0    3.38    0.24
   0  -6   0    3.50    0.20
   2   6  -1  115.06    4.32
  -2  -6   1  114.63    4.38
  -2  -6   1  116.32    4.43
   4   6  -2   10.20    0.43
  -4  -6   2   10.28    0.51
  -4  -6   2    9.45    0.50
   6   6  -3    3.42    0.22
  -6  -6   3    3.90    0.27
  -6  -6   3    3.33    0.31
  -8  -6   4    0.18    0.15
 -10  -6   5    0.29    0.21
 -12  -6   6    0.01    0.20
 -11   6   6    1.05    0.31
  -9   6   5    2.21    0.32
  -7   6   4    5.43    0.42
  -5   6   3    0.05    0.09
   5  -6  -3    0.23    0.09
  -3   6   2    8.18    0.45
   3  -6  -2    9.51    0.44
   1  -6  -1   42.87    1.67
   1   6   0   63.10    2.40
  -1  -6   0   64.19    2.45
   3   6  -1    4.72    0.20
  -3  -6   1    4.59    0.28
  -3  -6   1    4.35    0.28
   5   6  -2    8.00    0.35
  -5  -6   2    7.06    0.41
  -5  -6   2    7.19    0.43
  -7  -6   3    5.16    0.34
  -7  -6   3    5.69    0.43
  -9  -6   4    0.24    0.18
 -11  -6   5    0.80    0.28
 -12   6   7    0.07    0.25
 -10   6   6    0.00    0.17
  -8   6   5    8.07    0.55
  -6   6   4   64.02    2.70
   6  -6  -4   69.79    2.61
  -4   6   3   23.88    1.06
   4  -6  -3   24.73    1.01
  -2   6   2  152.71    5.76
   0   6   1    0.05    0.03
   0  -6  -1    0.03    0.04
   2   6   0    0.75    0.05
  -2  -6   0    0.55    0.10
   4   6  -1  127.90    5.01
  -4  -6   1  137.31    5.14
  -4  -6   1  138.37    5.16
  -6  -6   2    2.95    0.24
  -6  -6   2    3.01    0.29
  -8  -6   3   10.08    0.63
 -10  -6   4    1.64    0.32
 -12  -6   5    0.06    0.20
 -11   6   7    0.14    0.23
  -9   6   6    0.11    0.13
  -7   6   5   11.80    0.68
  -5   6   4    6.64    0.45
   5  -6  -4    9.09    0.41
  -3   6   3    1.19    0.15
  -1   6   2   12.55    0.53
   1  -6  -2   11.59    0.53
   1   6   1   22.26    0.86
  -1  -6  -1   22.30    0.93
  -3  -6   0    0.15    0.07
   5   6  -1   30.64    1.18
  -5  -6   1   29.66    1.29
  -5  -6   1   30.73    1.28
  -7  -6   2   25.28    1.16
  -7  -6   2   24.22    1.07
  -9  -6   3    1.06    0.25
 -11  -6   4    0.23    0.23
 -12   6   8   -0.09    0.24
 -10   6   7    0.73    0.23
  -8   6   6    0.04    0.12
  -6   6   5    2.35    0.29
   6  -6  -5    2.75    0.20
  -4   6   4    4.84    0.32
  -2   6   3  117.80    4.47
   0   6   2   22.84    0.90
   0  -6  -2   22.57    0.94
  -2  -6  -1   23.36    0.98
  -4  -6   0    5.62    0.35
  -6  -6   1    2.45    0.26
  -6  -6   1    2.21    0.21
  -8  -6   2    1.94    0.30
 -10  -6   3    2.95    0.41
 -12  -6   4   -0.13    0.20
 -11   6   8    3.16    0.48
  -9   6   7    1.50    0.28
  -7   6   6    3.01    0.34
  -5   6   5   10.25    0.57
  -3   6   4    3.66    0.25
  -1   6   3   70.68    2.68
   1  -6  -3   69.54    2.71
  -1  -6  -2    0.43    0.09
  -1  -6  -2    0.52    0.04
  -3  -6  -1   14.49    0.67
  -5  -6   0    1.11    0.18
  -7  -6   1   46.52    1.92
  -7  -6   1   48.52    2.00
  -9  -6   2    3.66    0.41
 -11  -6   3    0.60    0.27
  12  -6  -9    0.34    0.19
 -10   6   8    0.03    0.18
  -8   6   7    1.32    0.25
  -6   6   6   14.76    0.77
  -4   6   5   15.38    0.73
  -2   6   4    1.19    0.14
   0   6   3   36.32    1.41
   0  -6  -3   36.95    1.47
  -2  -6  -2   94.89    3.65
  -4  -6  -1    1.47    0.19
  -6  -6   0   20.59    0.96
  -8  -6   1    0.05    0.15
 -10  -6   2    5.74    0.52
 -12  -6   3    0.59    0.25
  11  -6  -9    0.39    0.24
  -9   6   8    0.14    0.17
  -7   6   7   15.27    0.82
  -5   6   6    2.24    0.26
  -3   6   5    1.18    0.16
  -1   6   4   22.13    0.91
   1  -6  -4   22.20    0.94
  -1  -6  -3   38.83    1.54
  -1  -6  -3   37.91    1.45
  -3  -6  -2   15.09    0.70
  -5  -6  -1    6.31    0.40
  -7  -6   0    0.24    0.15
  -9  -6   1    5.89    0.51
 -11  -6   2    0.09    0.21
  12  -6 -10    1.55    0.32
  10  -6  -9    5.25    0.52
  -8   6   8    2.32    0.34
  -6   6   7   15.83    0.82
  -4   6   6   25.05    1.11
  -2   6   5   54.11    2.13
   0  -6  -4    7.33    0.33
   0  -6  -4    7.29    0.38
  -2  -6  -3    8.85    0.46
  -4  -6  -2   62.87    2.50
  -6  -6  -1   -0.04    0.09
  -8  -6   0    0.24    0.15
 -10  -6   1    2.72    0.39
 -12  -6   2    0.74    0.27
  11  -6 -10    0.83    0.29
   9  -6  -9    4.18    0.45
  -7   6   8   21.68    1.08
  -5   6   7   28.90    1.29
   3  -6  -6    2.88    0.25
   1  -6  -5    6.57    0.35
   1  -6  -5    7.57    0.39
  -1  -6  -4   19.29    0.83
  -1  -6  -4   18.45    0.73
  -3  -6  -3    9.76    0.51
  -5  -6  -2   16.70    0.80
  -7  -6  -1    4.01    0.37
  -9  -6   0    4.54    0.45
 -11  -6   1   -0.03    0.19
  10  -6 -10    4.99    0.52
   8  -6  -9    2.66    0.35
   6  -6  -8    0.14    0.12
   4  -6  -7   48.80    2.00
   2  -6  -6    2.83    0.21
   0  -6  -5    4.31    0.28
   0  -6  -5    4.28    0.22
  -2  -6  -4   67.51    2.65
  -4  -6  -3   25.73    1.13
  -6  -6  -2    3.42    0.32
  -8  -6  -1    0.52    0.19
 -10  -6   0    0.53    0.23
  11  -6 -11    0.72    0.27
   9  -6 -10    2.85    0.38
   7  -6  -9    0.11    0.14
   5  -6  -8    7.95    0.50
   3  -6  -7    3.45    0.27
   1  -6  -6    1.90    0.19
   1  -6  -6    2.04    0.16
  -1  -6  -5    0.10    0.03
  -1  -6  -5    0.02    0.06
  -3  -6  -4    5.03    0.33
  -5  -6  -3    3.93    0.34
  -7  -6  -2    1.20    0.22
  -9  -6  -1    1.09    0.26
 -11  -6   0    0.20    0.21
  10  -6 -11    0.00    0.17
   8  -6 -10    0.17    0.16
   6  -6  -9    5.82    0.43
   4  -6  -8    2.90    0.29
   2  -6  -7    4.49    0.29
   0  -6  -6    0.88    0.10
   0  -6  -6    0.76    0.13
  -2  -6  -5    3.48    0.16
  -2  -6  -5    3.19    0.25
  -4  -6  -4   93.53    3.66
  -6  -6  -3    0.14    0.13
  -8  -6  -2    9.91    0.62
 -10  -6  -1    1.32    0.29
  11  -6 -12    1.26    0.33
   9  -6 -11    0.13    0.18
   7  -6 -10    0.09    0.13
   5  -6  -9    3.53    0.34
   3  -6  -8   13.30    0.66
   1  -6  -7   94.72    3.61
   1  -6  -7   91.02    3.54
  -1  -6  -6   23.98    0.93
  -1  -6  -6   22.89    1.02
  -3  -6  -5    9.61    0.52
  -5  -6  -4   18.90    0.90
  -7  -6  -3   -0.06    0.12
  -9  -6  -2    0.51    0.19
 -11  -6  -1    0.77    0.28
  10  -6 -12    1.64    0.32
   8  -6 -11    3.19    0.39
   6  -6 -10   -0.14    0.10
   4  -6  -9   39.89    1.68
   2  -6  -8   43.70    1.76
   0  -6  -7    2.58    0.17
   0  -6  -7    1.82    0.21
  -2  -6  -6   11.81    0.47
  -2  -6  -6   10.48    0.56
  -4  -6  -5    1.36    0.20
  -6  -6  -4    9.07    0.54
  -8  -6  -3    0.05    0.16
 -10  -6  -2   -0.01    0.19
  11  -6 -13   -0.04    0.20
   9  -6 -12   -0.04    0.18
   7  -6 -11   10.89    0.67
   5  -6 -10   19.09    0.94
   3  -6  -9   49.03    1.99
   1  -6  -8   35.36    1.45
   1  -6  -8   36.58    1.51
  -1  -6  -7    2.90    0.18
  -1  -6  -7    2.36    0.24
  -3  -6  -6    5.53    0.37
  -5  -6  -5    2.11    0.26
  -7  -6  -4    7.89    0.52
  -9  -6  -3    0.04    0.15
 -11  -6  -2    0.11    0.20
  10  -6 -13    1.45    0.34
   8  -6 -12    2.49    0.36
   6  -6 -11    0.48    0.17
   4  -6 -10   28.37    1.26
   2  -6  -9   21.23    0.94
   0  -6  -8    0.43    0.10
   0  -6  -8    0.31    0.12
  -2  -6  -7    2.51    0.16
  -2  -6  -7    2.18    0.24
  -4  -6  -6    0.15    0.11
  -6  -6  -5    0.12    0.13
  -8  -6  -4    1.69    0.27
 -10  -6  -3    0.10    0.20
   9  -6 -13    1.81    0.35
   7  -6 -12    0.18    0.16
   5  -6 -11    1.41    0.23
   3  -6 -10    1.13    0.18
   1  -6  -9   84.57    3.33
   1  -6  -9   84.28    3.25
  -1  -6  -8   26.45    1.16
  -1  -6  -8   26.29    1.07
  -3  -6  -7   -0.04    0.09
  -5  -6  -6    0.40    0.15
  -7  -6  -5    5.38    0.42
  -9  -6  -4    0.05    0.16
  10  -6 -14    0.71    0.28
   8  -6 -13    0.25    0.20
   6  -6 -12   22.28    1.10
   4  -6 -11    1.36    0.22
   2  -6 -10   10.58    0.53
   2  -6 -10    9.82    0.56
   0  -6  -9   27.56    1.22
   0  -6  -9   27.40    1.13
  -2  -6  -8    3.00    0.29
  -4  -6  -7    0.35    0.13
  -6  -6  -6   12.91    0.72
  -8  -6  -5   -0.05    0.14
 -10  -6  -4    0.35    0.20
   9  -6 -14   -0.21    0.17
   7  -6 -13   11.02    0.69
   5  -6 -12    0.11    0.12
   3  -6 -11    1.40    0.20
   1  -6 -10   15.34    0.76
   1  -6 -10   14.89    0.70
  -1  -6  -9   11.20    0.60
  -1  -6  -9   10.69    0.51
  -3  -6  -8    2.22    0.27
  -5  -6  -7    2.46    0.30
  -7  -6  -6    3.26    0.36
  -9  -6  -5    0.40    0.20
  10  -6 -15    0.30    0.22
   8  -6 -14    2.44    0.38
   6  -6 -13    2.58    0.35
   4  -6 -12    5.22    0.38
   2  -6 -11   19.95    0.96
   2  -6 -11   20.64    0.92
   0  -6 -10    0.37    0.14
   0  -6 -10    0.56    0.12
  -2  -6  -9   16.90    0.83
  -4  -6  -8    2.49    0.29
  -6  -6  -7   -0.02    0.13
  -8  -6  -6    4.07    0.41
 -10  -6  -5    0.30    0.21
   9  -6 -15    2.39    0.40
   7  -6 -14    0.86    0.25
   5  -6 -13    6.11    0.45
   3  -6 -12    2.69    0.27
   1  -6 -11    1.84    0.20
   1  -6 -11    2.15    0.26
  -1  -6 -10   16.42    0.82
  -1  -6 -10   16.41    0.73
  -3  -6  -9    1.51    0.23
  -5  -6  -8    2.43    0.30
  -7  -6  -7    3.43    0.37
  -9  -6  -6    0.73    0.23
   8  -6 -15    2.29    0.37
   6  -6 -14   20.92    1.08
   4  -6 -13    0.18    0.14
   2  -6 -12   -0.01    0.09
   2  -6 -12   -0.03    0.09
   0  -6 -11    4.57    0.36
   0  -6 -11    5.38    0.33
  -2  -6 -10   21.10    1.00
  -4  -6  -9    0.28    0.14
  -6  -6  -8    1.77    0.27
  -8  -6  -7    0.21    0.17
   9  -6 -16    0.26    0.22
   7  -6 -15    6.21    0.55
   5  -6 -14    1.85    0.29
   3  -6 -13   11.56    0.63
   1  -6 -12    1.17    0.21
   1  -6 -12    1.06    0.17
  -1  -6 -11    2.01    0.26
  -3  -6 -10    1.58    0.25
  -5  -6  -9    5.71    0.44
  -7  -6  -8    0.08    0.15
  -9  -6  -7    0.59    0.21
   8  -6 -16   -0.04    0.19
   6  -6 -15    0.64    0.22
   4  -6 -14   16.47    0.85
   2  -6 -13    0.15    0.12
   2  -6 -13    0.28    0.15
   0  -6 -12    6.73    0.39
   0  -6 -12    6.71    0.46
  -2  -6 -11    8.41    0.54
  -4  -6 -10   11.13    0.65
  -6  -6  -9    0.07    0.15
  -8  -6  -8    0.19    0.18
   9  -6 -17    0.03    0.20
   7  -6 -16    2.19    0.36
   5  -6 -15    0.63    0.21
   3  -6 -14    1.73    0.26
   3  -6 -14    1.58    0.23
   1  -6 -13    5.51    0.37
   1  -6 -13    5.21    0.42
  -1  -6 -12    0.58    0.18
  -3  -6 -11   15.35    0.81
  -5  -6 -10    0.02    0.14
  -7  -6  -9   -0.32    0.12
  -9  -6  -8    0.60    0.20
   8  -6 -17    0.48    0.24
   6  -6 -16    0.44    0.22
   4  -6 -15    1.83    0.28
   2  -6 -14    0.60    0.18
   2  -6 -14    0.67    0.17
   0  -6 -13    7.36    0.50
  -2  -6 -12    9.39    0.58
  -4  -6 -11    0.21    0.15
  -6  -6 -10   -0.02    0.15
  -8  -6  -9    0.40    0.20
   7  -6 -17    0.09    0.20
   5  -6 -16    0.82    0.23
   3  -6 -15    6.59    0.50
   3  -6 -15    8.32    0.51
   1  -6 -14    3.47    0.37
   1  -6 -14    3.53    0.32
  -1  -6 -13    0.13    0.14
  -3  -6 -12    0.07    0.15
  -5  -6 -11    3.70    0.39
  -7  -6 -10    1.82    0.30
   8  -6 -18    0.17    0.21
   6  -6 -17    0.49    0.22
   4  -6 -16    0.65    0.20
   2  -6 -15   -0.12    0.12
   2  -6 -15   -0.07    0.13
   0  -6 -14    0.47    0.18
  -2  -6 -13   -0.10    0.13
  -4  -6 -12    3.31    0.38
  -6  -6 -11    0.23    0.17
  -8  -6 -10   -0.24    0.13
   7  -6 -18    0.29    0.23
   5  -6 -17    2.37    0.34
   3  -6 -16    0.08    0.15
   3  -6 -16    0.51    0.19
   1  -6 -15    2.96    0.37
  -1  -6 -14    0.10    0.14
  -3  -6 -13    0.48    0.19
  -5  -6 -12   -0.05    0.14
  -7  -6 -11    0.89    0.24
   6  -6 -18    0.01    0.18
   4  -6 -17    0.23    0.17
   4  -6 -17   -0.11    0.15
   2  -6 -16   -0.08    0.14
   2  -6 -16    0.30    0.17
   0  -6 -15    1.14    0.25
  -2  -6 -14    1.92    0.31
  -4  -6 -13    2.24    0.32
  -6  -6 -12    0.13    0.18
   5  -6 -18    2.59    0.37
   3  -6 -17    6.40    0.50
   3  -6 -17    7.14    0.51
   1  -6 -16    2.53    0.34
  -1  -6 -15   -0.06    0.13
  -3  -6 -14    0.07    0.16
  -5  -6 -13    0.30    0.19
   6  -6 -19   -0.01    0.19
   4  -6 -18    0.12    0.15
   4  -6 -18    0.19    0.19
   2  -6 -17    0.04    0.16
   0  -6 -16    6.84    0.53
  -2  -6 -15    4.29    0.43
  -4  -6 -14    1.13    0.25
  -6  -6 -13    0.91    0.24
   5  -6 -19    0.18    0.15
   5  -6 -19    0.08    0.19
   3  -6 -18    1.75    0.29
   3  -6 -18    1.63    0.29
   1  -6 -17    9.32    0.64
  -1  -6 -16    1.15    0.27
  -3  -6 -15    0.07    0.17
  -5  -6 -14   -0.06    0.14
   4  -6 -19    0.44    0.18
   4  -6 -19    0.63    0.24
   2  -6 -18    0.31    0.19
   0  -6 -17    1.75    0.31
  -2  -6 -16    3.34    0.40
  -4  -6 -15    0.13    0.18
   3  -6 -19    0.45    0.19
   1  -6 -18    0.49    0.20
  -1  -6 -17    0.30    0.20
  -3  -6 -16    0.10    0.17
   2  -6 -19    0.89    0.25
   0  -6 -18    0.95    0.26
  -2  -6 -17    0.21    0.17
  -1   7 -17    0.04    0.19
   1   7 -18    0.15    0.19
  -2   7 -16    1.03    0.30
   0   7 -17    0.91    0.26
   2   7 -18    0.01    0.20
  -3   7 -15   -0.48    0.16
  -1   7 -16    1.25    0.29
   1   7 -17    0.37    0.24
   3   7 -18    0.07    0.19
  -4   7 -14    0.02    0.19
  -2   7 -15    0.08    0.20
   0   7 -16    0.59    0.23
   2   7 -17    2.15    0.36
   4   7 -18    0.21    0.19
  -5   7 -13    1.07    0.29
  -3   7 -14    0.74    0.28
  -1   7 -15    0.20    0.20
   1   7 -16    0.51    0.23
   3   7 -17    0.82    0.26
   5   7 -18    0.81    0.25
  -6   7 -12    1.10    0.30
  -4   7 -13    0.27    0.22
  -2   7 -14    1.00    0.26
   0   7 -15    2.36    0.36
   2   7 -16    1.21    0.28
   4   7 -17    0.02    0.17
   6   7 -18    0.63    0.22
  -7   7 -11    0.98    0.29
  -5   7 -12   -0.01    0.20
  -3   7 -13    2.96    0.38
  -1   7 -14    1.13    0.26
   1   7 -15   -0.06    0.17
   3   7 -16    2.05    0.35
   5   7 -17    0.13    0.18
   7   7 -18    1.71    0.32
  -6   7 -11    1.55    0.32
  -4   7 -12    1.00    0.26
  -2   7 -13    0.78    0.24
   0   7 -14    4.48    0.45
   2   7 -15    7.65    0.56
   4   7 -16    0.19    0.19
   6   7 -17    0.29    0.18
  -7   7 -10    0.33    0.23
  -5   7 -11    0.57    0.24
  -3   7 -12    0.38    0.19
  -1   7 -13    1.41    0.27
   1   7 -14    0.85    0.22
   3   7 -15    3.94    0.44
   5   7 -16    5.39    0.51
   7   7 -17    0.08    0.18
  -8   7  -9    1.35    0.33
  -6   7 -10   -0.02    0.18
  -4   7 -11    2.43    0.35
  -2   7 -12    0.14    0.15
   0   7 -13    0.09    0.15
   2   7 -14   11.62    0.70
   4   7 -15    4.22    0.44
   6   7 -16    0.29    0.19
   8   7 -17    0.03    0.17
  -7   7  -9   -0.20    0.17
  -5   7 -10   -0.06    0.15
  -3   7 -11    0.80    0.22
  -1   7 -12    1.55    0.27
   1   7 -13    1.98    0.30
   3   7 -14   -0.26    0.15
   5   7 -15   10.05    0.65
   7   7 -16    0.49    0.20
  -8   7  -8    0.14    0.19
  -6   7  -9    0.23    0.19
  -4   7 -10    0.09    0.16
  -2   7 -11    5.51    0.44
   0   7 -12    4.83    0.43
   2   7 -13    8.81    0.58
   4   7 -14    4.79    0.45
   6   7 -15    0.70    0.23
   8   7 -16   -0.07    0.16
  -9   7  -7    0.30    0.23
  -7   7  -8    0.32    0.21
  -5   7  -9    5.35    0.49
  -3   7 -10    5.82    0.44
  -1   7 -11    3.04    0.34
   1   7 -12    0.06    0.13
  -1  -7  12    0.15    0.13
   3   7 -13    0.06    0.14
  -3  -7  13    0.12    0.15
   5   7 -14    9.14    0.60
   7   7 -15    0.51    0.22
   9   7 -16    1.04    0.27
  -8   7  -7    1.35    0.30
  -6   7  -8    1.12    0.26
  -4   7  -9    0.08    0.13
  -2   7 -10    0.95    0.22
   2  -7  10    1.20    0.22
   0   7 -11   21.87    1.05
   0  -7  11   21.93    1.05
   2   7 -12    1.05    0.22
  -2  -7  12    0.82    0.20
   4   7 -13   15.19    0.82
  -4  -7  13   15.41    0.82
   6   7 -14    1.04    0.25
   8   7 -15    3.26    0.39
  -9   7  -6    2.43    0.41
  -7   7  -7    0.14    0.18
  -5   7  -8    0.39    0.17
  -3   7  -9    8.11    0.54
   3  -7   9    8.69    0.52
  -1   7 -10   10.28    0.61
   1  -7  10   11.11    0.62
   1   7 -11    3.29    0.34
  -1  -7  11    2.97    0.32
   3   7 -12    4.05    0.37
  -3  -7  12    4.00    0.38
   5   7 -13    1.28    0.24
  -5  -7  13    1.43    0.25
   7   7 -14   -0.03    0.15
   9   7 -15   -0.09    0.16
  -8   7  -6    0.80    0.25
  -6   7  -7    0.50    0.20
  -4   7  -8    2.85    0.34
  -2   7  -9    5.86    0.43
   2  -7   9    5.80    0.40
   0   7 -10    0.36    0.15
   0  -7  10    0.62    0.17
   2   7 -11    2.96    0.31
  -2  -7  11    3.05    0.32
   4   7 -12    3.04    0.33
  -4  -7  12    2.45    0.31
   6   7 -13    0.48    0.19
  -6  -7  13    0.75    0.21
   8   7 -14    0.06    0.18
  -8  -7  14    0.25    0.16
  -9   7  -5    0.02    0.20
  -7   7  -6    1.02    0.25
  -5   7  -7    3.29    0.37
  -3   7  -8   25.02    1.19
   3  -7   8   26.06    1.16
  -1   7  -9   -0.14    0.09
   1  -7   9    0.05    0.14
   1   7 -10   17.97    0.86
  -1  -7  10   16.86    0.86
   3   7 -11    1.15    0.20
  -3  -7  11    1.25    0.23
   5   7 -12    0.51    0.18
  -5  -7  12    0.43    0.18
   7   7 -13    0.05    0.15
  -7  -7  13    0.07    0.13
  -7  -7  13    0.24    0.15
   9   7 -14    2.08    0.33
  -9  -7  14    1.92    0.32
 -10   7  -4    0.52    0.28
  -8   7  -5   -0.15    0.14
  -6   7  -6    2.10    0.30
  -4   7  -7    2.45    0.31
   4  -7   7    2.69    0.27
  -2   7  -8   11.79    0.65
   2  -7   8   11.96    0.64
   0   7  -9   49.91    2.05
   0  -7   9   49.72    2.07
   2   7 -10    1.72    0.24
  -2  -7  10    1.69    0.25
   4   7 -11    7.45    0.46
  -4  -7  11    6.89    0.48
   6   7 -12    3.58    0.34
  -6  -7  12    3.02    0.33
  -6  -7  12    3.26    0.31
   8   7 -13   10.76    0.66
  -8  -7  13   10.48    0.63
 -10  -7  14    0.48    0.22
  -9   7  -4    0.63    0.25
  -7   7  -5    0.20    0.16
  -5   7  -6   11.69    0.69
   5  -7   6   12.27    0.62
  -3   7  -7    1.49    0.23
   3  -7   7    1.22    0.22
  -1   7  -8   34.37    1.51
   1  -7   8   36.29    1.52
   1   7  -9    2.33    0.26
  -1  -7   9    2.16    0.29
   3   7 -10   25.29    1.13
  -3  -7  10   25.24    1.16
   5   7 -11    9.72    0.54
  -5  -7  11    8.15    0.52
  -5  -7  11    8.25    0.48
   7   7 -12    0.45    0.19
  -7  -7  12    0.55    0.17
  -7  -7  12    0.37    0.17
   9   7 -13    1.24    0.27
  -9  -7  13    1.81    0.29
 -10   7  -3    0.06    0.22
  -8   7  -4    2.24    0.35
  -6   7  -5    2.81    0.34
  -4   7  -6    5.67    0.41
   4  -7   6    5.67    0.37
  -2   7  -7    7.64    0.48
   2  -7   7    8.14    0.49
   0   7  -8   40.63    1.69
   0  -7   8   40.50    1.71
   2   7  -9   18.88    0.89
  -2  -7   9   19.11    0.92
   4   7 -10    4.27    0.33
  -4  -7  10    4.46    0.36
  -4  -7  10    4.45    0.29
   6   7 -11    0.25    0.14
  -6  -7  11    0.10    0.11
  -6  -7  11    0.25    0.15
   8   7 -12    1.28    0.25
  -8  -7  12    1.16    0.23
 -10  -7  13    3.58    0.43
  -9   7  -3    0.16    0.21
  -7   7  -4    0.43    0.18
  -5   7  -5   41.08    1.76
   5  -7   5   39.54    1.66
  -3   7  -6    6.30    0.42
   3  -7   6    6.12    0.42
  -1   7  -7    3.00    0.29
   1  -7   7    3.15    0.30
   1   7  -8    0.28    0.12
  -1  -7   8    0.23    0.16
   3   7  -9   10.23    0.53
  -3  -7   9    8.85    0.56
  -3  -7   9    9.63    0.47
   5   7 -10    0.73    0.17
  -5  -7  10    0.81    0.15
  -5  -7  10    0.69    0.20
   7   7 -11    5.79    0.42
  -7  -7  11    5.43    0.41
  -7  -7  11    6.00    0.43
  -9  -7  12    3.64    0.40
 -10   7  -2    0.19    0.21
  -8   7  -3    0.23    0.19
  -6   7  -4   20.74    1.04
   6  -7   4   20.73    0.93
  -4   7  -5    0.15    0.12
   4  -7   5   -0.07    0.12
  -2   7  -6    0.37    0.13
   2  -7   6    0.32    0.16
   0   7  -7    0.02    0.09
   0  -7   7   -0.02    0.13
   2   7  -8   25.76    1.19
  -2  -7   8   28.81    1.12
  -2  -7   8   28.67    1.24
   4   7  -9    3.37    0.28
  -4  -7   9    2.82    0.24
  -4  -7   9    2.97    0.31
   6   7 -10    3.04    0.30
  -6  -7  10    3.66    0.32
  -6  -7  10    3.44    0.33
   8   7 -11    7.15    0.49
  -8  -7  11    7.24    0.50
 -10  -7  12    2.60    0.38
 -11   7  -1    0.44    0.27
  -9   7  -2    0.27    0.23
  -7   7  -3    0.32    0.16
  -5   7  -4   20.56    1.00
   5  -7   4   20.88    0.93
  -3   7  -5   77.31    3.07
   3  -7   5   76.94    3.05
  -1   7  -6   48.14    2.05
   1  -7   6   53.08    2.08
   1   7  -7    5.77    0.36
  -1  -7   7    6.51    0.42
   3   7  -8   50.43    1.99
  -3  -7   8   49.25    1.94
  -3  -7   8   47.99    2.03
   5   7  -9    5.30    0.36
  -5  -7   9    5.61    0.42
  -5  -7   9    5.33    0.35
   7   7 -10    7.41    0.46
  -7  -7  10    7.13    0.46
  -7  -7  10    6.50    0.46
  -9  -7  11    4.31    0.43
 -11  -7  12    0.21    0.19
 -10   7  -1    4.55    0.53
  -8   7  -2    0.06    0.17
  -6   7  -3   18.22    0.96
   6  -7   3   20.17    0.87
  -4   7  -4    1.07    0.20
   4  -7   4    0.98    0.19
  -2   7  -5   19.76    0.90
   2  -7   5   18.91    0.89
   0   7  -6    0.94    0.15
   0  -7   6    0.95    0.20
   2   7  -7   14.78    0.69
  -2  -7   7   14.69    0.63
  -2  -7   7   15.12    0.74
   4   7  -8   11.73    0.60
  -4  -7   8   12.53    0.67
  -4  -7   8   12.82    0.61
   6   7  -9    9.17    0.52
  -6  -7   9   10.22    0.57
  -6  -7   9    8.76    0.53
   8   7 -10    1.13    0.22
  -8  -7  10    0.98    0.23
 -10  -7  11    1.96    0.33
 -11   7   0    2.45    0.43
  -9   7  -1    0.82    0.25
  -7   7  -2   -0.06    0.11
  -5   7  -3    0.74    0.17
   5  -7   3    0.81    0.17
  -3   7  -4   29.37    1.28
   3  -7   4   28.81    1.25
  -1   7  -5   29.92    1.25
   1  -7   5   28.76    1.27
   1   7  -6    0.24    0.09
  -1  -7   6    0.04    0.14
  -1  -7   6    0.25    0.05
   3   7  -7   10.69    0.54
  -3  -7   7   11.23    0.52
  -3  -7   7   10.61    0.60
   5   7  -8   62.28    2.38
  -5  -7   8   62.37    2.44
  -5  -7   8   55.53    2.39
   7   7  -9    0.34    0.15
  -7  -7   9    0.47    0.18
  -7  -7   9    0.34    0.15
  -9  -7  10    3.34    0.39
 -11  -7  11    0.83    0.27
 -10   7   0    0.03    0.22
  -8   7  -1    3.88    0.42
  -6   7  -2    2.34    0.31
   6  -7   2    2.05    0.22
  -4   7  -3   10.24    0.58
   4  -7   3    9.71    0.53
  -2   7  -4   12.44    0.64
   2  -7   4   13.17    0.65
   0   7  -5   30.36    1.29
   0  -7   5   31.53    1.33
   2   7  -6    7.19    0.38
  -2  -7   6    6.87    0.43
  -2  -7   6    7.02    0.35
   4   7  -7    2.68    0.22
  -4  -7   7    2.71    0.24
  -4  -7   7    2.74    0.29
   6   7  -8   30.70    1.40
  -6  -7   8   36.36    1.46
  -6  -7   8   33.87    1.45
  -8  -7   9    0.25    0.15
 -10  -7  10    0.19    0.19
 -11   7   1    0.76    0.31
  -9   7   0    0.22    0.19
  -7   7  -1    2.59    0.34
  -5   7  -2    0.52    0.15
   5  -7   2    0.38    0.15
  -3   7  -3   39.40    1.69
   3  -7   3   41.47    1.67
  -1   7  -4    0.11    0.07
   1  -7   4    0.07    0.12
   1   7  -5    0.21    0.07
  -1  -7   5    0.14    0.06
  -1  -7   5    0.21    0.12
   3   7  -6   22.46    0.96
  -3  -7   6   22.56    1.02
  -3  -7   6   23.01    0.96
  -5  -7   7    1.31    0.23
  -5  -7   7    1.47    0.21
  -7  -7   8    4.41    0.37
  -7  -7   8    4.68    0.38
  -9  -7   9    0.07    0.15
 -11  -7  10    0.11    0.20
 -10   7   1    2.28    0.40
  -8   7   0    0.77    0.22
  -6   7  -1    0.29    0.13
   6  -7   1    0.39    0.14
  -4   7  -2    5.58    0.39
   4  -7   2    5.63    0.37
  -2   7  -3   75.49    3.00
   2  -7   3   77.60    3.01
   0   7  -4   13.46    0.63
   0  -7   4   13.93    0.67
   0  -7   4   13.46    0.55
   2   7  -5    0.33    0.08
  -2  -7   5    0.36    0.09
  -2  -7   5    0.19    0.12
  -4  -7   6    7.11    0.44
  -4  -7   6    6.88    0.41
   6   7  -7    2.79    0.24
  -6  -7   7    3.40    0.32
  -6  -7   7    3.16    0.30
  -8  -7   8    6.83    0.49
 -10  -7   9    0.70    0.24
 -11   7   2    0.97    0.31
  -9   7   1    5.62    0.53
  -7   7   0    1.37    0.26
  -5   7  -1    2.59    0.29
   5  -7   1    3.32    0.26
  -3   7  -2    5.80    0.38
   3  -7   2    6.27    0.37
   3  -7   2    6.05    0.26
  -1   7  -3   63.51    2.53
   1  -7   3   64.68    2.56
   1  -7   3   65.40    2.43
   1   7  -4    7.89    0.41
  -1  -7   4    8.76    0.38
  -1  -7   4    8.07    0.45
   3   7  -5   51.78    2.01
  -3  -7   5   51.68    2.04
  -3  -7   5   51.25    2.09
   5   7  -6   72.45    2.73
  -5  -7   6   69.29    2.81
  -5  -7   6   69.31    2.79
   7   7  -7    1.54    0.18
  -7  -7   7    1.00    0.21
  -7  -7   7    1.07    0.21
  -9  -7   8    4.83    0.46
 -11  -7   9    0.16    0.21
 -10   7   2   -0.03    0.18
  -8   7   1    8.30    0.57
  -6   7   0   14.78    0.78
   6  -7   0   14.22    0.67
  -4   7  -1   12.18    0.63
   4  -7   1   11.86    0.59
  -2   7  -2   38.36    1.56
   2  -7   2   37.06    1.55
   2  -7   2   38.04    1.44
   0   7  -3   48.25    1.88
   0  -7   3   47.06    1.92
   0  -7   3   47.26    1.81
   2   7  -4    1.62    0.15
  -2  -7   4    1.32    0.18
  -2  -7   4    1.84    0.15
   4   7  -5    4.97    0.28
  -4  -7   5    5.14    0.33
  -4  -7   5    5.09    0.35
   6   7  -6   33.90    1.37
  -6  -7   6   33.22    1.45
  -6  -7   6   32.97    1.43
  -8  -7   7    0.60    0.20
 -10  -7   8    0.65    0.24
 -11   7   3    0.14    0.24
  -9   7   2    3.17    0.41
  -7   7   1    5.44    0.42
  -5   7   0    8.69    0.51
   5  -7   0    8.45    0.46
  -3   7  -1   34.84    1.47
   3  -7   1   35.22    1.45
  -1   7  -2    3.12    0.23
   1  -7   2    2.75    0.24
   1  -7   2    3.20    0.16
   1   7  -3    3.34    0.21
  -1  -7   3    3.07    0.24
  -1  -7   3    3.18    0.19
   3   7  -4    0.21    0.07
  -3  -7   4   -0.03    0.10
  -3  -7   4    0.27    0.10
   5   7  -5    5.46    0.29
  -5  -7   5    4.70    0.34
  -5  -7   5    4.03    0.33
  -7  -7   6    0.36    0.16
  -7  -7   6    0.35    0.17
  -9  -7   7    0.06    0.17
 -11  -7   8    0.28    0.22
 -10   7   3    0.37    0.22
  -8   7   2    0.57    0.19
  -6   7   1   10.09    0.59
   6  -7  -1    9.91    0.50
  -4   7   0   11.28    0.63
   4  -7   0   13.71    0.61
  -2   7  -1   12.09    0.58
   2  -7   1   11.87    0.49
   2  -7   1   11.68    0.57
   0  -7   2  108.15    4.17
   0  -7   2  107.53    4.07
   2   7  -3    0.34    0.07
  -2  -7   3    0.26    0.08
  -2  -7   3    0.26    0.10
   4   7  -4    0.65    0.10
  -4  -7   4    0.70    0.15
  -4  -7   4    0.86    0.15
   6   7  -5    4.17    0.26
  -6  -7   5    4.29    0.35
  -6  -7   5    3.81    0.31
  -8  -7   6   15.49    0.84
 -10  -7   7    0.27    0.21
 -11   7   4    0.34    0.24
  -9   7   3    1.39    0.27
  -7   7   2   17.71    0.92
  -5   7   1   49.30    2.07
   5  -7  -1   50.82    2.00
  -3   7   0   40.71    1.70
   3  -7   0   42.33    1.69
  -1   7  -1    1.25    0.15
   1  -7   1    1.39    0.17
   1  -7   1    1.53    0.11
   1   7  -2    2.55    0.17
  -1  -7   2    2.62    0.17
  -1  -7   2    2.54    0.22
   3   7  -3  108.35    4.12
  -3  -7   3  110.44    4.18
  -3  -7   3  109.44    4.24
   5   7  -4    5.91    0.30
  -5  -7   4    5.46    0.37
  -5  -7   4    4.89    0.36
  -7  -7   5    0.08    0.14
  -7  -7   5   -0.06    0.12
  -9  -7   6    5.75    0.50
 -11  -7   7    0.20    0.23
 -10   7   4    3.88    0.48
  -8   7   3   -0.06    0.12
  -6   7   2    5.41    0.40
   6  -7  -2    4.94    0.32
  -4   7   1    1.22    0.19
   4  -7  -1    1.29    0.17
  -2   7   0   18.21    0.82
   2  -7   0   18.98    0.76
   2  -7   0   18.85    0.83
   0   7  -1   82.52    3.10
   0  -7   1   81.40    3.16
   0  -7   1   79.26    3.08
   2   7  -2    4.07    0.21
  -2  -7   2    3.76    0.27
  -2  -7   2    4.09    0.25
   4   7  -3   26.14    1.07
  -4  -7   3   27.78    1.15
  -4  -7   3   27.15    1.16
  -6  -7   4    0.03    0.10
  -6  -7   4   -0.08    0.12
  -8  -7   5    2.88    0.36
 -10  -7   6    0.09    0.20
 -11   7   5    0.19    0.25
  -9   7   4    0.72    0.23
  -7   7   3    0.27    0.14
  -5   7   2   61.09    2.47
   5  -7  -2   61.09    2.40
  -3   7   1   31.26    1.33
   3  -7  -1   32.37    1.32
   1  -7   0   21.27    0.87
   1  -7   0   21.44    0.93
   1   7  -1   40.36    1.56
  -1  -7   1   39.66    1.58
  -1  -7   1   40.20    1.64
   3   7  -2    1.02    0.09
  -3  -7   2    1.00    0.14
  -3  -7   2    0.69    0.14
   5   7  -3   91.70    3.51
  -5  -7   3   93.48    3.63
  -5  -7   3   93.41    3.63
  -7  -7   4    0.15    0.14
  -7  -7   4    0.12    0.11
  -9  -7   5    2.78    0.39
 -11  -7   6    0.34    0.25
 -10   7   5    0.10    0.18
  -8   7   4    3.61    0.40
  -6   7   3    0.21    0.12
   6  -7  -3    0.29    0.11
  -4   7   2   24.45    1.11
   4  -7  -2   26.51    1.08
  -2   7   1   35.00    1.42
   2  -7  -1   34.28    1.38
   2  -7  -1   35.48    1.43
   0   7   0    0.02    0.04
   0  -7   0   -0.03    0.06
   0  -7   0   -0.04    0.04
   2   7  -1   35.56    1.38
  -2  -7   1   35.83    1.44
  -2  -7   1   35.84    1.48
   4   7  -2   26.16    1.03
  -4  -7   2   26.44    1.14
  -4  -7   2   27.33    1.14
  -6  -7   3    0.40    0.15
  -6  -7   3    0.57    0.14
  -8  -7   4    4.20    0.40
 -10  -7   5    0.12    0.20
 -12  -7   6    0.47    0.27
 -11   7   6    0.03    0.17
  -9   7   5    2.60    0.37
  -7   7   4    0.10    0.14
  -5   7   3   92.44    3.65
   5  -7  -3   93.39    3.59
  -3   7   2    0.78    0.14
   3  -7  -2    0.92    0.14
  -1   7   1   35.95    1.48
   1  -7  -1   37.23    1.47
   1  -7  -1   38.61    1.53
   1   7   0   21.51    0.85
  -1  -7   0   20.32    0.94
  -1  -7   0   22.65    0.90
   3   7  -1   33.39    1.27
  -3  -7   1   32.68    1.39
  -3  -7   1   33.70    1.37
  -5  -7   2   62.42    2.52
  -5  -7   2   64.28    2.53
  -7  -7   3    0.19    0.11
  -7  -7   3    0.25    0.17
  -9  -7   4    0.70    0.23
 -11  -7   5    0.24    0.24
 -10   7   6   -0.03    0.17
  -8   7   5    2.59    0.34
  -6   7   4    0.03    0.11
   6  -7  -4   -0.07    0.08
  -4   7   3   27.93    1.21
   4  -7  -3   27.93    1.17
  -2   7   2    3.96    0.25
   2  -7  -2    4.01    0.24
   0   7   1   82.61    3.09
   0  -7  -1   80.34    3.12
   2   7   0   19.81    0.75
  -2  -7   0   18.97    0.84
  -4  -7   1    1.33    0.18
  -4  -7   1    1.20    0.17
  -6  -7   2    4.75    0.37
  -6  -7   2    4.98    0.33
  -8  -7   3    0.07    0.16
 -10  -7   4    3.77    0.47
 -11   7   7   -0.15    0.17
  -9   7   6    5.39    0.51
  -7   7   5    0.04    0.12
  -5   7   4    5.73    0.41
   5  -7  -4    6.01    0.34
  -3   7   3  109.76    4.21
  -1   7   2    2.58    0.18
   1  -7  -2    2.85    0.19
   1   7   1    1.27    0.08
  -1  -7  -1    1.39    0.15
  -3  -7   0   42.49    1.73
  -5  -7   1   49.42    2.01
  -5  -7   1   49.15    2.00
  -7  -7   2   14.36    0.74
  -7  -7   2   18.12    0.85
  -9  -7   3    1.55    0.31
 -11  -7   4    0.57    0.26
 -10   7   7    0.40    0.22
  -8   7   6   15.27    0.85
  -6   7   5    3.87    0.37
   6  -7  -5    4.34    0.27
  -4   7   4    0.40    0.12
  -2   7   3    0.45    0.09
   2  -7  -3    0.38    0.09
   0   7   2  108.35    4.08
   0  -7  -2  108.71    4.14
  -2  -7  -1   11.84    0.56
  -4  -7   0   12.74    0.63
  -6  -7   1    9.12    0.54
  -6  -7   1    9.22    0.50
  -8  -7   2    0.78    0.21
 -10  -7   3    0.70    0.26
 -11   7   8    0.49    0.22
  -9   7   7   -0.01    0.14
  -7   7   6    0.56    0.17
  -5   7   5    4.96    0.37
  -3   7   4    0.01    0.08
  -1   7   3    3.65    0.22
   1  -7  -3    3.45    0.23
  -1  -7  -2    2.85    0.22
  -3  -7  -1   37.86    1.56
  -5  -7   0    9.06    0.51
  -7  -7   1    5.24    0.42
  -7  -7   1    5.78    0.37
  -9  -7   2    3.00    0.40
 -11  -7   3    0.20    0.24
 -10   7   8    0.67    0.23
  -8   7   7    0.97    0.24
  -6   7   6   32.84    1.46
  -4   7   5    5.21    0.35
  -2   7   4    0.90    0.13
   2  -7  -4    1.41    0.16
   0   7   3   46.87    1.83
   0  -7  -3   48.44    1.89
  -2  -7  -2   37.56    1.53
  -4  -7  -1   13.00    0.65
  -6  -7   0   14.81    0.75
  -8  -7   1    9.37    0.61
 -10  -7   2    0.08    0.21
  11  -7  -9    0.10    0.21
  -9   7   8    3.54    0.43
  -7   7   7    0.88    0.21
  -5   7   6   71.41    2.87
  -3   7   5   53.35    2.13
  -1   7   4    8.37    0.40
   1  -7  -4    8.20    0.43
  -1  -7  -3   64.16    2.40
  -1  -7  -3   63.62    2.50
  -3  -7  -2    6.71    0.40
  -5  -7  -1    2.76    0.28
  -7  -7   0    1.35    0.24
  -9  -7   1    5.45    0.49
 -11  -7   2    1.56    0.35
  10  -7  -9    0.96    0.29
  -8   7   8    7.22    0.54
  -6   7   7    3.21    0.35
  -4   7   6    7.67    0.45
  -2   7   5   -0.03    0.04
   2  -7  -5    0.18    0.08
   0  -7  -4   13.00    0.61
   0  -7  -4   12.81    0.55
  -2  -7  -3   77.86    3.04
  -4  -7  -2    5.19    0.36
  -6  -7  -1    0.75    0.18
  -8  -7   0    0.45    0.19
 -10  -7   1    2.31    0.38
  11  -7 -10    0.35    0.24
   9  -7  -9   -0.05    0.14
  -7   7   8    4.57    0.43
  -5   7   7    1.36    0.23
  -3   7   6   22.78    1.01
   1  -7  -5    0.22    0.07
   1  -7  -5    0.24    0.08
  -1  -7  -4    0.11    0.03
  -1  -7  -4    0.24    0.10
  -3  -7  -3   41.95    1.72
  -5  -7  -2    0.35    0.14
  -7  -7  -1    2.11    0.28
  -9  -7   0   -0.06    0.18
 -11  -7   1    0.74    0.27
  10  -7 -10    0.02    0.17
   8  -7  -9    0.12    0.14
  -6   7   8   35.09    1.57
   4  -7  -7    2.50    0.26
   2  -7  -6    7.21    0.41
   2  -7  -6    7.64    0.41
   0  -7  -5   31.88    1.29
   0  -7  -5   34.12    1.37
  -2  -7  -4   12.58    0.62
  -4  -7  -3   10.47    0.57
  -6  -7  -2    1.99    0.26
  -8  -7  -1    3.34    0.37
 -10  -7   0   -0.18    0.19
  11  -7 -11    1.05    0.30
   9  -7 -10    2.76    0.39
   7  -7  -9    0.55    0.19
   5  -7  -8   63.97    2.60
   3  -7  -7   11.07    0.57
   1  -7  -6    0.32    0.10
   1  -7  -6    0.33    0.08
  -1  -7  -5   30.97    1.19
  -1  -7  -5   31.01    1.31
  -3  -7  -4   29.52    1.27
  -5  -7  -3    0.39    0.15
  -7  -7  -2    0.00    0.12
  -9  -7  -1    0.64    0.22
 -11  -7   0    2.71    0.42
  10  -7 -11    1.63    0.33
   8  -7 -10    1.27    0.26
   6  -7  -9   10.31    0.62
   4  -7  -8   11.92    0.63
   2  -7  -7   14.98    0.72
   2  -7  -7   15.05    0.69
   0  -7  -6    1.02    0.11
   0  -7  -6    0.98    0.16
  -2  -7  -5   20.34    0.92
  -4  -7  -4    0.99    0.18
  -6  -7  -3   19.08    0.93
  -8  -7  -2    0.09    0.16
 -10  -7  -1    4.36    0.48
  11  -7 -12    0.25    0.25
   9  -7 -11    4.92    0.51
   7  -7 -10    7.21    0.53
   5  -7  -9    5.27    0.39
   3  -7  -8   46.40    1.89
   1  -7  -7    6.17    0.39
   1  -7  -7    6.43    0.34
  -1  -7  -6   51.93    2.18
  -1  -7  -6   56.12    2.06
  -3  -7  -5   75.76    3.00
  -5  -7  -4   20.26    0.97
  -7  -7  -3    0.01    0.14
  -9  -7  -2   -0.10    0.14
 -11  -7  -1    0.55    0.25
  10  -7 -12    2.12    0.38
   8  -7 -11    7.01    0.54
   6  -7 -10    3.58    0.38
   4  -7  -9    2.94    0.29
   2  -7  -8   29.48    1.25
   2  -7  -8   30.48    1.30
   0  -7  -7    0.18    0.10
   0  -7  -7    0.14    0.06
  -2  -7  -6    0.48    0.14
  -4  -7  -5    0.03    0.10
  -6  -7  -4   20.46    1.00
  -8  -7  -3    0.19    0.16
 -10  -7  -2    0.24    0.21
   9  -7 -12    3.77    0.46
   7  -7 -11    5.88    0.47
   5  -7 -10    0.48    0.15
   3  -7  -9   10.22    0.55
   1  -7  -8    0.19    0.08
   1  -7  -8    0.32    0.13
  -1  -7  -7    3.35    0.30
  -3  -7  -6    6.02    0.40
  -5  -7  -5   42.23    1.80
  -7  -7  -4    0.36    0.17
  -9  -7  -3    0.28    0.19
  10  -7 -13    4.29    0.52
   8  -7 -12    1.46    0.30
   6  -7 -11    0.24    0.16
   4  -7 -10    4.09    0.33
   2  -7  -9   19.13    0.88
   2  -7  -9   20.19    0.93
   0  -7  -8   43.35    1.70
   0  -7  -8   43.29    1.81
  -2  -7  -7    8.23    0.48
  -4  -7  -6    5.65    0.39
  -6  -7  -5    2.53    0.31
  -8  -7  -4    1.90    0.29
 -10  -7  -3    0.52    0.23
   9  -7 -13    1.56    0.34
   7  -7 -12    0.36    0.20
   5  -7 -11    8.94    0.56
   3  -7 -10   22.83    1.03
   1  -7  -9    2.42    0.21
   1  -7  -9    2.27    0.26
  -1  -7  -8   37.11    1.58
  -3  -7  -7    1.32    0.21
  -5  -7  -6   11.42    0.65
  -7  -7  -5   -0.19    0.10
  -9  -7  -4    0.43    0.20
  10  -7 -14    0.37    0.25
   8  -7 -13   10.34    0.71
   6  -7 -12    2.78    0.35
   4  -7 -11    5.83    0.41
   2  -7 -10    2.06    0.21
   2  -7 -10    1.92    0.25
   0  -7  -9   54.94    2.14
   0  -7  -9   54.46    2.24
  -2  -7  -8   11.36    0.61
  -4  -7  -7    2.61    0.29
  -6  -7  -6    2.92    0.34
  -8  -7  -5    0.11    0.15
 -10  -7  -4    0.70    0.25
   9  -7 -14    1.63    0.36
   7  -7 -13    0.15    0.19
   5  -7 -12    0.23    0.15
   3  -7 -11    0.95    0.18
   1  -7 -10   16.92    0.84
   1  -7 -10   16.78    0.76
  -1  -7  -9    0.09    0.12
  -3  -7  -8   24.34    1.12
  -5  -7  -7    3.35    0.35
  -7  -7  -6    1.09    0.23
  -9  -7  -5   -0.34    0.13
   8  -7 -14    0.41    0.23
   6  -7 -13    0.49    0.20
   4  -7 -12    2.11    0.27
   2  -7 -11    3.04    0.27
   2  -7 -11    2.87    0.31
   0  -7 -10    0.35    0.13
  -2  -7  -9    5.17    0.38
  -4  -7  -8    2.79    0.32
  -6  -7  -7    0.06    0.13
  -8  -7  -6    0.96    0.23
   9  -7 -15    0.37    0.27
   7  -7 -14    0.01    0.19
   5  -7 -13    1.31    0.26
   3  -7 -12    3.86    0.33
   1  -7 -11    3.21    0.25
   1  -7 -11    2.94    0.32
  -1  -7 -10    9.36    0.56
  -3  -7  -9    9.28    0.56
  -5  -7  -8    0.50    0.19
  -7  -7  -7    0.60    0.20
  -9  -7  -6    2.41    0.35
   8  -7 -15    4.04    0.49
   6  -7 -14    1.40    0.29
   4  -7 -13   14.19    0.76
   2  -7 -12    1.00    0.17
   2  -7 -12    0.98    0.20
   0  -7 -11   24.13    1.13
  -2  -7 -10    1.17    0.22
  -4  -7  -9    0.19    0.15
  -6  -7  -8    0.59    0.20
  -8  -7  -7    1.85    0.31
   9  -7 -16    0.76    0.27
   7  -7 -15    0.88    0.26
   5  -7 -14    8.80    0.59
   3  -7 -13    0.16    0.13
   3  -7 -13    0.02    0.12
   1  -7 -12    0.05    0.10
   1  -7 -12   -0.06    0.11
  -1  -7 -11    3.24    0.34
  -3  -7 -10    6.67    0.47
  -5  -7  -9    4.72    0.43
  -7  -7  -8    0.28    0.17
  -9  -7  -7    0.22    0.17
   8  -7 -16   -0.05    0.18
   6  -7 -15    0.88    0.26
   4  -7 -14    4.20    0.39
   2  -7 -13    8.53    0.51
   2  -7 -13    8.64    0.56
   0  -7 -12    4.58    0.41
  -2  -7 -11    5.20    0.41
  -4  -7 -10    0.08    0.14
  -6  -7  -9    0.31    0.18
  -8  -7  -8    0.21    0.18
   7  -7 -16    0.12    0.20
   5  -7 -15   10.70    0.66
   3  -7 -14    0.22    0.17
   3  -7 -14    0.08    0.14
   1  -7 -13    1.88    0.28
  -1  -7 -12    1.44    0.25
  -3  -7 -11    0.51    0.17
  -5  -7 -10   -0.09    0.13
  -7  -7  -9   -0.07    0.15
   8  -7 -17   -0.14    0.20
   6  -7 -16    0.78    0.24
   4  -7 -15    3.84    0.39
   2  -7 -14   10.80    0.66
   2  -7 -14   11.26    0.62
   0  -7 -13   -0.23    0.10
  -2  -7 -12   -0.05    0.11
  -4  -7 -11    3.54    0.39
  -6  -7 -10    0.07    0.15
  -8  -7  -9    0.94    0.25
   7  -7 -17   -0.19    0.18
   5  -7 -16    6.36    0.50
   3  -7 -15    2.91    0.37
   3  -7 -15    3.81    0.37
   1  -7 -14    0.66    0.21
  -1  -7 -13    1.75    0.28
  -3  -7 -12    0.10    0.14
  -5  -7 -11    0.59    0.20
  -7  -7 -10   -0.02    0.17
   6  -7 -17    0.25    0.19
   4  -7 -16    0.46    0.19
   4  -7 -16    0.27    0.18
   2  -7 -15    7.95    0.55
   0  -7 -14    4.01    0.41
  -2  -7 -13    0.63    0.20
  -4  -7 -12    0.97    0.23
  -6  -7 -11    1.47    0.28
   7  -7 -18    1.83    0.36
   5  -7 -17   -0.04    0.16
   3  -7 -16    2.18    0.32
   3  -7 -16    2.09    0.31
   1  -7 -15   -0.08    0.14
  -1  -7 -14    1.09    0.24
  -3  -7 -13    4.14    0.43
  -5  -7 -12    0.05    0.16
  -7  -7 -11    0.87    0.24
   6  -7 -18    0.30    0.22
   4  -7 -17    0.05    0.15
   4  -7 -17   -0.05    0.16
   2  -7 -16    1.47    0.28
   0  -7 -15    3.40    0.40
  -2  -7 -14    0.70    0.21
  -4  -7 -13    0.18    0.19
  -6  -7 -12    0.41    0.21
   5  -7 -18    0.24    0.17
   5  -7 -18    0.48    0.22
   3  -7 -17    0.86    0.23
   1  -7 -16    0.29    0.18
  -1  -7 -15    0.19    0.18
  -3  -7 -14    1.01    0.25
  -5  -7 -13    0.59    0.21
   4  -7 -18    0.15    0.15
   2  -7 -17    2.22    0.33
   0  -7 -16    0.33    0.20
  -2  -7 -15    0.26    0.18
  -4  -7 -14   -0.06    0.16
   3  -7 -18    0.49    0.18
   1  -7 -17    0.75    0.23
  -1  -7 -16    2.10    0.34
  -3  -7 -15    0.17    0.17
   2  -7 -18    0.00    0.15
   0  -7 -17    0.76    0.23
  -2  -7 -16    1.33    0.29
   1  -7 -18    0.21    0.18
  -1  -7 -17    0.28    0.18
  -2   8 -16    1.37    0.31
   0   8 -17    0.31    0.19
   2   8 -18    0.09    0.17
  -3   8 -15    0.24    0.19
  -1   8 -16    1.33    0.31
   1   8 -17    0.29    0.19
   3   8 -18    0.16    0.18
  -4   8 -14    0.62    0.26
  -2   8 -15    3.05    0.41
   0   8 -16    0.94    0.28
   2   8 -17   -0.09    0.17
   4   8 -18    0.77    0.25
  -5   8 -13    0.21    0.22
  -3   8 -14    0.42    0.21
  -1   8 -15    0.13    0.18
   1   8 -16    4.96    0.52
   3   8 -17    0.15    0.19
   5   8 -18    1.04    0.27
  -4   8 -13    0.18    0.17
  -2   8 -14    2.34    0.37
   0   8 -15    3.04    0.41
   2   8 -16    2.37    0.37
   4   8 -17    0.35    0.21
  -5   8 -12    0.31    0.26
  -3   8 -13   -0.07    0.15
  -1   8 -14    0.02    0.14
   1   8 -15    0.21    0.20
   3   8 -16    4.65    0.49
   5   8 -17    0.72    0.23
  -6   8 -11   -0.05    0.18
  -4   8 -12   -0.06    0.14
  -2   8 -13    0.78    0.23
   0   8 -14    1.58    0.29
   2   8 -15   -0.18    0.17
   4   8 -16    3.51    0.43
   6   8 -17    0.58    0.21
  -7   8 -10    1.47    0.34
  -5   8 -11    1.58    0.31
  -3   8 -12    0.40    0.20
  -1   8 -13    0.04    0.14
   1   8 -14    0.25    0.20
   3   8 -15    0.55    0.23
   5   8 -16    0.09    0.17
   7   8 -17    0.83    0.25
  -6   8 -10   -0.10    0.17
  -4   8 -11    5.59    0.52
  -2   8 -12    0.32    0.17
   0   8 -13    0.34    0.19
   2   8 -14    7.11    0.54
   4   8 -15   10.67    0.68
   6   8 -16   -0.06    0.18
  -7   8  -9    0.13    0.20
  -5   8 -10    6.49    0.51
  -3   8 -11    1.11    0.24
  -1   8 -12    3.32    0.38
   1   8 -13   -0.29    0.12
  -1  -8  13    0.15    0.16
   3   8 -14    0.73    0.23
   5   8 -15    0.70    0.23
   7   8 -16   -0.07    0.16
  -8   8  -8    0.03    0.21
  -6   8  -9    0.22    0.18
  -4   8 -10    1.08    0.25
  -2   8 -11    4.23    0.42
   0   8 -12    0.12    0.14
   0  -8  12   -0.12    0.12
   2   8 -13   -0.09    0.14
  -2  -8  13    0.41    0.17
   4   8 -14    7.85    0.56
  -4  -8  14    7.68    0.55
   6   8 -15    3.65    0.42
   8   8 -16    1.24    0.29
  -7   8  -8    0.27    0.21
  -5   8  -9    1.08    0.26
  -3   8 -10    1.53    0.27
  -1   8 -11    1.43    0.25
   1  -8  11    1.38    0.24
   1   8 -12    1.98    0.30
  -1  -8  12    2.27    0.30
   3   8 -13   -0.02    0.16
  -3  -8  13   -0.02    0.14
   5   8 -14   -0.10    0.15
  -5  -8  14    0.14    0.17
   7   8 -15   -0.08    0.16
  -8   8  -7    0.03    0.19
  -6   8  -8    0.08    0.17
  -4   8  -9    1.03    0.24
  -2   8 -10    0.78    0.20
   2  -8  10    0.93    0.21
   0   8 -11    0.66    0.18
   0  -8  11    0.51    0.17
   2   8 -12    7.53    0.50
  -2  -8  12    6.73    0.48
   4   8 -13   26.12    1.22
  -4  -8  13   25.13    1.22
   6   8 -14    6.43    0.49
  -6  -8  14    6.28    0.48
   8   8 -15    0.14    0.18
  -9   8  -6    1.65    0.35
  -7   8  -7    0.06    0.17
  -5   8  -8    0.26    0.16
  -3   8  -9    0.49    0.17
   3  -8   9    0.90    0.20
  -1   8 -10    0.80    0.19
   1  -8  10    0.86    0.20
   1   8 -11    2.01    0.28
  -1  -8  11    2.12    0.29
   3   8 -12    2.42    0.31
  -3  -8  12    2.63    0.32
   5   8 -13    0.18    0.17
  -5  -8  13    0.46    0.20
   7   8 -14    2.68    0.35
  -7  -8  14    2.90    0.35
  -8   8  -6    0.34    0.21
  -6   8  -7    2.36    0.34
  -4   8  -8    4.27    0.42
   4  -8   8    4.67    0.36
  -2   8  -9    6.62    0.47
   2  -8   9    6.90    0.46
   0   8 -10   17.00    0.86
   0  -8  10   16.86    0.85
   2   8 -11    0.25    0.13
  -2  -8  11    0.36    0.17
   4   8 -12    8.31    0.53
  -4  -8  12    7.86    0.53
   6   8 -13   26.02    1.19
  -6  -8  13   23.46    1.17
   8   8 -14   -0.04    0.17
  -9   8  -5    1.02    0.29
  -7   8  -6    2.66    0.38
  -5   8  -7    1.07    0.24
   5  -8   7    0.96    0.19
  -3   8  -8    0.06    0.13
   3  -8   8    0.11    0.14
  -1   8  -9    0.37    0.14
   1  -8   9    0.36    0.16
   1   8 -10    8.89    0.54
  -1  -8  10    9.63    0.57
   3   8 -11    0.54    0.17
  -3  -8  11    0.53    0.19
   5   8 -12    0.41    0.18
  -5  -8  12    0.17    0.17
   7   8 -13    3.25    0.37
  -7  -8  13    2.70    0.34
  -9  -8  14    1.40    0.28
  -8   8  -5    0.78    0.27
  -6   8  -6    0.28    0.16
  -4   8  -7   22.08    1.06
   4  -8   7   20.82    0.99
  -2   8  -8    2.88    0.31
   2  -8   8    2.61    0.30
   0   8  -9   -0.07    0.09
   0  -8   9   -0.06    0.14
   2   8 -10    0.28    0.13
  -2  -8  10    0.20    0.16
   4   8 -11    0.62    0.17
  -4  -8  11    0.69    0.20
   6   8 -12    1.32    0.24
  -6  -8  12    1.50    0.26
   8   8 -13    1.65    0.29
  -8  -8  13    1.94    0.29
  -9   8  -4    0.22    0.23
  -7   8  -5    0.17    0.17
  -5   8  -6    3.14    0.36
   5  -8   6    3.39    0.31
  -3   8  -7    4.46    0.39
   3  -8   7    4.40    0.34
  -1   8  -8   24.55    1.12
   1  -8   8   24.26    1.13
   1   8  -9    1.31    0.20
  -1  -8   9    1.37    0.25
   3   8 -10    9.06    0.52
  -3  -8  10    8.52    0.54
   5   8 -11    4.06    0.35
  -5  -8  11    3.30    0.36
   7   8 -12    0.02    0.14
  -7  -8  12    0.22    0.16
  -7  -8  12    0.09    0.13
  -9  -8  13    7.98    0.57
 -10   8  -3   -0.20    0.21
  -8   8  -4    0.07    0.15
  -6   8  -5   -0.04    0.13
   6  -8   5    0.04    0.12
  -4   8  -6    1.62    0.26
   4  -8   6    2.17    0.26
  -2   8  -7    0.05    0.10
   2  -8   7    0.03    0.15
   0   8  -8   20.45    0.93
   0  -8   8   18.62    0.93
   2   8  -9    0.95    0.18
  -2  -8   9    0.77    0.20
   4   8 -10    1.23    0.21
  -4  -8  10    1.35    0.25
   6   8 -11    9.27    0.56
  -6  -8  11    9.36    0.54
  -6  -8  11    9.42    0.58
  -8  -8  12    0.13    0.16
 -10  -8  13    0.96    0.27
  -9   8  -3    1.09    0.30
  -7   8  -4    0.45    0.20
  -5   8  -5    3.33    0.37
   5  -8   5    3.31    0.30
  -3   8  -6   20.49    0.97
   3  -8   6   18.84    0.92
  -1   8  -7    0.16    0.12
   1  -8   7    0.33    0.18
   1   8  -8   60.83    2.42
  -1  -8   8   59.73    2.47
   3   8  -9    0.32    0.12
  -3  -8   9    0.07    0.17
   5   8 -10    1.94    0.24
  -5  -8  10    2.23    0.24
  -5  -8  10    1.81    0.27
   7   8 -11    0.33    0.15
  -7  -8  11    0.50    0.19
  -7  -8  11    0.42    0.16
  -9  -8  12   -0.01    0.16
 -10   8  -2    0.13    0.21
  -8   8  -3    0.82    0.25
  -6   8  -4    2.45    0.33
   6  -8   4    2.60    0.26
  -4   8  -5    0.26    0.14
   4  -8   5    0.39    0.17
  -2   8  -6    5.46    0.37
   2  -8   6    4.47    0.38
   0   8  -7    0.14    0.10
   0  -8   7    0.08    0.16
   2   8  -8   22.16    0.98
  -2  -8   8   21.17    1.02
   4   8  -9    8.72    0.50
  -4  -8   9    8.75    0.46
  -4  -8   9    8.68    0.55
   6   8 -10    6.51    0.44
  -6  -8  10    6.31    0.47
  -6  -8  10    6.54    0.43
  -8  -8  11    0.56    0.19
 -10  -8  12    0.18    0.19
  -9   8  -2    3.62    0.47
  -7   8  -3    3.12    0.38
  -5   8  -4    2.34    0.31
   5  -8   4    2.58    0.27
  -3   8  -5    6.71    0.43
   3  -8   5    5.97    0.42
  -1   8  -6    4.89    0.35
   1  -8   6    4.45    0.36
   1   8  -7    0.05    0.09
  -1  -8   7    0.14    0.16
   3   8  -8   45.55    1.88
  -3  -8   8   45.29    1.93
  -3  -8   8   47.48    1.84
   5   8  -9    0.86    0.17
  -5  -8   9    0.84    0.17
  -5  -8   9    1.12    0.24
   7   8 -10    0.37    0.16
  -7  -8  10    0.26    0.18
  -7  -8  10    0.40    0.16
 -10   8  -1    1.61    0.35
  -8   8  -2    3.39    0.41
  -6   8  -3    0.83    0.20
   6  -8   3    0.93    0.18
  -4   8  -4    8.43    0.51
   4  -8   4    7.56    0.48
  -2   8  -5    0.83    0.17
   2  -8   5    0.92    0.21
   0   8  -6    0.08    0.09
   0  -8   6    0.07    0.16
   2   8  -7    0.09    0.08
  -2  -8   7    0.15    0.06
  -2  -8   7    0.12    0.16
   4   8  -8   16.77    0.81
  -4  -8   8   18.64    0.81
  -4  -8   8   18.06    0.88
   6   8  -9    0.26    0.14
  -6  -8   9    0.50    0.16
  -6  -8   9    0.10    0.17
  -8  -8  10    0.10    0.13
 -10  -8  11    1.26    0.28
  -9   8  -1   -0.05    0.16
  -7   8  -2    2.87    0.36
  -5   8  -3    0.32    0.14
   5  -8   3    0.30    0.16
  -3   8  -4    6.75    0.44
   3  -8   4    6.69    0.44
  -1   8  -5    0.35    0.12
   1  -8   5    0.76    0.19
   1   8  -6    7.77    0.43
  -1  -8   6    7.37    0.47
   3   8  -7    0.12    0.08
  -3  -8   7    0.23    0.10
  -3  -8   7   -0.16    0.14
   5   8  -8    0.64    0.14
  -5  -8   8    0.88    0.21
  -5  -8   8    0.80    0.17
  -7  -8   9    0.43    0.16
  -7  -8   9    0.29    0.20
  -9  -8  10    0.39    0.18
 -10   8   0    0.16    0.23
  -8   8  -1    0.01    0.16
  -6   8  -2    0.06    0.13
   6  -8   2    0.14    0.14
  -4   8  -3   71.42    2.85
   4  -8   3   69.87    2.81
  -2   8  -4    4.24    0.32
   2  -8   4    3.54    0.32
   0   8  -5   23.20    1.01
   0  -8   5   22.50    1.04
   2   8  -6   12.33    0.59
  -2  -8   6   12.49    0.66
  -2  -8   6   12.01    0.55
   4   8  -7    0.03    0.05
  -4  -8   7   -0.04    0.15
  -4  -8   7    0.32    0.12
  -6  -8   8    9.77    0.56
  -6  -8   8    9.84    0.58
  -8  -8   9    0.13    0.16
 -10  -8  10    0.48    0.22
 -11   8   1    1.07    0.35
  -9   8   0    0.14    0.19
  -7   8  -1    0.05    0.13
  -5   8  -2    2.86    0.32
   5  -8   2    2.75    0.27
  -3   8  -3    0.12    0.11
   3  -8   3    0.15    0.15
  -1   8  -4   61.02    2.39
   1  -8   4   59.11    2.42
   1   8  -5   39.23    1.60
  -1  -8   5   40.58    1.54
  -1  -8   5   37.81    1.65
  -3  -8   6   33.35    1.33
  -3  -8   6   30.72    1.39
   5   8  -7    1.44    0.18
  -5  -8   7    1.73    0.22
  -5  -8   7    1.61    0.25
  -7  -8   8    1.69    0.26
  -7  -8   8    1.55    0.26
  -9  -8   9    0.34    0.21
 -11  -8  10    1.08    0.28
 -10   8   1    1.88    0.35
  -8   8   0    0.44    0.20
  -6   8  -1   22.93    1.11
   6  -8   1   22.78    1.01
  -4   8  -2    2.32    0.27
   4  -8   2    2.27    0.26
  -2   8  -3   56.78    2.30
   2  -8   3   57.49    2.31
   0   8  -4   36.70    1.52
   0  -8   4   35.69    1.56
   0  -8   4   38.50    1.43
  -2  -8   5    5.86    0.39
  -2  -8   5    5.55    0.31
   4   8  -6    0.92    0.14
  -4  -8   6    0.97    0.17
  -4  -8   6    0.71    0.19
  -6  -8   7   11.00    0.60
  -6  -8   7    9.73    0.58
  -8  -8   8    1.27    0.25
 -10  -8   9    0.43    0.23
 -11   8   2   -0.06    0.22
  -9   8   1    0.97    0.26
  -7   8   0    0.10    0.15
  -5   8  -1   22.60    1.10
   5  -8   1   24.33    1.05
  -3   8  -2   13.42    0.66
   3  -8   2   11.92    0.63
  -1   8  -3   40.73    1.63
   1  -8   3   40.86    1.50
   1  -8   3   36.53    1.63
  -1  -8   4   29.13    1.14
  -1  -8   4   28.02    1.25
   3   8  -5   10.19    0.49
  -3  -8   5   10.04    0.51
  -3  -8   5   10.36    0.56
   5   8  -6    2.44    0.19
  -5  -8   6    2.36    0.27
  -5  -8   6    2.03    0.26
  -7  -8   7    0.56    0.18
  -7  -8   7    0.43    0.19
  -9  -8   8    5.44    0.49
 -11  -8   9    0.57    0.24
 -10   8   2    2.09    0.38
  -8   8   1    0.06    0.14
  -6   8   0    5.25    0.43
   6  -8   0    6.15    0.38
  -4   8  -1    3.67    0.33
   4  -8   1    3.91    0.32
  -2   8  -2   22.24    1.00
   2  -8   2   23.05    0.88
   2  -8   2   21.68    1.00
   0   8  -3  102.53    3.79
   0  -8   3   99.85    3.72
   0  -8   3   93.43    3.84
   2   8  -4    0.03    0.06
  -2  -8   4   -0.07    0.12
  -2  -8   4   -0.01    0.07
   4   8  -5   42.62    1.67
  -4  -8   5   42.12    1.72
  -4  -8   5   41.52    1.76
  -6  -8   6    2.65    0.28
  -6  -8   6    2.39    0.29
  -8  -8   7    0.41    0.19
 -10  -8   8    2.90    0.40
 -11   8   3    0.32    0.21
  -9   8   2    0.04    0.17
  -7   8   1    4.65    0.43
  -5   8   0   -0.08    0.10
   5  -8   0    0.31    0.14
  -3   8  -1    3.46    0.30
   3  -8   1    3.81    0.29
   3  -8   1    3.67    0.19
  -1   8  -2    4.47    0.30
   1  -8   2    4.63    0.23
   1  -8   2    4.46    0.32
   1   8  -3   94.39    3.58
  -1  -8   3   91.00    3.66
  -1  -8   3   95.21    3.56
   3   8  -4    5.33    0.30
  -3  -8   4    5.70    0.35
  -3  -8   4    5.40    0.37
  -5  -8   5    0.35    0.15
  -5  -8   5    0.28    0.16
  -7  -8   6   28.44    1.27
  -7  -8   6   28.81    1.32
  -9  -8   7    6.29    0.51
 -11  -8   8    0.31    0.24
 -10   8   3    0.53    0.23
  -8   8   2    0.77    0.22
  -6   8   1   33.31    1.48
   6  -8  -1   32.72    1.38
  -4   8   0   44.98    1.85
   4  -8   0   43.89    1.81
  -2   8  -1   37.48    1.57
   2  -8   1   38.45    1.48
   2  -8   1   38.91    1.59
   0  -8   2   35.19    1.33
   0  -8   2   32.16    1.42
   2   8  -3    0.62    0.10
  -2  -8   3    0.64    0.16
  -2  -8   3    0.55    0.11
   4   8  -4   15.23    0.66
  -4  -8   4   15.60    0.75
  -4  -8   4   15.58    0.73
  -6  -8   5    1.66    0.23
  -6  -8   5    1.83    0.25
  -8  -8   6    3.26    0.39
 -10  -8   7    0.64    0.25
 -11   8   4    0.94    0.29
  -9   8   3    1.70    0.31
  -7   8   2    5.60    0.44
  -5   8   1    9.84    0.58
   5  -8  -1   10.56    0.54
  -3   8   0    9.93    0.53
   3  -8   0    9.97    0.45
   3  -8   0   10.09    0.52
  -1   8  -1   68.87    2.67
   1  -8   1   68.54    2.72
   1  -8   1   68.15    2.62
   1   8  -2    0.34    0.08
  -1  -8   2   -0.01    0.10
  -1  -8   2    0.33    0.08
   3   8  -3    0.31    0.07
  -3  -8   3    0.08    0.11
  -3  -8   3    0.45    0.11
  -5  -8   4   38.81    1.65
  -5  -8   4   39.85    1.65
  -7  -8   5    3.40    0.31
  -7  -8   5    3.37    0.35
  -9  -8   6   13.86    0.82
 -11  -8   7    1.13    0.32
 -10   8   4    0.53    0.23
  -8   8   3    1.29    0.27
  -6   8   2    0.92    0.21
   6  -8  -2    0.78    0.16
  -4   8   1  125.22    4.88
   4  -8  -1  128.00    4.88
  -2   8   0    1.91    0.20
   2  -8   0    2.14    0.15
   2  -8   0    1.73    0.20
   0   8  -1    5.11    0.29
   0  -8   1    5.01    0.33
   0  -8   1    4.92    0.27
   2   8  -2    6.15    0.30
  -2  -8   2    5.31    0.37
  -2  -8   2    5.68    0.32
  -4  -8   3   11.88    0.63
  -4  -8   3   12.66    0.61
  -6  -8   4    7.29    0.48
  -6  -8   4    7.64    0.46
  -8  -8   5    0.23    0.19
 -10  -8   6    3.93    0.48
 -11   8   5    0.71    0.27
  -9   8   4    0.11    0.16
  -7   8   3    2.71    0.34
  -5   8   2    3.97    0.34
   5  -8  -2    3.91    0.30
  -3   8   1    0.23    0.10
   3  -8  -1    0.36    0.12
   3  -8  -1    0.46    0.09
   1  -8   0   45.85    1.87
   1  -8   0   46.06    1.79
   1   8  -1   49.39    1.89
  -1  -8   1   49.79    1.92
  -1  -8   1   46.70    1.98
   3   8  -2   13.86    0.58
  -3  -8   2   13.73    0.64
  -3  -8   2   13.79    0.68
  -5  -8   3   26.16    1.16
  -5  -8   3   26.24    1.16
  -7  -8   4   -0.05    0.13
  -7  -8   4    0.00    0.13
  -9  -8   5    9.84    0.68
 -11  -8   6    2.71    0.44
 -10   8   5    0.31    0.20
  -8   8   4    5.01    0.48
  -6   8   3    1.48    0.25
   6  -8  -3    1.38    0.18
  -4   8   2    4.88    0.36
   4  -8  -2    5.18    0.33
  -2   8   1    1.39    0.17
   2  -8  -1    1.29    0.13
   2  -8  -1    1.34    0.18
   0   8   0   13.48    0.58
   0  -8   0   12.53    0.63
   0  -8   0   13.17    0.58
   2   8  -1    1.70    0.11
  -2  -8   1    1.42    0.17
  -2  -8   1    1.08    0.17
  -4  -8   2    4.91    0.37
  -4  -8   2    5.82    0.36
  -6  -8   3    1.87    0.23
  -6  -8   3    1.37    0.23
  -8  -8   4    5.00    0.46
 -10  -8   5    0.02    0.20
 -11   8   6    1.86    0.36
  -9   8   5    7.59    0.59
  -7   8   4    0.04    0.13
  -5   8   3   26.59    1.21
   5  -8  -3   26.63    1.14
  -3   8   2   13.00    0.63
   3  -8  -2   12.76    0.62
  -1   8   1   48.48    1.88
   1  -8  -1   46.70    1.93
   1  -8  -1   47.54    1.87
   1   8   0   47.30    1.78
  -1  -8   0   46.35    1.83
  -1  -8   0   44.39    1.88
  -3  -8   1    0.44    0.13
  -3  -8   1    0.35    0.11
  -5  -8   2    3.86    0.31
  -5  -8   2    3.90    0.32
  -7  -8   3    2.46    0.26
  -7  -8   3    2.59    0.32
  -9  -8   4    0.06    0.18
 -11  -8   5    0.81    0.29
 -10   8   6    2.81    0.41
  -8   8   5    0.25    0.16
  -6   8   4    7.94    0.51
   6  -8  -4    7.53    0.41
  -4   8   3   10.40    0.59
   4  -8  -3   12.44    0.58
  -2   8   2    5.47    0.33
   2  -8  -2    5.99    0.32
   2  -8  -2    6.06    0.36
   0   8   1    4.71    0.25
   0  -8  -1    4.91    0.33
   0  -8  -1    4.68    0.28
   2   8   0    2.18    0.11
  -2  -8   0    1.55    0.21
  -2  -8   0    2.08    0.20
  -4  -8   1  129.66    5.02
  -4  -8   1  131.30    5.05
  -6  -8   2    0.89    0.18
  -6  -8   2    0.89    0.19
  -8  -8   3    1.25    0.26
 -10  -8   4   -0.02    0.20
 -11   8   7    1.03    0.29
  -9   8   6   12.39    0.78
  -7   8   5    3.50    0.38
  -5   8   4   38.11    1.63
   5  -8  -4   37.89    1.56
  -3   8   3    0.25    0.10
   3  -8  -3    0.18    0.10
  -1   8   2    0.16    0.07
   1  -8  -2    0.18    0.07
   1   8   1   71.24    2.67
  -1  -8  -1   69.81    2.74
  -3  -8   0    9.96    0.53
  -3  -8   0   10.41    0.55
  -5  -8   1   10.21    0.57
  -5  -8   1   11.22    0.58
  -7  -8   2    5.25    0.42
  -7  -8   2    5.62    0.38
  -9  -8   3    2.01    0.34
 -11  -8   4    1.11    0.33
 -10   8   7    0.76    0.26
  -8   8   6    2.75    0.37
  -6   8   5    1.66    0.26
   6  -8  -5    1.75    0.19
  -4   8   4   13.38    0.71
   4  -8  -4   15.31    0.70
   2  -8  -3    0.62    0.12
   0   8   2   34.50    1.35
   0  -8  -2   34.18    1.40
  -2  -8  -1   36.99    1.52
  -4  -8   0   47.82    1.96
  -6  -8   1   30.71    1.35
  -6  -8   1   31.70    1.38
  -8  -8   2    0.78    0.22
 -10  -8   3    0.79    0.27
 -11   8   8   -0.13    0.16
  -9   8   7    6.48    0.58
  -7   8   6   28.38    1.34
  -5   8   5    0.18    0.13
   5  -8  -5    0.16    0.11
  -3   8   4    5.56    0.35
  -1   8   3   95.99    3.68
   1  -8  -3   97.02    3.71
   1   8   2    4.71    0.22
  -1  -8  -2    4.85    0.31
  -3  -8  -1    3.38    0.27
  -5  -8   0   -0.08    0.10
  -7  -8   1    4.89    0.35
  -7  -8   1    4.49    0.40
  -9  -8   2    0.55    0.23
 -11  -8   3    0.25    0.25
 -10   8   8    1.73    0.34
  -8   8   7    0.66    0.21
  -6   8   6    3.22    0.34
   6  -8  -6    2.71    0.24
  -4   8   5   34.51    1.47
  -2   8   4   -0.06    0.04
   2  -8  -4    0.01    0.06
   0   8   3  104.55    3.94
   0  -8  -3  104.53    4.02
  -2  -8  -2   21.51    0.95
  -4  -8  -1    4.46    0.33
  -6  -8   0    5.64    0.39
  -6  -8   0    5.36    0.40
  -8  -8   1    0.03    0.15
 -10  -8   2    1.94    0.37
 -11   8   9    0.18    0.21
  11  -8  -9    0.48    0.25
  -9   8   8    5.52    0.54
  -7   8   7    0.61    0.20
  -5   8   6    2.08    0.27
  -3   8   5   10.20    0.53
  -1   8   4   27.82    1.14
   1  -8  -4   28.11    1.18
  -1  -8  -3   39.69    1.61
  -1  -8  -3   39.42    1.50
  -3  -8  -2   12.03    0.61
  -5  -8  -1   23.88    1.10
  -7  -8   0    0.11    0.15
  -7  -8   0    0.40    0.14
  -9  -8   1    0.83    0.26
 -11  -8   2   -0.02    0.23
 -10   8   9    0.14    0.20
  -8   8   8    1.15    0.25
  -6   8   7   10.41    0.62
  -4   8   6    1.01    0.19
  -2   8   5    4.70    0.31
   2  -8  -5    6.21    0.35
   0  -8  -4   37.27    1.55
   0  -8  -4   38.44    1.48
  -2  -8  -3   50.69    2.05
  -4  -8  -2    2.59    0.27
  -6  -8  -1   22.83    1.08
  -8  -8   0    0.18    0.19
 -10  -8   1    1.39    0.32
  11  -8 -10    0.60    0.28
  -9   8   9    0.28    0.21
   9  -8  -9    0.06    0.17
  -7   8   8    1.81    0.30
  -5   8   7    1.56    0.23
  -3   8   6   31.72    1.35
   1  -8  -5   40.79    1.68
   1  -8  -5   41.19    1.63
  -1  -8  -4   57.66    2.30
  -3  -8  -3    0.04    0.09
  -5  -8  -2    3.03    0.31
  -7  -8  -1    0.13    0.13
  -9  -8   0   -0.10    0.17
 -11  -8   1    1.15    0.33
  10  -8 -10    0.19    0.23
   8  -8  -9   -0.04    0.15
  -6   8   8   10.64    0.65
   4  -8  -7   -0.07    0.09
   2  -8  -6   11.20    0.61
   2  -8  -6   13.57    0.61
   0  -8  -5   20.97    1.00
   0  -8  -5   24.31    0.93
  -2  -8  -4    3.85    0.29
  -4  -8  -3   73.32    2.93
  -6  -8  -2    0.22    0.14
  -8  -8  -1    1.03    0.24
 -10  -8   0    0.26    0.22
   9  -8 -10    0.38    0.21
   7  -8  -9    0.16    0.16
   5  -8  -8    0.80    0.19
   3  -8  -7    0.25    0.11
   1  -8  -6    6.93    0.37
   1  -8  -6    7.44    0.43
  -1  -8  -5    0.49    0.13
  -3  -8  -4    6.89    0.42
  -5  -8  -3    0.57    0.16
  -7  -8  -2    2.50    0.31
  -9  -8  -1   -0.08    0.18
  10  -8 -11    1.36    0.33
   8  -8 -10   -0.04    0.15
   6  -8  -9    0.05    0.14
   4  -8  -8   17.88    0.87
   2  -8  -7    0.20    0.11
   2  -8  -7    0.05    0.07
   0  -8  -6    0.20    0.11
   0  -8  -6    0.16    0.06
  -2  -8  -5    0.68    0.15
  -4  -8  -4    7.77    0.48
  -6  -8  -3    1.02    0.21
  -8  -8  -2    3.47    0.40
 -10  -8  -1    1.46    0.33
   9  -8 -11    4.98    0.53
   7  -8 -10    0.42    0.19
   5  -8  -9    0.69    0.18
   3  -8  -8   47.94    1.96
   1  -8  -7   -0.04    0.09
   1  -8  -7    0.09    0.07
  -1  -8  -6    5.06    0.36
  -3  -8  -5    6.74    0.43
  -5  -8  -4    1.89    0.25
  -7  -8  -3    2.49    0.32
  -9  -8  -2    2.37    0.35
  10  -8 -12    0.05    0.21
   8  -8 -11    0.27    0.20
   6  -8 -10    7.14    0.51
   4  -8  -9    8.30    0.50
   2  -8  -8   21.13    0.93
   2  -8  -8   21.27    0.98
   0  -8  -7    0.03    0.11
  -2  -8  -6    5.55    0.38
  -4  -8  -5    0.47    0.15
  -6  -8  -4    2.40    0.30
  -8  -8  -3    1.05    0.24
 -10  -8  -2   -0.10    0.17
   9  -8 -12   -0.08    0.19
   7  -8 -11    0.55    0.21
   5  -8 -10    1.82    0.26
   3  -8  -9    0.38    0.12
   1  -8  -8   61.88    2.44
   1  -8  -8   63.63    2.54
  -1  -8  -7    0.01    0.09
  -3  -8  -6   20.21    0.96
  -5  -8  -5    2.47    0.30
  -7  -8  -4    0.52    0.19
  -9  -8  -3    0.88    0.25
  10  -8 -13    0.77    0.28
   8  -8 -12    0.40    0.21
   6  -8 -11    9.85    0.62
   4  -8 -10    1.11    0.20
   2  -8  -9    0.70    0.16
   2  -8  -9    0.58    0.13
   0  -8  -8   21.08    0.99
  -2  -8  -7    0.21    0.12
  -4  -8  -6    1.37    0.21
  -6  -8  -5    0.00    0.13
  -8  -8  -4   -0.12    0.13
 -10  -8  -3   -0.15    0.17
   9  -8 -13    7.20    0.64
   7  -8 -12    0.12    0.16
   5  -8 -11    3.59    0.37
   3  -8 -10    8.56    0.50
   3  -8 -10    8.49    0.52
   1  -8  -9    1.44    0.23
   1  -8  -9    1.54    0.17
  -1  -8  -8   26.44    1.20
  -3  -8  -7    5.21    0.38
  -5  -8  -6    2.73    0.32
  -7  -8  -5    0.03    0.16
  -9  -8  -4    0.18    0.18
   8  -8 -13    1.94    0.35
   6  -8 -12    1.12    0.25
   4  -8 -11    0.62    0.17
   2  -8 -10    0.18    0.12
   2  -8 -10    0.18    0.09
   0  -8  -9   -0.06    0.09
  -2  -8  -8    2.57    0.28
  -4  -8  -7   22.47    1.07
  -6  -8  -6    0.01    0.14
  -8  -8  -5    0.78    0.24
   9  -8 -14    1.20    0.32
   7  -8 -13    2.31    0.36
   5  -8 -12    0.20    0.15
   3  -8 -11    1.00    0.20
   3  -8 -11    0.65    0.17
   1  -8 -10   10.39    0.60
  -1  -8  -9    0.57    0.16
  -3  -8  -8   -0.09    0.11
  -5  -8  -7    0.76    0.20
  -7  -8  -6    2.80    0.35
  -9  -8  -5    0.68    0.23
   8  -8 -14    0.28    0.23
   6  -8 -13   25.36    1.24
   4  -8 -12    8.06    0.51
   2  -8 -11    0.53    0.17
   2  -8 -11    0.48    0.13
   0  -8 -10   18.13    0.90
  -2  -8  -9    6.01    0.43
  -4  -8  -8    4.62    0.41
  -6  -8  -7    2.99    0.36
  -8  -8  -6   -0.01    0.15
   9  -8 -15    1.43    0.33
   7  -8 -14    2.49    0.37
   5  -8 -13    0.09    0.16
   3  -8 -12    2.71    0.29
   3  -8 -12    2.33    0.29
   1  -8 -11    2.23    0.29
  -1  -8 -10    0.98    0.21
  -3  -8  -9    0.84    0.19
  -5  -8  -8    0.32    0.17
  -7  -8  -7   -0.07    0.14
  -9  -8  -6    1.71    0.31
   8  -8 -15    0.36    0.23
   6  -8 -14    6.59    0.52
   4  -8 -13   24.50    1.15
   2  -8 -12    7.22    0.50
   0  -8 -11    0.44    0.16
  -2  -8 -10    0.63    0.17
  -4  -8  -9    0.79    0.20
  -6  -8  -8    0.15    0.17
  -8  -8  -7    0.05    0.15
   7  -8 -15   -0.07    0.18
   5  -8 -14   -0.01    0.15
   3  -8 -13   -0.20    0.12
   3  -8 -13    0.07    0.14
   1  -8 -12    2.28    0.31
  -1  -8 -11    0.90    0.21
  -3  -8 -10    1.57    0.25
  -5  -8  -9    0.85    0.22
  -7  -8  -8    0.46    0.21
   8  -8 -16    0.96    0.31
   6  -8 -15    3.63    0.43
   4  -8 -14    7.03    0.50
   4  -8 -14    6.45    0.50
   2  -8 -13    0.23    0.15
   0  -8 -12    0.05    0.13
  -2  -8 -11    4.15    0.39
  -4  -8 -10    1.04    0.23
  -6  -8  -9    0.34    0.19
  -8  -8  -8   -0.02    0.16
   7  -8 -16   -0.15    0.18
   5  -8 -15    0.61    0.22
   3  -8 -14    0.81    0.22
   1  -8 -13   -0.03    0.12
  -1  -8 -12    3.64    0.39
  -3  -8 -11    1.24    0.24
  -5  -8 -10    6.10    0.48
  -7  -8  -9   -0.03    0.13
   6  -8 -16   -0.06    0.17
   4  -8 -15    8.50    0.56
   4  -8 -15    8.39    0.58
   2  -8 -14    5.70    0.50
   0  -8 -13    0.57    0.19
  -2  -8 -12    0.00    0.12
  -4  -8 -11    5.25    0.47
  -6  -8 -10    0.26    0.18
   7  -8 -17    1.36    0.32
   5  -8 -16   -0.09    0.16
   3  -8 -15    0.68    0.23
   1  -8 -14   -0.12    0.15
  -1  -8 -13   -0.17    0.13
  -3  -8 -12    0.37    0.17
  -5  -8 -11    1.68    0.29
  -7  -8 -10    1.82    0.32
   6  -8 -17    0.59    0.24
   4  -8 -16    3.13    0.40
   2  -8 -15    0.05    0.18
   0  -8 -14    1.16    0.26
  -2  -8 -13    0.16    0.15
  -4  -8 -12    0.11    0.17
  -6  -8 -11    0.41    0.19
   5  -8 -17    0.45    0.22
   5  -8 -17    0.70    0.23
   3  -8 -16    3.69    0.43
   1  -8 -15    0.14    0.16
  -1  -8 -14    0.06    0.15
  -3  -8 -13   -0.23    0.12
  -5  -8 -12    0.28    0.18
   4  -8 -17   -0.12    0.17
   2  -8 -16    2.54    0.36
   0  -8 -15    3.32    0.41
  -2  -8 -14    2.78    0.37
  -4  -8 -13    0.11    0.17
   5  -8 -18    0.51    0.23
   3  -8 -17    0.23    0.17
   1  -8 -16    5.84    0.54
  -1  -8 -15    0.13    0.18
  -3  -8 -14    0.47    0.20
  -5  -8 -13    0.29    0.18
   4  -8 -18    0.77    0.23
   2  -8 -17    0.15    0.14
   0  -8 -16    0.88    0.24
  -2  -8 -15    2.94    0.39
  -4  -8 -14    0.38    0.19
   3  -8 -18    0.64    0.20
   1  -8 -17    0.17    0.17
  -1  -8 -16    1.79    0.32
  -3  -8 -15    0.03    0.16
   2  -8 -18    0.12    0.15
   0  -8 -17    0.50    0.22
  -2  -8 -16    1.83    0.31
  -1   9 -16    0.31    0.20
   1   9 -17    0.16    0.18
  -2   9 -15    0.11    0.19
   0   9 -16    0.48    0.23
   2   9 -17   -0.07    0.15
  -3   9 -14    0.26    0.19
  -1   9 -15    0.82    0.26
   1   9 -16    2.59    0.40
   3   9 -17    0.34    0.22
  -4   9 -13    0.26    0.19
  -2   9 -14   -0.06    0.18
   0   9 -15    3.25    0.44
   2   9 -16    1.59    0.32
   4   9 -17    2.20    0.36
  -5   9 -12    0.71    0.24
  -3   9 -13   -0.03    0.17
  -1   9 -14    2.17    0.36
   1   9 -15    1.86    0.34
   3   9 -16    3.20    0.43
   5   9 -17    0.05    0.18
  -4   9 -12    0.10    0.19
  -2   9 -13    0.25    0.20
   0   9 -14    0.04    0.17
   2   9 -15   10.63    0.70
   4   9 -16    0.42    0.21
  -5   9 -11   -0.16    0.14
  -3   9 -12    3.55    0.42
  -1   9 -13    0.39    0.19
   1   9 -14    1.69    0.30
   3   9 -15   -0.18    0.15
   5   9 -16    1.49    0.29
  -6   9 -10    0.15    0.17
  -4   9 -11    0.08    0.17
  -2   9 -12   -0.05    0.16
   0   9 -13    4.65    0.45
   0  -9  13    4.01    0.42
   2   9 -14    0.20    0.18
  -2  -9  14    0.03    0.16
   4   9 -15    5.91    0.53
   6   9 -16    0.10    0.18
  -7   9  -9    0.36    0.18
  -5   9 -10    1.52    0.30
  -3   9 -11    1.31    0.28
  -1   9 -12    6.67    0.51
   1  -9  12    6.12    0.47
   1   9 -13    3.92    0.42
  -1  -9  13    4.00    0.42
   3   9 -14    0.28    0.20
  -3  -9  14    0.32    0.18
   5   9 -15    0.68    0.22
   7   9 -16    0.43    0.22
  -6   9  -9    0.21    0.19
  -4   9 -10    0.15    0.18
  -2   9 -11   12.69    0.75
   2  -9  11   12.31    0.71
   0   9 -12    1.17    0.25
   0  -9  12    0.99    0.24
   2   9 -13   11.33    0.70
  -2  -9  13   12.03    0.71
   4   9 -14    0.10    0.17
  -4  -9  14    0.02    0.16
   6   9 -15    0.32    0.19
  -7   9  -8    0.03    0.16
  -5   9  -9    0.72    0.22
  -3   9 -10    2.63    0.36
   3  -9  10    4.53    0.40
  -1   9 -11   -0.26    0.11
   1  -9  11    0.02    0.16
   1   9 -12    0.15    0.16
  -1  -9  12    0.12    0.17
   3   9 -13   -0.31    0.13
  -3  -9  13    0.03    0.16
   5   9 -14    0.17    0.19
  -5  -9  14    0.22    0.17
   7   9 -15    0.70    0.24
  -8   9  -7    0.20    0.17
  -6   9  -8    0.92    0.24
  -4   9  -9    0.60    0.20
   4  -9   9    0.65    0.19
  -2   9 -10    0.31    0.16
   2  -9  10    0.13    0.16
   0   9 -11    8.23    0.55
   0  -9  11    8.46    0.54
   2   9 -12    2.44    0.31
  -2  -9  12    2.19    0.30
   4   9 -13    8.38    0.57
  -4  -9  13    8.79    0.58
   6   9 -14    0.99    0.26
  -6  -9  14    1.07    0.25
  -7   9  -7   -0.01    0.16
  -5   9  -8    0.08    0.16
   5  -9   8    0.30    0.16
  -3   9  -9    2.59    0.34
   3  -9   9    2.59    0.31
  -1   9 -10    0.07    0.13
   1  -9  10    0.17    0.15
   1   9 -11   -0.05    0.12
  -1  -9  11    0.21    0.16
   3   9 -12    4.52    0.41
  -3  -9  12    4.57    0.43
   5   9 -13    3.47    0.38
  -5  -9  13    3.26    0.38
   7   9 -14    0.54    0.22
  -7  -9  14    1.11    0.25
  -8   9  -6    1.74    0.32
  -6   9  -7    4.93    0.49
  -4   9  -8    1.04    0.22
   4  -9   8    1.15    0.22
  -2   9  -9    0.24    0.15
   2  -9   9    0.15    0.16
   0   9 -10   -0.11    0.09
   0  -9  10   -0.02    0.15
   2   9 -11    2.99    0.33
  -2  -9  11    2.81    0.33
   4   9 -12    0.25    0.17
  -4  -9  12    0.39    0.20
   6   9 -13    1.07    0.25
  -6  -9  13    0.90    0.23
  -9   9  -5   -0.02    0.17
  -7   9  -6    0.13    0.17
  -5   9  -7    0.37    0.18
   5  -9   7    0.63    0.19
  -3   9  -8    3.21    0.36
   3  -9   8    2.81    0.33
  -1   9  -9    1.21    0.21
   1  -9   9    1.67    0.26
   1   9 -10    1.54    0.23
  -1  -9  10    1.26    0.24
   3   9 -11    2.03    0.27
  -3  -9  11    1.58    0.27
   5   9 -12    7.97    0.52
  -5  -9  12    7.75    0.54
  -7  -9  13    3.99    0.41
  -8   9  -5    3.37    0.45
  -6   9  -6    1.35    0.27
   6  -9   6    1.69    0.25
  -4   9  -7    3.64    0.39
   4  -9   7    4.64    0.37
  -2   9  -8    1.59    0.24
   2  -9   8    1.20    0.23
   0   9  -9    1.65    0.24
   0  -9   9    1.62    0.26
   2   9 -10    1.17    0.21
  -2  -9  10    0.64    0.21
   4   9 -11    0.28    0.15
  -4  -9  11    0.40    0.18
   6   9 -12    0.06    0.16
  -6  -9  12    0.10    0.17
  -9   9  -4    0.05    0.20
  -7   9  -5   -0.03    0.14
  -5   9  -6   14.42    0.81
   5  -9   6   13.74    0.72
  -3   9  -7    3.62    0.37
   3  -9   7    3.73    0.36
  -1   9  -8    4.95    0.37
   1  -9   8    4.46    0.39
   1   9  -9    2.05    0.25
  -1  -9   9    1.98    0.30
   3   9 -10    7.56    0.48
  -3  -9  10    7.45    0.52
   5   9 -11    2.80    0.31
  -5  -9  11    2.93    0.36
  -7  -9  12    1.15    0.24
  -8   9  -4    0.51    0.21
  -6   9  -5    3.68    0.42
   6  -9   5    3.76    0.33
  -4   9  -6    0.80    0.21
   4  -9   6    0.79    0.21
  -2   9  -7    7.16    0.46
   2  -9   7    6.08    0.45
   0   9  -8    0.06    0.11
   0  -9   8    0.15    0.16
   2   9  -9    3.35    0.31
  -2  -9   9    3.33    0.35
   4   9 -10    1.24    0.21
  -4  -9  10    1.39    0.26
   6   9 -11    0.69    0.20
  -6  -9  11    0.81    0.24
  -8  -9  12    1.13    0.25
  -9   9  -3    0.35    0.22
  -7   9  -4    0.07    0.16
  -5   9  -5    0.81    0.21
   5  -9   5    0.90    0.20
  -3   9  -6   24.20    1.13
   3  -9   6   23.44    1.10
  -1   9  -7    7.37    0.45
   1  -9   7    5.77    0.44
   1   9  -8    9.66    0.54
  -1  -9   8    9.50    0.58
   3   9  -9    1.21    0.20
  -3  -9   9    1.21    0.24
   5   9 -10    6.63    0.44
  -5  -9  10    7.18    0.51
  -7  -9  11    2.09    0.31
  -7  -9  11    1.95    0.28
  -9  -9  12    0.02    0.17
 -10   9  -2    0.39    0.20
  -8   9  -3    0.15    0.18
  -6   9  -4    2.22    0.32
   6  -9   4    2.19    0.26
  -4   9  -5    3.33    0.35
   4  -9   5    3.04    0.31
  -2   9  -6   10.01    0.57
   2  -9   6    8.92    0.55
   0   9  -7    2.16    0.25
   0  -9   7    1.83    0.27
   2   9  -8    1.23    0.19
  -2  -9   8    1.05    0.23
   4   9  -9    0.14    0.11
  -4  -9   9    0.05    0.18
  -6  -9  10    0.03    0.14
  -6  -9  10    0.10    0.20
  -8  -9  11    1.22    0.25
 -10  -9  12    0.27    0.20
  -9   9  -2    0.46    0.25
  -7   9  -3    0.05    0.14
  -5   9  -4   15.08    0.81
   5  -9   4   13.85    0.72
  -3   9  -5    2.40    0.29
   3  -9   5    2.40    0.29
  -1   9  -6    8.97    0.52
   1  -9   6    9.07    0.55
   1   9  -7    0.08    0.09
  -1  -9   7   -0.01    0.17
   3   9  -8    6.41    0.39
  -3  -9   8    5.73    0.44
   5   9  -9    8.93    0.52
  -5  -9   9    9.94    0.59
  -5  -9   9    9.59    0.53
  -7  -9  10    0.15    0.19
  -7  -9  10    0.25    0.16
  -9  -9  11    0.69    0.22
 -10   9  -1    0.40    0.22
  -8   9  -2    0.09    0.16
  -6   9  -3    0.33    0.17
   6  -9   3    0.38    0.17
  -4   9  -4    0.31    0.14
   4  -9   4    0.15    0.16
  -2   9  -5   23.22    1.09
   2  -9   5   23.91    1.10
   0   9  -6   24.23    1.08
   0  -9   6   23.94    1.12
   2   9  -7    1.42    0.19
  -2  -9   7    1.23    0.25
   4   9  -8    0.13    0.11
  -4  -9   8    0.07    0.17
  -4  -9   8    0.08    0.08
  -6  -9   9   20.63    0.99
  -6  -9   9   21.03    1.03
  -8  -9  10    1.30    0.26
 -10  -9  11    3.06    0.41
  -9   9  -1   -0.11    0.16
  -7   9  -2   -0.06    0.14
  -5   9  -3   -0.01    0.12
   5  -9   3    0.12    0.16
  -3   9  -4   97.37    3.77
   3  -9   4   93.64    3.77
  -1   9  -5    4.65    0.33
   1  -9   5    3.72    0.35
   1   9  -6    5.01    0.33
  -1  -9   6    4.28    0.38
   3   9  -7    2.01    0.21
  -3  -9   7    1.76    0.28
  -3  -9   7    2.62    0.21
   5   9  -8    5.81    0.39
  -5  -9   8    6.89    0.43
  -5  -9   8    7.17    0.48
  -7  -9   9   -0.16    0.17
  -7  -9   9    0.06    0.15
  -9  -9  10    0.27    0.18
 -10   9   0    2.00    0.37
  -8   9  -1    4.72    0.50
  -6   9  -2    0.61    0.19
   6  -9   2    0.60    0.18
  -4   9  -3    4.31    0.38
   4  -9   3    4.19    0.35
  -2   9  -4    0.32    0.13
   2  -9   4    0.19    0.16
   0   9  -5   32.06    1.34
   0  -9   5   30.90    1.38
   2   9  -6    7.38    0.42
  -2  -9   6    7.99    0.50
   4   9  -7    2.10    0.21
  -4  -9   7    1.93    0.22
  -4  -9   7    1.80    0.27
  -6  -9   8    0.56    0.17
  -6  -9   8    0.47    0.21
  -8  -9   9    9.52    0.62
 -10  -9  10    1.92    0.35
  -9   9   0    0.43    0.21
  -7   9  -1    1.96    0.31
  -5   9  -2   23.18    1.11
   5  -9   2   22.54    1.04
  -3   9  -3    0.39    0.15
   3  -9   3    0.69    0.19
  -1   9  -4   16.93    0.84
   1  -9   4   19.12    0.89
   1   9  -5    5.98    0.36
  -1  -9   5    6.03    0.43
   3   9  -6    6.22    0.36
  -3  -9   6    6.08    0.43
  -3  -9   6    6.15    0.37
  -5  -9   7    1.24    0.20
  -5  -9   7    1.23    0.24
  -7  -9   8    6.33    0.49
  -7  -9   8    6.64    0.47
  -9  -9   9    1.16    0.28
 -10   9   1    0.03    0.18
  -8   9   0    0.20    0.18
  -6   9  -1    7.31    0.52
   6  -9   1    7.17    0.45
  -4   9  -2    0.26    0.14
   4  -9   2    0.08    0.15
  -2   9  -3   13.04    0.67
   2  -9   3   12.79    0.68
   0   9  -4    3.38    0.26
   0  -9   4    3.35    0.32
   2   9  -5    3.01    0.23
  -2  -9   5    2.79    0.31
  -2  -9   5    2.70    0.22
   4   9  -6    0.35    0.08
  -4  -9   6    0.43    0.17
  -4  -9   6    0.32    0.13
  -6  -9   7    5.20    0.41
  -6  -9   7    4.49    0.38
  -8  -9   8    1.62    0.29
 -10  -9   9    0.13    0.20
  -9   9   1    0.27    0.21
  -7   9   0    4.28    0.44
  -5   9  -1    5.78    0.43
   5  -9   1    6.75    0.42
  -3   9  -2    3.98    0.34
   3  -9   2    4.40    0.34
  -1   9  -3   38.64    1.58
   1  -9   3   37.55    1.61
  -1  -9   4    6.12    0.32
  -1  -9   4    6.15    0.43
   3   9  -5    0.05    0.06
  -3  -9   5   -0.01    0.10
  -3  -9   5   -0.12    0.15
  -5  -9   6   22.59    1.02
  -5  -9   6   21.35    1.03
  -7  -9   7    1.67    0.27
  -7  -9   7    1.95    0.29
  -9  -9   8    0.16    0.19
 -10   9   2    0.85    0.26
  -8   9   1   12.45    0.78
  -6   9   0    0.18    0.14
   6  -9   0   -0.20    0.15
  -4   9  -1   33.14    1.46
   4  -9   1   33.24    1.42
  -2   9  -2    1.18    0.19
   2  -9   2    1.26    0.21
   0   9  -3   32.10    1.53
   0  -9   3   41.70    1.48
   0  -9   3   38.98    1.60
   2   9  -4   11.35    0.56
  -2  -9   4   12.57    0.65
  -2  -9   4   12.14    0.56
  -4  -9   5    0.09    0.11
  -4  -9   5    0.06    0.13
  -6  -9   6    0.05    0.15
  -6  -9   6    0.12    0.14
  -8  -9   7    8.29    0.58
 -10  -9   8    0.22    0.22
  -9   9   2    0.17    0.18
  -7   9   1    0.56    0.20
  -5   9   0    0.38    0.17
   5  -9   0    0.48    0.17
  -3   9  -1   11.23    0.60
   3  -9   1   11.11    0.59
  -1   9  -2    3.50    0.27
   1  -9   2    3.99    0.32
   1  -9   2    3.75    0.20
   1   9  -3    0.08    0.08
  -1  -9   3    0.19    0.08
  -1  -9   3   -0.05    0.13
   3   9  -4   97.29    3.78
  -3  -9   4  102.76    3.83
  -3  -9   4   97.29    3.90
  -5  -9   5    0.64    0.17
  -5  -9   5    0.77    0.19
  -7  -9   6   15.60    0.82
  -7  -9   6   14.04    0.77
  -9  -9   7   -0.04    0.19
 -10   9   3    1.55    0.34
  -8   9   2    1.16    0.27
  -6   9   1   42.71    1.86
   6  -9  -1   42.87    1.77
  -4   9   0    6.18    0.42
   4  -9   0    6.50    0.41
  -2   9  -1   27.43    1.18
   2  -9   1   27.23    1.20
   0   9  -2   -0.03    0.07
   0  -9   2    0.23    0.07
   0  -9   2    0.24    0.13
   2   9  -3  113.88    4.43
  -2  -9   3  120.27    4.46
  -2  -9   3  116.23    4.56
  -4  -9   4    0.24    0.12
  -4  -9   4    0.13    0.14
  -6  -9   5    0.84    0.19
  -6  -9   5    1.15    0.21
  -8  -9   6    1.16    0.27
 -10  -9   7    0.74    0.28
 -11   9   4    2.42    0.40
  -9   9   3    0.04    0.16
  -7   9   2    1.87    0.30
  -5   9   1    1.19    0.22
   5  -9  -1    0.80    0.18
  -3   9   0    3.06    0.28
   3  -9   0    3.21    0.28
  -1   9  -1    0.42    0.11
   1  -9   1    0.73    0.10
   1  -9   1    0.60    0.16
   1   9  -2   65.66    2.49
  -1  -9   2   65.74    2.49
  -1  -9   2   60.61    2.57
  -3  -9   3    2.44    0.22
  -3  -9   3    2.38    0.27
  -5  -9   4   -0.02    0.12
  -5  -9   4   -0.10    0.12
  -7  -9   5    2.89    0.33
  -7  -9   5    2.81    0.31
  -9  -9   6    0.38    0.23
 -11  -9   7   -0.01    0.21
 -10   9   4   -0.16    0.16
  -8   9   3    0.41    0.20
  -6   9   2    0.13    0.14
   6  -9  -2    0.19    0.14
  -4   9   1    2.70    0.29
   4  -9  -1    2.86    0.27
  -2   9   0    7.73    0.44
   2  -9   0    8.34    0.39
   2  -9   0    7.85    0.46
   0   9  -1    6.56    0.35
   0  -9   1    6.50    0.33
   0  -9   1    5.84    0.39
   2   9  -2    6.04    0.29
  -2  -9   2    4.64    0.37
  -2  -9   2    5.34    0.33
  -4  -9   3    0.02    0.11
  -4  -9   3    0.30    0.14
  -6  -9   4    6.99    0.46
  -6  -9   4    6.42    0.43
  -8  -9   5   -0.15    0.16
 -10  -9   6    0.37    0.25
 -11   9   5    0.33    0.23
  -9   9   4    0.10    0.18
  -7   9   3    0.48    0.18
  -5   9   2   37.16    1.64
   5  -9  -2   38.44    1.58
  -3   9   1   13.93    0.71
   3  -9  -1   15.52    0.66
   3  -9  -1   14.62    0.72
  -1   9   0    5.96    0.35
   1  -9   0    6.47    0.33
   1  -9   0    6.03    0.40
   1   9  -1    5.89    0.30
  -1  -9   1    5.55    0.32
  -1  -9   1    5.76    0.38
  -3  -9   2   97.61    3.74
  -3  -9   2   95.52    3.80
  -5  -9   3    0.02    0.11
  -5  -9   3    0.05    0.11
  -7  -9   4    1.16    0.22
  -7  -9   4    0.99    0.24
  -9  -9   5    0.92    0.27
 -11  -9   6    6.19    0.62
 -10   9   5    4.21    0.52
  -8   9   4    0.45    0.19
  -6   9   3    1.95    0.28
   6  -9  -3    2.32    0.24
  -4   9   2    0.40    0.14
   4  -9  -2    0.14    0.12
  -2   9   1   80.12    3.17
   2  -9  -1   83.59    3.23
   2  -9  -1   81.02    3.13
   0   9   0   -0.02    0.06
   0  -9   0    0.03    0.06
   0  -9   0    0.04    0.09
  -2  -9   1   79.21    3.23
  -2  -9   1   83.79    3.17
  -4  -9   2    0.08    0.11
  -4  -9   2    0.17    0.12
  -6  -9   3    1.78    0.25
  -6  -9   3    1.82    0.26
  -8  -9   4    0.10    0.17
 -10  -9   5    4.37    0.52
 -11   9   6    6.63    0.66
  -9   9   5    0.87    0.25
  -7   9   4    1.22    0.25
  -5   9   3   -0.13    0.08
   5  -9  -3    0.10    0.11
  -3   9   2   94.80    3.66
   3  -9  -2   94.83    3.69
   3  -9  -2   92.66    3.61
  -1   9   1    5.62    0.32
   1  -9  -1    5.67    0.31
   1  -9  -1    5.42    0.36
   1   9   0    5.83    0.28
  -1  -9   0    5.86    0.33
  -1  -9   0    5.32    0.37
  -3  -9   1   15.34    0.71
  -3  -9   1   14.29    0.74
  -5  -9   2   37.34    1.60
  -5  -9   2   37.82    1.60
  -7  -9   3    0.50    0.16
  -7  -9   3    0.46    0.20
  -9  -9   4    0.34    0.23
 -11  -9   5    0.00    0.24
 -10   9   6    0.25    0.21
  -8   9   5    0.01    0.16
  -6   9   4    6.33    0.46
   6  -9  -4    6.77    0.40
  -4   9   3    0.24    0.12
   4  -9  -3    0.01    0.11
   2  -9  -2    5.19    0.36
   2  -9  -2    5.75    0.33
   0   9   1    6.00    0.31
   0  -9  -1    6.12    0.39
   0  -9  -1    5.84    0.34
  -2  -9   0    8.28    0.51
  -2  -9   0    8.86    0.47
  -4  -9   1    2.47    0.25
  -4  -9   1    2.56    0.27
  -6  -9   2    0.40    0.16
  -6  -9   2   -0.09    0.12
  -8  -9   3    0.68    0.23
 -10  -9   4    0.19    0.23
 -11   9   7    0.03    0.19
  -9   9   6    0.07    0.19
  -7   9   5    3.15    0.38
  -5   9   4    0.06    0.12
   5  -9  -4   -0.03    0.10
  -3   9   3    3.13    0.27
   3  -9  -3    2.26    0.25
   3  -9  -3    2.76    0.23
  -1   9   2   64.94    2.50
   1  -9  -2   64.35    2.59
   1  -9  -2   63.79    2.52
  -1  -9  -1    0.95    0.18
  -1  -9  -1    0.68    0.13
  -3  -9   0    3.47    0.29
  -3  -9   0    2.92    0.29
  -5  -9   1    0.98    0.19
  -5  -9   1    0.85    0.18
  -7  -9   2    1.42    0.25
  -7  -9   2    1.65    0.24
  -9  -9   3    0.16    0.21
 -11  -9   4    2.64    0.46
 -10   9   7    0.57    0.25
  -8   9   6    0.81    0.23
  -6   9   5    0.94    0.21
   6  -9  -5    0.82    0.17
  -4   9   4    0.30    0.13
   4  -9  -4    0.17    0.11
  -2   9   3   69.99    2.74
   0   9   2    0.06    0.05
   0  -9  -2   -0.09    0.06
  -2  -9  -1   26.89    1.16
  -4  -9   0    6.14    0.43
  -4  -9   0    6.99    0.42
  -6  -9   1   44.66    1.87
  -6  -9   1   42.88    1.84
  -8  -9   2    1.40    0.28
 -10  -9   3    2.37    0.41
  -9   9   7    0.12    0.19
  -7   9   6   15.33    0.85
  -5   9   5    0.81    0.18
   5  -9  -5    0.82    0.16
  -3   9   4  100.88    3.85
   3  -9  -4   97.53    3.83
  -1   9   3    0.04    0.07
   1  -9  -3   -0.08    0.07
  -1  -9  -2    3.30    0.26
  -3  -9  -1   11.45    0.60
  -5  -9   0    0.53    0.16
  -5  -9   0    0.51    0.16
  -7  -9   1    0.53    0.17
  -7  -9   1    0.20    0.17
  -9  -9   2    0.17    0.21
 -10   9   8    0.42    0.22
  -8   9   7    8.51    0.60
  -6   9   6    0.18    0.13
   6  -9  -6    0.01    0.10
  -4   9   5    0.02    0.10
  -2   9   4   11.58    0.58
   2  -9  -4   11.76    0.58
   0  -9  -3   38.64    1.59
  -2  -9  -2    1.14    0.18
  -4  -9  -1   33.62    1.45
  -6  -9   0   -0.15    0.11
  -6  -9   0   -0.03    0.12
  -8  -9   1   13.64    0.79
 -10  -9   2    0.81    0.30
  -9   9   8   -0.01    0.17
  -7   9   7    1.68    0.29
  -5   9   6   22.81    1.08
  -3   9   5   -0.19    0.07
   3  -9  -5   -0.05    0.08
  -1   9   4    5.89    0.32
   1  -9  -4    5.55    0.35
  -1  -9  -3   32.72    1.38
  -3  -9  -2    4.08    0.32
  -5  -9  -1    6.04    0.42
  -7  -9   0    4.77    0.43
  -7  -9   0    4.93    0.38
  -9  -9   1    0.03    0.21
 -10   9   9    0.02    0.17
  -8   9   8    1.51    0.30
  -6   9   7    5.46    0.43
  -4   9   6    0.19    0.12
  -2   9   5    2.77    0.24
   2  -9  -5    2.70    0.25
   0  -9  -4    3.29    0.28
  -2  -9  -3   12.04    0.61
  -4  -9  -2    0.16    0.12
  -6  -9  -1    7.06    0.48
  -8  -9   0    0.22    0.19
 -10  -9   1    0.56    0.25
  -9   9   9    0.90    0.29
  -7   9   8    7.05    0.52
  -5   9   7    0.95    0.21
  -3   9   6    6.21    0.39
   3  -9  -6    6.20    0.40
   1  -9  -5    6.29    0.40
   1  -9  -5    6.47    0.35
  -1  -9  -4   19.04    0.88
  -3  -9  -3    0.23    0.12
  -5  -9  -2   25.36    1.17
  -7  -9  -1    2.42    0.33
  -7  -9  -1    2.09    0.28
  -9  -9   0   -0.10    0.17
  10  -9 -10    1.68    0.35
   8  -9  -9    8.28    0.60
  -6   9   8    0.48    0.18
  -4   9   7    1.71    0.24
   2  -9  -6    7.31    0.45
   2  -9  -6    7.54    0.42
   0  -9  -5   33.55    1.43
  -2  -9  -4    0.07    0.09
  -4  -9  -3    4.24    0.36
  -6  -9  -2    0.52    0.17
  -8  -9  -1    4.89    0.47
 -10  -9   0    0.83    0.29
   9  -9 -10    0.20    0.22
   7  -9  -9   -0.01    0.14
   5  -9  -8    7.63    0.50
   3  -9  -7    2.42    0.25
   3  -9  -7    1.84    0.23
   1  -9  -6    4.50    0.33
   1  -9  -6    5.17    0.29
  -1  -9  -5    4.01    0.31
  -3  -9  -4   95.68    3.76
  -5  -9  -3    0.31    0.15
  -7  -9  -2    0.29    0.17
  -9  -9  -1   -0.46    0.15
  10  -9 -11    3.02    0.44
   8  -9 -10    1.04    0.27
   6  -9  -9   21.53    1.07
   4  -9  -8    0.12    0.11
   2  -9  -7    1.35    0.18
   2  -9  -7    2.15    0.24
   0  -9  -6   24.38    1.10
  -2  -9  -5   24.55    1.11
  -4  -9  -4    0.24    0.13
  -6  -9  -3   -0.01    0.13
  -8  -9  -2   -0.06    0.18
 -10  -9  -1    0.40    0.26
   9  -9 -11    0.36    0.23
   7  -9 -10    0.44    0.21
   5  -9  -9    8.96    0.56
   3  -9  -8    6.14    0.41
   3  -9  -8    6.44    0.40
   1  -9  -7   -0.04    0.09
  -1  -9  -6    9.85    0.55
  -3  -9  -5    2.51    0.28
  -5  -9  -4   14.23    0.77
  -7  -9  -3    0.18    0.16
  -9  -9  -2    0.38    0.23
  10  -9 -12    0.41    0.26
   8  -9 -11    1.05    0.26
   6  -9 -10    0.13    0.16
   4  -9  -9   -0.06    0.11
   2  -9  -8    1.76    0.23
   2  -9  -8    1.16    0.17
   0  -9  -7    2.28    0.26
  -2  -9  -6   11.11    0.61
  -4  -9  -5    3.64    0.35
  -6  -9  -4    1.94    0.28
  -8  -9  -3    0.12    0.18
 -10  -9  -2    0.02    0.22
   9  -9 -12    0.16    0.22
   7  -9 -11    2.21    0.34
   5  -9 -10    6.31    0.45
   3  -9  -9    1.24    0.21
   3  -9  -9    1.42    0.22
   1  -9  -8   10.60    0.59
  -1  -9  -7    7.25    0.47
  -3  -9  -6   26.35    1.20
  -5  -9  -5    1.11    0.23
  -7  -9  -4    0.40    0.21
  -9  -9  -3    0.21    0.22
   8  -9 -12    1.09    0.28
   6  -9 -11    0.46    0.19
   4  -9 -10    1.39    0.24
   2  -9  -9    3.42    0.34
   0  -9  -8    0.32    0.13
  -2  -9  -7    6.41    0.43
  -4  -9  -6    0.99    0.20
  -6  -9  -5    3.54    0.38
  -8  -9  -4    0.49    0.21
   9  -9 -13    0.11    0.24
   7  -9 -12    0.50    0.22
   5  -9 -11    3.48    0.37
   3  -9 -10    7.38    0.49
   3  -9 -10    7.00    0.45
   1  -9  -9    1.81    0.25
  -1  -9  -8    5.31    0.39
  -3  -9  -7    3.76    0.35
  -5  -9  -6   14.34    0.79
  -7  -9  -5   -0.06    0.15
  -9  -9  -4    0.23    0.21
   8  -9 -13    1.65    0.34
   6  -9 -12    0.12    0.17
   4  -9 -11    0.08    0.12
   4  -9 -11    0.31    0.15
   2  -9 -10    1.18    0.22
   0  -9  -9    1.67    0.25
  -2  -9  -8    1.58    0.23
  -4  -9  -7    4.41    0.40
  -6  -9  -6    1.80    0.31
  -8  -9  -5    3.63    0.43
   9  -9 -14    0.24    0.25
   5  -9 -12    7.43    0.53
   3  -9 -11    1.74    0.24
   3  -9 -11    1.50    0.25
   1  -9 -10    1.50    0.24
  -1  -9  -9    1.70    0.25
  -3  -9  -8    3.15    0.34
  -5  -9  -7    0.72    0.20
  -7  -9  -6    0.04    0.16
  -9  -9  -5    0.11    0.17
   8  -9 -14    1.07    0.30
   6  -9 -13    1.10    0.26
   4  -9 -12    0.25    0.17
   4  -9 -12    0.12    0.14
   2  -9 -11    3.35    0.36
   0  -9 -10    0.00    0.12
  -2  -9  -9    0.19    0.14
  -4  -9  -8    0.93    0.21
  -6  -9  -7    4.05    0.42
  -8  -9  -6    1.87    0.32
   7  -9 -14    0.67    0.26
   5  -9 -13    3.46    0.39
   3  -9 -12    4.04    0.39
   1  -9 -11    0.06    0.12
  -1  -9 -10    0.15    0.14
  -3  -9  -9    2.36    0.31
  -5  -9  -8    0.12    0.17
  -7  -9  -7    0.13    0.15
   8  -9 -15    0.82    0.28
   6  -9 -14    0.99    0.26
   4  -9 -13    6.97    0.53
   4  -9 -13    7.50    0.51
   2  -9 -12    3.00    0.36
   0  -9 -11    8.96    0.57
  -2  -9 -10    0.26    0.15
  -4  -9  -9    0.60    0.19
  -6  -9  -8    1.02    0.25
  -8  -9  -7   -0.05    0.15
   7  -9 -15    0.71    0.28
   5  -9 -14    0.02    0.17
   3  -9 -13    0.01    0.14
   1  -9 -12    0.28    0.17
  -1  -9 -11    0.16    0.15
  -3  -9 -10    3.52    0.39
  -5  -9  -9    0.38    0.19
  -7  -9  -8    0.11    0.15
   6  -9 -15    0.05    0.19
   4  -9 -14    0.03    0.18
   2  -9 -13   12.19    0.73
   0  -9 -12    1.12    0.25
  -2  -9 -11   13.33    0.77
  -4  -9 -10   -0.05    0.13
  -6  -9  -9    0.50    0.20
   7  -9 -16    0.07    0.23
   5  -9 -15    0.68    0.23
   3  -9 -14    0.21    0.18
   1  -9 -13    3.51    0.40
  -1  -9 -12    5.98    0.48
  -3  -9 -11    1.45    0.28
  -5  -9 -10    1.23    0.27
  -7  -9  -9    0.34    0.20
   6  -9 -16   -0.12    0.19
   4  -9 -15    4.51    0.46
   2  -9 -14    0.03    0.16
   0  -9 -13    4.15    0.43
  -2  -9 -12    0.16    0.16
  -4  -9 -11   -0.12    0.14
  -6  -9 -10    0.02    0.16
   5  -9 -16    1.41    0.29
   3  -9 -15    0.00    0.16
   1  -9 -14    1.23    0.28
  -1  -9 -13   -0.06    0.16
  -3  -9 -12    4.64    0.47
  -5  -9 -11   -0.03    0.14
   4  -9 -16    0.32    0.20
   2  -9 -15    9.59    0.65
   0  -9 -14    0.00    0.18
  -2  -9 -13   -0.02    0.15
  -4  -9 -12   -0.09    0.13
   5  -9 -17    0.11    0.19
   3  -9 -16    2.75    0.39
   1  -9 -15    1.61    0.30
  -1  -9 -14    2.29    0.35
  -3  -9 -13    0.08    0.16
  -5  -9 -12    0.60    0.22
   4  -9 -17    1.69    0.33
   2  -9 -16    1.30    0.28
   0  -9 -15    3.01    0.39
  -2  -9 -14    0.04    0.16
  -4  -9 -13   -0.15    0.14
   3  -9 -17    0.33    0.20
   1  -9 -16    2.77    0.38
  -1  -9 -15    0.97    0.25
  -3  -9 -14    0.25    0.19
   2  -9 -17    0.21    0.16
   0  -9 -16    0.70    0.23
  -2  -9 -15    0.23    0.18
   1  -9 -17    0.28    0.16
  -1  -9 -16    0.28    0.18
  -1  10 -15    1.25    0.30
   1  10 -16    2.53    0.38
  -2  10 -14   -0.06    0.16
   0  10 -15    0.46    0.24
   2  10 -16    0.39    0.20
  -3  10 -13    0.73    0.22
  -1  10 -14    0.22    0.21
   1  10 -15   -0.06    0.16
   3  10 -16    0.70    0.25
  -4  10 -12    0.27    0.18
  -2  10 -13    0.16    0.17
   0  10 -14   -0.02    0.17
   2  10 -15    0.42    0.21
   4  10 -16    0.45    0.23
  -5  10 -11    0.72    0.21
  -3  10 -12    0.17    0.17
  -1  10 -13    0.65    0.24
   1  10 -14    0.12    0.18
  -1 -10  14    0.05    0.16
   3  10 -15    0.61    0.23
  -3 -10  15    0.50    0.21
   5  10 -16    0.17    0.19
  -4  10 -11    3.17    0.43
  -2  10 -12   -0.02    0.15
   2 -10  12   -0.05    0.17
   0  10 -13    6.22    0.55
   0 -10  13    6.31    0.51
   2  10 -14    1.99    0.33
  -2 -10  14    1.83    0.32
   4  10 -15    1.11    0.27
  -4 -10  15    1.25    0.28
  -5  10 -10    2.48    0.38
  -3  10 -11   -0.03    0.14
   3 -10  11    0.50    0.19
  -1  10 -12    5.68    0.52
   1 -10  12    5.89    0.51
   1  10 -13    1.67    0.30
  -1 -10  13    1.83    0.31
   3  10 -14    0.27    0.20
  -3 -10  14    0.47    0.20
   5  10 -15    0.17    0.19
  -5 -10  15    0.46    0.20
  -6  10  -9    0.09    0.16
  -4  10 -10    0.36    0.20
  -2  10 -11    9.10    0.62
   2 -10  11    8.64    0.58
   0  10 -12    2.74    0.37
   0 -10  12    2.97    0.37
   2  10 -13    1.24    0.26
  -2 -10  13    1.22    0.27
   4  10 -14    0.37    0.21
  -4 -10  14    0.56    0.23
   6  10 -15    0.57    0.22
  -6 -10  15    0.68    0.22
  -7  10  -8    0.13    0.17
  -5  10  -9    0.18    0.16
  -3  10 -10    0.76    0.24
   3 -10  10    1.09    0.24
  -1  10 -11    1.10    0.25
   1 -10  11    1.22    0.26
   1  10 -12    4.90    0.45
  -1 -10  12    4.52    0.44
   3  10 -13    9.27    0.62
  -3 -10  13    9.68    0.63
   5  10 -14   -0.13    0.16
  -5 -10  14    0.16    0.19
  -7 -10  15    0.87    0.23
  -6  10  -8    0.49    0.22
  -4  10  -9    0.44    0.19
   4 -10   9    0.34    0.17
  -2  10 -10    0.40    0.18
   2 -10  10    0.56    0.21
   0  10 -11    1.41    0.27
   0 -10  11    2.21    0.33
   2  10 -12    5.47    0.46
  -2 -10  12    7.34    0.51
   4  10 -13   10.59    0.66
  -4 -10  13    9.65    0.64
  -6 -10  14    0.30    0.20
  -7  10  -7    0.25    0.18
  -5  10  -8    0.29    0.17
   5 -10   8    0.41    0.17
  -3  10  -9    1.62    0.29
   3 -10   9    1.71    0.28
  -1  10 -10    0.31    0.17
   1 -10  10    0.67    0.22
   1  10 -11    5.52    0.42
  -1 -10  11    4.22    0.43
   3  10 -12    6.25    0.47
  -3 -10  12    5.46    0.49
   5  10 -13    1.19    0.27
  -5 -10  13    0.82    0.24
  -7 -10  14    2.76    0.36
  -8  10  -6   -0.04    0.16
  -6  10  -7    0.26    0.19
  -4  10  -8    2.29    0.34
   4 -10   8    2.96    0.33
  -2  10  -9    0.83    0.21
   2 -10   9    1.14    0.26
   0  10 -10    0.08    0.14
   0 -10  10   -0.02    0.18
   2  10 -11    1.86    0.28
  -2 -10  11    2.12    0.32
   4  10 -12    0.44    0.18
  -4 -10  12    0.40    0.21
  -6 -10  13   15.65    0.88
  -7  10  -6    5.20    0.53
  -5  10  -7   -0.07    0.14
   5 -10   7    0.04    0.15
  -3  10  -8    1.43    0.26
   3 -10   8    1.22    0.25
  -1  10  -9    1.31    0.24
   1 -10   9    0.98    0.25
   1  10 -10    0.66    0.18
  -1 -10  10    0.50    0.22
   3  10 -11    4.11    0.38
  -3 -10  11    3.21    0.39
   5  10 -12    0.31    0.19
  -5 -10  12    0.36    0.20
  -7 -10  13    0.97    0.24
  -8  10  -5   -0.12    0.14
  -6  10  -6    0.63    0.22
   6 -10   6    0.96    0.21
  -4  10  -7    4.59    0.44
   4 -10   7    3.77    0.38
  -2  10  -8    3.45    0.36
   2 -10   8    3.49    0.37
   0  10  -9    0.14    0.13
   0 -10   9    0.03    0.17
   2  10 -10    0.35    0.15
  -2 -10  10    0.41    0.20
   4  10 -11    0.26    0.15
  -4 -10  11    0.33    0.20
  -6 -10  12    2.16    0.33
  -7  10  -5   -0.15    0.14
  -5  10  -6    0.24    0.19
   5 -10   6    0.88    0.20
  -3  10  -7    5.44    0.44
   3 -10   7    5.78    0.45
  -1  10  -8    1.58    0.25
   1 -10   8    1.24    0.26
   1  10  -9    0.70    0.17
  -1 -10   9    0.47    0.21
   3  10 -10    0.92    0.20
  -3 -10  10    0.68    0.23
  -5 -10  11    1.18    0.27
  -7 -10  12    0.22    0.19
  -8  10  -4    0.59    0.24
  -6  10  -5    0.55    0.21
   6 -10   5    0.73    0.20
  -4  10  -6   15.31    0.84
   4 -10   6   14.92    0.79
  -2  10  -7   13.09    0.71
   2 -10   7   11.42    0.68
   0  10  -8    0.25    0.14
   0 -10   8    0.01    0.17
   2  10  -9    7.36    0.47
  -2 -10   9    7.51    0.54
   4  10 -10    0.00    0.13
  -4 -10  10    0.09    0.20
  -6 -10  11   14.18    0.81
  -9  10  -3    1.96    0.36
  -7  10  -4    0.30    0.19
  -5  10  -5    0.14    0.16
   5 -10   5    0.14    0.16
  -3  10  -6   21.89    1.07
   3 -10   6   21.73    1.05
  -1  10  -7    4.75    0.37
   1 -10   7    4.83    0.42
   1  10  -8   23.86    1.07
  -1 -10   8   21.75    1.09
   3  10  -9    0.13    0.12
  -3 -10   9    0.16    0.19
  -5 -10  10    0.00    0.19
  -7 -10  11    2.64    0.36
  -8  10  -3    0.29    0.20
  -6  10  -4    0.61    0.20
   6 -10   4    0.51    0.20
  -4  10  -5    7.76    0.54
   4 -10   5    8.38    0.53
  -2  10  -6    2.83    0.32
   2 -10   6    2.75    0.33
   0  10  -7    1.67    0.23
   0 -10   7    1.49    0.27
   2  10  -8    2.93    0.29
  -2 -10   8    2.54    0.33
   4  10  -9    5.60    0.39
  -4 -10   9    4.93    0.45
  -6 -10  10    1.48    0.28
  -9  10  -2    0.13    0.18
  -7  10  -3    4.12    0.46
  -5  10  -4    0.11    0.16
   5 -10   4    0.09    0.16
  -3  10  -5    0.16    0.14
   3 -10   5    0.05    0.17
  -1  10  -6   21.42    1.01
   1 -10   6   21.06    1.03
   1  10  -7    0.16    0.12
  -1 -10   7    0.48    0.21
   3  10  -8   40.28    1.65
  -3 -10   8   38.20    1.73
  -5 -10   9    2.35    0.34
  -7 -10  10    0.04    0.20
  -9 -10  11    0.92    0.26
  -8  10  -2    0.46    0.23
  -6  10  -3    0.26    0.17
   6 -10   3    0.19    0.17
  -4  10  -4    2.62    0.33
   4 -10   4    2.71    0.31
  -2  10  -5    1.45    0.23
   2 -10   5    1.47    0.26
   0  10  -6    2.52    0.26
   0 -10   6    2.05    0.30
   2  10  -7    0.56    0.16
  -2 -10   7    0.38    0.22
  -4 -10   8    0.39    0.21
  -6 -10   9    0.44    0.21
  -8 -10  10    1.30    0.26
  -9  10  -1    2.35    0.37
  -7  10  -2    3.14    0.42
  -5  10  -3    0.59    0.19
   5 -10   3    0.80    0.21
  -3  10  -4   11.35    0.66
   3 -10   4   12.35    0.67
  -1  10  -5    0.55    0.15
   1 -10   5    0.94    0.22
   1  10  -6    0.07    0.10
  -1 -10   6   -0.10    0.16
   3  10  -7    0.85    0.15
  -3 -10   7    1.94    0.29
  -5 -10   8    0.55    0.22
  -7 -10   9    3.68    0.40
  -7 -10   9    4.27    0.40
  -9 -10  10    0.49    0.23
  -8  10  -1    0.06    0.17
  -6  10  -2    0.04    0.14
   6 -10   2    0.47    0.20
  -4  10  -3    5.27    0.40
   4 -10   3    4.74    0.39
  -2  10  -4    0.08    0.11
   2 -10   4   -0.07    0.15
   0  10  -5    1.83    0.23
   0 -10   5    1.95    0.29
  -4 -10   7    0.45    0.19
  -6 -10   8   -0.11    0.13
  -6 -10   8    0.18    0.21
  -8 -10   9    0.48    0.21
  -9  10   0    0.28    0.22
  -7  10  -1    5.69    0.52
  -5  10  -2    1.55    0.27
   5 -10   2    1.67    0.25
  -3  10  -3    0.84    0.18
   3 -10   3    0.63    0.18
  -1  10  -4   44.42    1.87
   1 -10   4   46.09    1.92
   1  10  -5    3.42    0.26
  -1 -10   5    5.44    0.40
  -3 -10   6   16.54    0.86
  -5 -10   7    4.57    0.42
  -5 -10   7    5.04    0.37
  -7 -10   8    6.70    0.51
  -7 -10   8    6.61    0.48
  -9 -10   9   -0.07    0.18
 -10  10   1    0.43    0.21
  -8  10   0    0.04    0.16
  -6  10  -1    0.95    0.23
   6 -10   1    0.58    0.20
  -4  10  -2   -0.09    0.10
   4 -10   2    0.05    0.15
  -2  10  -3   65.26    2.65
   2 -10   3   66.44    2.68
   0  10  -4   63.26    2.48
   0 -10   4   60.67    2.54
   2  10  -5   16.90    0.74
  -2 -10   5   14.38    0.80
  -4 -10   6    2.88    0.27
  -4 -10   6    2.53    0.31
  -6 -10   7    0.01    0.15
  -6 -10   7   -0.05    0.16
  -8 -10   8    0.06    0.17
 -10 -10   9    0.35    0.22
  -9  10   1    1.24    0.30
  -7  10   0    0.26    0.17
  -5  10  -1    0.04    0.13
   5 -10   1    0.32    0.16
  -3  10  -2    1.20    0.21
   3 -10   2    1.38    0.23
  -1  10  -3   11.93    0.64
   1 -10   3   13.80    0.70
   1  10  -4   15.07    0.69
  -1 -10   4   13.82    0.76
  -3 -10   5    0.32    0.11
  -3 -10   5    0.21    0.16
  -5 -10   6    5.66    0.41
  -5 -10   6    5.62    0.43
  -7 -10   7    0.11    0.20
  -7 -10   7   -0.06    0.15
  -9 -10   8    1.65    0.32
 -10  10   2    0.16    0.18
  -8  10   1    0.37    0.22
  -6  10   0    1.78    0.30
   6 -10   0    1.40    0.24
  -4  10  -1    6.30    0.44
   4 -10   1    6.27    0.42
  -2  10  -2    0.88    0.18
   2 -10   2    0.81    0.20
   0 -10   3   20.05    0.96
   2  10  -4   32.89    1.37
  -2 -10   4   32.03    1.46
  -2 -10   4   35.06    1.37
  -4 -10   5    9.97    0.54
  -4 -10   5    9.43    0.57
  -6 -10   6    0.80    0.21
  -6 -10   6    0.81    0.22
  -8 -10   7    0.09    0.18
 -10 -10   8    0.11    0.22
  -9  10   2    1.07    0.27
  -7  10   1    2.36    0.34
  -5  10   0    0.32    0.14
   5 -10   0    0.44    0.17
  -3  10  -1   38.28    1.64
   3 -10   1   38.58    1.63
  -1  10  -2    3.99    0.29
   1 -10   2    2.99    0.32
   1  10  -3    7.74    0.41
  -1 -10   3    7.25    0.38
  -1 -10   3    7.39    0.49
  -3 -10   4   -0.09    0.09
  -3 -10   4   -0.01    0.12
  -5 -10   5    3.73    0.33
  -5 -10   5    3.57    0.35
  -7 -10   6   15.23    0.84
  -7 -10   6   14.85    0.81
  -9 -10   7    3.28    0.44
 -10  10   3    0.17    0.18
  -8  10   2    0.11    0.16
  -6  10   1   24.01    1.19
   6 -10  -1   24.74    1.11
  -4  10   0   25.68    1.18
   4 -10   0   25.48    1.15
  -2  10  -1   10.81    0.60
   2 -10   1   12.66    0.64
   0  10  -2   23.98    1.01
   0 -10   2   22.51    1.07
  -2 -10   3    0.08    0.09
  -2 -10   3    0.12    0.15
  -4 -10   4    4.33    0.38
  -4 -10   4    4.42    0.34
  -6 -10   5    6.79    0.46
  -6 -10   5    5.84    0.45
  -8 -10   6    4.23    0.45
 -10 -10   7    0.53    0.26
  -9  10   3    0.09    0.19
  -7  10   2    1.96    0.32
  -5  10   1    1.15    0.22
   5 -10  -1    0.98    0.19
  -3  10   0    0.07    0.11
   3 -10   0    0.11    0.13
   1 -10   1   23.02    1.06
   1  10  -2    0.19    0.07
  -1 -10   2   -0.10    0.12
  -1 -10   2    0.01    0.07
  -3 -10   3    0.25    0.11
  -3 -10   3    0.31    0.15
  -5 -10   4    5.18    0.38
  -5 -10   4    4.94    0.39
  -7 -10   5   -0.02    0.15
  -7 -10   5    0.12    0.17
  -9 -10   6   11.63    0.77
 -10  10   4    1.06    0.27
  -8  10   3    0.48    0.20
  -6  10   2    1.49    0.27
   6 -10  -2    1.73    0.24
  -4  10   1   25.00    1.17
   4 -10  -1   26.03    1.15
  -2  10   0    1.49    0.19
   2 -10   0    1.33    0.21
   0  10  -1   26.00    1.09
   0 -10   1   25.41    1.17
   0 -10   1   26.23    1.08
  -2 -10   2   10.88    0.54
  -2 -10   2   10.83    0.61
  -4 -10   3    0.71    0.16
  -4 -10   3    0.89    0.19
  -6 -10   4    5.02    0.39
  -6 -10   4    4.36    0.40
  -8 -10   5    1.06    0.27
 -10 -10   6    0.23    0.25
  -9  10   4    3.57    0.46
  -7  10   3   -0.05    0.13
  -5  10   2    0.05    0.12
   5 -10  -2    0.00    0.12
  -3  10   1    5.70    0.38
   3 -10  -1    5.68    0.38
  -1  10   0    6.11    0.36
   1 -10   0    6.14    0.33
   1 -10   0    5.77    0.40
  -1 -10   1   10.17    0.50
  -1 -10   1    9.72    0.56
  -3 -10   2    0.35    0.12
  -3 -10   2    0.32    0.15
  -5 -10   3    4.12    0.36
  -5 -10   3    4.61    0.37
  -7 -10   4    0.08    0.17
  -7 -10   4    0.08    0.15
  -9 -10   5    1.29    0.31
 -10  10   5   -0.10    0.16
  -8  10   4    0.59    0.21
  -6  10   3    1.12    0.23
   6 -10  -3    1.23    0.21
  -4  10   2    1.37    0.22
   4 -10  -2    1.39    0.21
  -2  10   1    4.74    0.34
   2 -10  -1    6.15    0.40
   2 -10  -1    6.62    0.34
   0  10   0    9.37    0.45
   0 -10   0    8.46    0.45
   0 -10   0    9.09    0.53
  -2 -10   1    6.35    0.43
  -2 -10   1    6.77    0.39
  -4 -10   2    1.63    0.21
  -4 -10   2    1.21    0.22
  -6 -10   3    1.12    0.22
  -6 -10   3    1.19    0.23
  -8 -10   4    0.38    0.22
 -10 -10   5    0.02    0.23
  -9  10   5    1.40    0.31
  -7  10   4    0.39    0.17
  -5  10   3    4.79    0.39
   5 -10  -3    5.51    0.37
  -3  10   2    0.58    0.15
   3 -10  -2    0.37    0.10
   3 -10  -2    0.22    0.13
  -1  10   1    9.47    0.48
   1 -10  -1    9.88    0.48
   1 -10  -1    9.49    0.54
  -1 -10   0    5.88    0.40
  -1 -10   0    5.24    0.34
  -3 -10   1    6.23    0.42
  -3 -10   1    5.72    0.38
  -5 -10   2   -0.07    0.11
  -5 -10   2   -0.02    0.12
  -7 -10   3   -0.08    0.13
  -7 -10   3   -0.18    0.13
  -9 -10   4    4.14    0.46
 -10  10   6    0.40    0.22
  -8  10   5    1.81    0.32
  -6  10   4    5.41    0.44
   6 -10  -4    5.22    0.36
  -4  10   3    0.75    0.17
   4 -10  -3    0.72    0.14
   4 -10  -3    0.76    0.17
   2 -10  -2   10.45    0.58
   2 -10  -2   10.76    0.52
   0 -10  -1   24.96    1.16
   0 -10  -1   26.28    1.09
  -2 -10   0    1.68    0.20
  -2 -10   0    1.58    0.23
  -4 -10   1   26.22    1.20
  -4 -10   1   25.72    1.16
  -6 -10   2    1.18    0.23
  -6 -10   2    1.51    0.26
  -8 -10   3    0.56    0.23
 -10 -10   4    1.47    0.35
  -9  10   6   12.15    0.80
  -7  10   5    0.03    0.14
  -5  10   4    4.91    0.39
   5 -10  -4    5.13    0.36
  -3  10   3    0.36    0.12
   3 -10  -3    0.29    0.10
   3 -10  -3    0.26    0.13
  -1  10   2    0.05    0.07
   1 -10  -2   -0.02    0.07
   1 -10  -2   -0.14    0.10
  -1 -10  -1   23.73    1.03
  -1 -10  -1   23.30    1.08
  -3 -10   0    0.21    0.11
  -3 -10   0    0.25    0.13
  -5 -10   1    1.09    0.21
  -5 -10   1    0.82    0.19
  -7 -10   2    1.73    0.28
  -7 -10   2    1.54    0.26
  -9 -10   3    0.02    0.20
 -10  10   7    0.02    0.19
  -8  10   6    4.91    0.51
  -6  10   5    5.97    0.47
   6 -10  -5    6.36    0.41
  -4  10   4    4.26    0.34
   4 -10  -4    3.76    0.28
   4 -10  -4    4.05    0.31
  -2  10   3    0.16    0.09
   2 -10  -3    0.25    0.13
   2 -10  -3    0.32    0.11
   0 -10  -2   22.09    1.05
   0 -10  -2   22.85    0.99
  -2 -10  -1   12.63    0.63
  -2 -10  -1   11.88    0.66
  -4 -10   0   24.53    1.15
  -4 -10   0   25.25    1.13
  -6 -10   1   24.08    1.16
  -6 -10   1   25.14    1.16
  -8 -10   2    0.20    0.20
 -10 -10   3    0.44    0.25
  -9  10   7    3.75    0.48
  -7  10   6   14.86    0.85
  -5  10   5    3.59    0.36
   5 -10  -5    3.57    0.29
  -3  10   4    0.17    0.08
   3 -10  -4   -0.03    0.09
   3 -10  -4    0.02    0.08
   1 -10  -3    6.76    0.40
  -1 -10  -2    3.45    0.27
  -3 -10  -1   39.93    1.72
  -3 -10  -1   39.99    1.68
  -5 -10   0    0.38    0.15
  -5 -10   0    0.40    0.14
  -7 -10   1    3.19    0.37
  -7 -10   1    2.39    0.31
  -9 -10   2    1.48    0.34
 -10  10   8    0.47    0.22
  -8  10   7    0.40    0.20
  -6  10   6    0.76    0.20
   6 -10  -6    0.84    0.18
  -4  10   5    9.98    0.57
   4 -10  -5    9.65    0.55
   4 -10  -5    9.82    0.54
  -2  10   4   33.55    1.33
   2 -10  -4   29.18    1.32
   0 -10  -3   16.31    0.76
  -2 -10  -2    0.65    0.15
  -4 -10  -1    7.41    0.48
  -4 -10  -1    6.31    0.44
  -6 -10   0    1.82    0.27
  -6 -10   0    2.13    0.29
  -8 -10   1    0.15    0.18
 -10 -10   2    0.25    0.23
  -9  10   8    1.57    0.33
  -7  10   7   -0.15    0.14
  -5  10   6    5.44    0.42
   5 -10  -6    6.20    0.40
  -3  10   5    0.27    0.09
   3 -10  -5    0.28    0.11
   1 -10  -4   15.67    0.75
  -1 -10  -3   13.83    0.69
  -3 -10  -2    1.17    0.20
  -5 -10  -1    0.34    0.15
  -5 -10  -1    0.36    0.15
  -7 -10   0    0.29    0.17
  -7 -10   0    0.21    0.17
  -9 -10   1    1.64    0.35
 -10  10   9    0.08    0.19
  -8  10   8    0.03    0.15
  -6  10   7   -0.05    0.12
   6 -10  -7   -0.08    0.11
  -4  10   6    2.32    0.28
   4 -10  -6    2.66    0.27
  -2  10   5   15.93    0.73
   2 -10  -5   15.24    0.76
   0 -10  -4   60.89    2.44
  -2 -10  -3   63.85    2.57
  -4 -10  -2    0.10    0.12
  -6 -10  -1    0.65    0.20
  -6 -10  -1    0.38    0.16
  -8 -10   0   -0.11    0.17
 -10 -10   1    0.64    0.27
  -9  10   9    0.07    0.18
   9 -10  -9   -0.21    0.17
  -7  10   8    7.24    0.55
  -5  10   7    5.25    0.41
   3 -10  -6   17.54    0.84
   1 -10  -5    4.92    0.35
  -1 -10  -4   43.50    1.81
  -3 -10  -3    0.89    0.17
  -5 -10  -2    1.73    0.26
  -7 -10  -1    6.25    0.46
  -7 -10  -1    6.45    0.49
  -9 -10   0    0.05    0.20
   8 -10  -9    0.53    0.23
  -6  10   8    0.18    0.16
   4 -10  -7    0.86    0.18
   2 -10  -6   15.97    0.79
   2 -10  -6   16.31    0.75
   0 -10  -5    1.59    0.22
  -2 -10  -4    0.01    0.09
  -4 -10  -3    4.55    0.36
  -6 -10  -2    0.05    0.15
  -8 -10  -1   -0.13    0.18
   9 -10 -10    0.12    0.22
   7 -10  -9    3.78    0.42
   5 -10  -8    0.31    0.17
   3 -10  -7    1.76    0.24
   3 -10  -7    2.25    0.26
   1 -10  -6    0.09    0.11
  -1 -10  -5    0.69    0.16
  -3 -10  -4   11.35    0.62
  -5 -10  -3    0.96    0.22
  -7 -10  -2    2.93    0.36
  -9 -10  -1    2.66    0.41
   8 -10 -10    1.61    0.31
   6 -10  -9    0.56    0.20
   4 -10  -8    0.67    0.18
   4 -10  -8    0.50    0.16
   2 -10  -7    0.60    0.16
   0 -10  -6    2.72    0.29
  -2 -10  -5    1.62    0.23
  -4 -10  -4    3.11    0.34
  -6 -10  -3    0.22    0.16
  -8 -10  -2    0.53    0.23
   9 -10 -11    0.96    0.29
   7 -10 -10    0.00    0.18
   5 -10  -9    2.40    0.31
   3 -10  -8   41.52    1.76
   3 -10  -8   40.69    1.72
   1 -10  -7    0.33    0.13
  -1 -10  -6   20.16    0.96
  -3 -10  -5    0.05    0.12
  -5 -10  -4    0.21    0.17
  -7 -10  -3    4.12    0.43
  -9 -10  -2    0.48    0.24
   8 -10 -11    7.56    0.60
   6 -10 -10    1.48    0.28
   4 -10  -9    5.30    0.40
   4 -10  -9    5.81    0.43
   2 -10  -8    2.93    0.32
   0 -10  -7    1.46    0.23
  -2 -10  -6    3.15    0.33
  -4 -10  -5    8.41    0.55
  -6 -10  -4    0.27    0.18
  -8 -10  -3   -0.06    0.18
   9 -10 -12    0.80    0.29
   7 -10 -11    2.37    0.36
   5 -10 -10    0.35    0.17
   3 -10  -9    0.34    0.15
   1 -10  -8   24.10    1.13
  -1 -10  -7    4.70    0.36
  -3 -10  -6   22.56    1.08
  -5 -10  -5   -0.14    0.13
  -7 -10  -4    0.43    0.21
  -9 -10  -3    1.90    0.34
   8 -10 -12   -0.12    0.19
   6 -10 -11   13.97    0.81
   4 -10 -10    0.17    0.16
   4 -10 -10   -0.05    0.12
   2 -10  -9    8.12    0.52
   0 -10  -8    0.09    0.12
  -2 -10  -7   12.53    0.70
  -4 -10  -6   15.49    0.83
  -6 -10  -5    0.36    0.19
  -8 -10  -4    0.76    0.24
   7 -10 -12    0.29    0.22
   5 -10 -11    1.47    0.27
   3 -10 -10    0.75    0.20
   1 -10  -9    0.38    0.15
  -1 -10  -8    1.19    0.22
  -3 -10  -7    5.52    0.44
  -5 -10  -6    0.43    0.19
  -7 -10  -5    0.09    0.17
   8 -10 -13    1.05    0.32
   6 -10 -12    2.94    0.39
   4 -10 -11    0.25    0.16
   2 -10 -10    0.57    0.18
   0 -10  -9    0.15    0.14
  -2 -10  -8    4.21    0.40
  -4 -10  -7    4.70    0.43
  -6 -10  -6    0.49    0.21
  -8 -10  -5    0.01    0.16
   7 -10 -13    0.87    0.27
   5 -10 -12    0.13    0.17
   5 -10 -12    0.20    0.19
   3 -10 -11    3.71    0.38
   1 -10 -10    0.55    0.17
  -1 -10  -9    1.23    0.23
  -3 -10  -8    1.94    0.30
  -5 -10  -7    0.00    0.15
  -7 -10  -6    5.33    0.50
   8 -10 -14    0.90    0.30
   6 -10 -13   15.61    0.89
   4 -10 -12    0.51    0.19
   2 -10 -11    1.80    0.28
   0 -10 -10    0.15    0.15
  -2 -10  -9    1.48    0.26
  -4 -10  -8    2.63    0.34
  -6 -10  -7    0.07    0.18
  -8 -10  -6   -0.13    0.18
   7 -10 -14    2.73    0.40
   5 -10 -13    0.69    0.22
   3 -10 -12    5.68    0.49
   1 -10 -11    6.06    0.47
  -1 -10 -10    0.34    0.17
  -3 -10  -9    1.86    0.29
  -5 -10  -8    0.41    0.20
  -7 -10  -7    0.05    0.18
   4 -10 -13    9.73    0.65
   2 -10 -12    5.71    0.50
   0 -10 -11    1.95    0.31
  -2 -10 -10    0.42    0.18
  -4 -10  -9    0.24    0.18
  -6 -10  -8    0.62    0.23
   7 -10 -15    0.13    0.24
   5 -10 -14   -0.04    0.16
   3 -10 -13    9.25    0.63
   1 -10 -12    5.95    0.51
  -1 -10 -11    1.21    0.26
  -3 -10 -10    0.79    0.24
  -5 -10  -9    0.24    0.19
  -7 -10  -8    0.21    0.20
   6 -10 -15    0.18    0.19
   4 -10 -14    0.31    0.20
   2 -10 -13    1.53    0.29
   0 -10 -12    2.46    0.35
  -2 -10 -11    8.64    0.60
  -4 -10 -10    0.28    0.19
  -6 -10  -9    0.24    0.21
   5 -10 -15    0.04    0.17
   3 -10 -14   -0.19    0.14
   1 -10 -13    1.26    0.27
  -1 -10 -12    5.93    0.53
  -3 -10 -11    0.04    0.17
  -5 -10 -10    2.61    0.37
   4 -10 -15    0.88    0.26
   2 -10 -14    1.40    0.29
   0 -10 -13    5.84    0.53
  -2 -10 -12    0.11    0.18
  -4 -10 -11    2.84    0.38
   5 -10 -16    0.32    0.21
   3 -10 -15    0.60    0.24
   1 -10 -14    0.02    0.19
  -1 -10 -13    0.92    0.25
  -3 -10 -12    0.45    0.21
  -5 -10 -11    0.12    0.17
   4 -10 -16    0.27    0.20
   2 -10 -15    0.03    0.18
   0 -10 -14    0.19    0.18
  -2 -10 -13    0.20    0.20
  -4 -10 -12   -0.03    0.14
   3 -10 -16    1.45    0.30
   1 -10 -15   -0.03    0.18
  -1 -10 -14   -0.01    0.18
  -3 -10 -13    0.50    0.19
   2 -10 -16    0.16    0.21
   0 -10 -15    0.40    0.22
  -2 -10 -14    0.04    0.16
   1 -10 -16    3.54    0.45
  -1 -10 -15    0.52    0.22
  -1  11 -14    0.08    0.17
   1  11 -15    2.81    0.40
  -2  11 -13    2.17    0.36
   0  11 -14    1.33    0.29
   0 -11  14    1.27    0.28
   2  11 -15    0.75    0.24
  -2 -11  15    1.11    0.25
  -3  11 -12    0.20    0.19
  -1  11 -13    2.06    0.34
   1 -11  13    2.44    0.35
   1  11 -14    0.40    0.22
  -1 -11  14    0.75    0.24
   3  11 -15    4.65    0.48
  -3 -11  15    3.79    0.44
  -4  11 -11    0.59    0.21
  -2  11 -12    0.03    0.16
   2 -11  12    0.14    0.18
   0  11 -13    0.16    0.18
   0 -11  13    0.11    0.19
   2  11 -14    2.00    0.34
  -2 -11  14    1.38    0.29
   4  11 -15    0.39    0.22
  -4 -11  15    0.51    0.19
  -5  11 -10    0.02    0.16
  -3  11 -11    0.27    0.18
   3 -11  11    0.29    0.20
  -1  11 -12    0.38    0.19
   1 -11  12    0.44    0.22
   1  11 -13    1.29    0.29
  -1 -11  13    1.36    0.29
   3  11 -14    0.34    0.19
  -3 -11  14    0.63    0.24
  -5 -11  15    0.77    0.22
  -4  11 -10    0.03    0.15
   4 -11  10    0.35    0.18
  -2  11 -11    4.77    0.49
   2 -11  11    5.98    0.52
   0  11 -12    0.16    0.18
   0 -11  12    0.45    0.21
   2  11 -13   10.38    0.68
  -2 -11  13   11.34    0.70
   4  11 -14    1.43    0.29
  -4 -11  14    1.21    0.27
  -5  11  -9    0.14    0.16
   5 -11   9    0.68    0.21
  -3  11 -10    2.03    0.33
   3 -11  10    2.77    0.35
  -1  11 -11    0.73    0.22
   1 -11  11    0.83    0.25
   1  11 -12    1.03    0.25
  -1 -11  12    0.87    0.25
   3  11 -13    0.57    0.21
  -3 -11  13    0.47    0.21
  -5 -11  14    2.25    0.33
  -6  11  -8    0.82    0.24
  -4  11  -9   -0.01    0.15
   4 -11   9    0.08    0.17
  -2  11 -10    1.74    0.31
   2 -11  10    2.13    0.32
   0  11 -11   12.44    0.76
   0 -11  11   13.46    0.78
   2  11 -12    0.85    0.23
  -2 -11  12    0.42    0.22
   4  11 -13   21.18    1.07
  -4 -11  13   19.57    1.06
  -6 -11  14    0.81    0.24
  -5  11  -8    2.78    0.39
   5 -11   8    3.76    0.39
  -3  11  -9    2.58    0.35
   3 -11   9    3.13    0.38
  -1  11 -10    1.36    0.27
   1 -11  10    1.37    0.28
   1  11 -11   -0.13    0.14
  -1 -11  11   -0.14    0.16
   3  11 -12    0.03    0.16
  -3 -11  12    0.33    0.20
  -5 -11  13    0.06    0.19
  -6  11  -7    0.17    0.17
  -4  11  -8    0.71    0.22
   4 -11   8    0.59    0.20
  -2  11  -9    0.63    0.21
   2 -11   9    0.86    0.24
   0  11 -10    4.12    0.41
   0 -11  10    4.82    0.46
   2  11 -11    0.11    0.15
  -2 -11  11    0.35    0.22
  -4 -11  12    0.34    0.21
  -6 -11  13   -0.18    0.18
  -7  11  -6    0.66    0.23
  -5  11  -7    0.11    0.16
   5 -11   7    0.03    0.17
  -3  11  -8    0.13    0.15
   3 -11   8    0.12    0.20
  -1  11  -9    0.18    0.15
   1 -11   9    0.31    0.21
   1  11 -10    0.28    0.16
  -1 -11  10    0.05    0.20
   3  11 -11    1.33    0.25
  -3 -11  11    1.28    0.29
  -5 -11  12   -0.03    0.17
  -7 -11  13    1.36    0.28
  -6  11  -6    0.25    0.18
  -4  11  -7    0.85    0.24
   4 -11   7    1.08    0.25
  -2  11  -8    0.69    0.19
   2 -11   8    0.33    0.20
   0  11  -9    9.47    0.58
   0 -11   9    8.97    0.61
   2  11 -10    3.41    0.35
  -2 -11  10    3.74    0.41
  -4 -11  11   14.19    0.82
  -6 -11  12    1.02    0.27
  -7  11  -5    1.26    0.30
  -5  11  -6   10.24    0.66
   5 -11   6    8.32    0.56
  -3  11  -7    2.76    0.35
   3 -11   7    2.80    0.35
  -1  11  -8   21.65    1.08
   1 -11   8   22.86    1.11
   1  11  -9    0.39    0.16
  -1 -11   9    0.55    0.24
   3  11 -10    0.82    0.20
  -3 -11  10    0.21    0.21
  -5 -11  11    8.42    0.59
  -7 -11  12    0.25    0.21
  -8  11  -4    3.35    0.46
  -6  11  -5    1.95    0.33
  -4  11  -6    1.00    0.24
   4 -11   6    0.99    0.24
  -2  11  -7    5.57    0.44
   2 -11   7    5.31    0.46
   0  11  -8    0.43    0.16
   0 -11   8    0.15    0.22
   2  11  -9    0.76    0.19
  -2 -11   9    0.65    0.24
  -4 -11  10    0.35    0.22
  -6 -11  11    4.10    0.45
  -7  11  -4    0.10    0.18
  -5  11  -5    0.20    0.17
   5 -11   5    0.41    0.20
  -3  11  -6    6.26    0.47
   3 -11   6    5.28    0.46
  -1  11  -7    0.12    0.15
   1 -11   7    0.17    0.21
   1  11  -8   10.22    0.59
  -1 -11   8    9.36    0.62
  -3 -11   9    2.22    0.34
  -5 -11  10   -0.10    0.20
  -7 -11  11    5.94    0.52
  -8  11  -3    0.20    0.19
  -6  11  -4    1.49    0.30
  -4  11  -5    0.19    0.16
   4 -11   5    0.14    0.18
  -2  11  -6    8.24    0.54
   2 -11   6    8.28    0.57
   0  11  -7    6.74    0.47
   0 -11   7    7.27    0.53
   2  11  -8    0.77    0.18
  -2 -11   8    0.67    0.25
  -4 -11   9    2.52    0.36
  -6 -11  10    1.24    0.29
  -7  11  -3    0.82    0.24
  -5  11  -4    3.73    0.42
   5 -11   4    5.17    0.41
  -3  11  -5    6.50    0.49
   3 -11   5    6.84    0.50
  -1  11  -6   22.08    1.05
   1 -11   6   21.69    1.09
   1  11  -7   16.00    0.79
  -1 -11   7   15.10    0.85
  -3 -11   8    8.16    0.57
  -5 -11   9   -0.08    0.19
  -7 -11  10    1.64    0.33
  -8  11  -2    0.30    0.19
  -6  11  -3    7.51    0.56
  -4  11  -4    0.06    0.15
   4 -11   4    0.26    0.20
  -2  11  -5   21.67    1.02
   2 -11   5   19.68    1.02
   0  11  -6   16.03    0.79
   0 -11   6   15.00    0.84
   2  11  -7   17.82    0.86
  -2 -11   7   17.97    0.94
  -4 -11   8    2.87    0.37
  -6 -11   9    1.34    0.29
  -9  11  -1    0.60    0.24
  -7  11  -2    0.25    0.19
  -5  11  -3    1.98    0.32
   5 -11   3    2.80    0.33
  -3  11  -4    1.51    0.26
   3 -11   4    1.49    0.27
  -1  11  -5    1.91    0.26
   1 -11   5    2.13    0.30
   1  11  -6   13.50    0.69
  -1 -11   6   13.34    0.76
  -3 -11   7    3.79    0.40
  -5 -11   8   17.33    0.94
  -7 -11   9   -0.02    0.21
  -8  11  -1    2.03    0.36
  -6  11  -2    0.09    0.16
   6 -11   2   -0.04    0.19
  -4  11  -3   10.44    0.63
   4 -11   3   10.17    0.62
  -2  11  -4    0.32    0.15
   2 -11   4   -0.02    0.17
   0  11  -5    2.27    0.26
   0 -11   5    2.19    0.31
  -2 -11   6   18.96    0.97
  -4 -11   7    7.22    0.54
  -6 -11   8    0.86    0.27
  -9  11   0    0.29    0.22
  -7  11  -1    2.00    0.34
  -5  11  -2   -0.08    0.12
   5 -11   2   -0.10    0.17
  -3  11  -3    5.27    0.41
   3 -11   3    5.17    0.41
  -1  11  -4    3.34    0.32
   1 -11   4    3.10    0.34
   1  11  -5    1.10    0.19
  -1 -11   5    2.19    0.30
  -3 -11   6    1.55    0.28
  -5 -11   7    0.01    0.19
  -7 -11   8    0.35    0.24
  -9 -11   9    0.07    0.19
  -8  11   0    1.26    0.30
  -6  11  -1    0.27    0.17
   6 -11   1    0.30    0.20
  -4  11  -2    2.63    0.32
   4 -11   2    1.98    0.29
  -2  11  -3    0.11    0.11
   2 -11   3   -0.02    0.15
   0  11  -4    0.41    0.14
   0 -11   4    0.33    0.18
  -2 -11   5    6.12    0.46
  -4 -11   6   10.99    0.66
  -6 -11   7    0.80    0.24
  -6 -11   7    0.68    0.24
  -8 -11   8    0.68    0.24
  -9  11   1    0.02    0.17
  -7  11   0    0.01    0.16
  -5  11  -1    1.51    0.27
   5 -11   1    1.40    0.25
  -3  11  -2    4.39    0.37
   3 -11   2    3.73    0.36
  -1  11  -3    2.34    0.26
   1 -11   3    2.37    0.30
  -1 -11   4   10.51    0.62
  -3 -11   5    0.45    0.19
  -5 -11   6   33.95    1.46
  -5 -11   6   32.06    1.50
  -7 -11   7    0.40    0.21
  -7 -11   7   -0.01    0.20
  -9 -11   8    1.02    0.28
  -8  11   1    0.24    0.18
  -6  11   0    0.05    0.13
   6 -11   0    0.36    0.21
  -4  11  -1    6.90    0.49
   4 -11   1    6.73    0.46
  -2  11  -2    7.87    0.47
   2 -11   2    6.73    0.48
   0  11  -3    5.90    0.36
   0 -11   3    5.67    0.42
  -2 -11   4    0.75    0.22
  -4 -11   5    0.90    0.23
  -6 -11   6    0.22    0.18
  -6 -11   6    0.62    0.22
  -8 -11   7    1.28    0.29
  -9  11   2    0.69    0.23
  -7  11   1   -0.03    0.14
  -5  11   0    0.00    0.14
   5 -11   0   -0.05    0.16
  -3  11  -1    7.98    0.49
   3 -11   1    7.26    0.48
  -1  11  -2    2.14    0.24
   1 -11   2    3.27    0.32
  -1 -11   3    5.88    0.43
  -3 -11   4    1.73    0.27
  -5 -11   5    1.26    0.23
  -5 -11   5    1.10    0.25
  -7 -11   6   13.25    0.78
  -7 -11   6   12.84    0.76
  -9 -11   7   -0.40    0.18
  -8  11   2    0.32    0.21
  -6  11   1    1.25    0.27
   6 -11  -1    0.99    0.23
  -4  11   0    0.50    0.18
   4 -11   0    0.69    0.19
  -2  11  -1    0.26    0.12
   2 -11   1    0.17    0.14
   0 -11   2   17.02    0.86
  -2 -11   3    0.44    0.17
  -4 -11   4    2.87    0.29
  -4 -11   4    2.52    0.31
  -6 -11   5    4.01    0.39
  -6 -11   5    4.18    0.39
  -8 -11   6    0.44    0.24
  -9  11   3    0.00    0.18
  -7  11   2    1.57    0.30
  -5  11   1    3.36    0.36
   5 -11  -1    2.73    0.30
  -3  11   0   13.13    0.69
   3 -11   0   12.99    0.70
  -1  11  -1   20.37    0.92
   1 -11   1   20.25    0.98
  -1 -11   2    1.20    0.23
  -3 -11   3    3.86    0.37
  -3 -11   3    3.95    0.30
  -5 -11   4    0.02    0.16
  -5 -11   4    0.15    0.14
  -7 -11   5    1.79    0.32
  -7 -11   5    1.76    0.31
  -9 -11   6    0.56    0.27
  -8  11   3    2.62    0.39
  -6  11   2   -0.03    0.13
   6 -11  -2   -0.22    0.15
  -4  11   1    9.25    0.57
   4 -11  -1    9.56    0.55
  -2  11   0    0.03    0.10
   2 -11   0    0.12    0.13
   0 -11   1    5.64    0.41
  -2 -11   2    6.56    0.47
  -2 -11   2    7.32    0.40
  -4 -11   3    5.30    0.44
  -4 -11   3    6.34    0.41
  -6 -11   4    0.04    0.16
  -6 -11   4   -0.09    0.13
  -8 -11   5    3.53    0.43
  -9  11   4   -0.27    0.16
  -7  11   3    3.22    0.40
  -5  11   2    1.69    0.27
   5 -11  -2    1.94    0.25
  -3  11   1    3.39    0.31
   3 -11  -1    2.86    0.30
  -1  11   0   10.76    0.54
   1 -11   0   10.19    0.59
  -1 -11   1    0.88    0.14
  -1 -11   1    0.90    0.21
  -3 -11   2    0.29    0.12
  -3 -11   2    0.24    0.15
  -5 -11   3    2.32    0.29
  -5 -11   3    2.28    0.31
  -7 -11   4    0.82    0.24
  -7 -11   4    0.84    0.25
  -9 -11   5    2.19    0.40
  -8  11   4   10.10    0.71
  -6  11   3    0.73    0.20
   6 -11  -3    0.65    0.19
  -4  11   2    3.55    0.34
   4 -11  -2    2.82    0.29
   2 -11  -1   11.14    0.62
   0 -11   0   -0.15    0.10
   0 -11   0    0.06    0.07
  -2 -11   1   11.64    0.63
  -2 -11   1    9.51    0.53
  -4 -11   2    3.13    0.30
  -4 -11   2    2.91    0.33
  -6 -11   3    0.35    0.18
  -6 -11   3    0.31    0.17
  -8 -11   4    9.13    0.64
  -9  11   5    1.94    0.36
  -7  11   4    0.98    0.25
  -5  11   3    2.10    0.29
   5 -11  -3    2.28    0.27
  -3  11   2    0.22    0.13
   3 -11  -2    0.11    0.11
   1 -11  -1    0.89    0.14
   1 -11  -1    0.85    0.18
  -1 -11   0   11.10    0.55
  -1 -11   0    9.73    0.59
  -3 -11   1    3.60    0.30
  -3 -11   1    3.13    0.34
  -5 -11   2    1.96    0.28
  -5 -11   2    1.82    0.25
  -7 -11   3    3.41    0.37
  -7 -11   3    3.09    0.38
  -9 -11   4   -0.05    0.20
  -8  11   5    3.50    0.44
  -6  11   4    0.02    0.14
   6 -11  -4   -0.03    0.14
  -4  11   3    5.23    0.39
   4 -11  -3    5.33    0.38
  -2  11   2    6.76    0.40
   2 -11  -2    7.02    0.39
   2 -11  -2    6.78    0.45
   0 -11  -1    6.51    0.45
   0 -11  -1    6.77    0.39
  -2 -11   0    0.08    0.11
  -2 -11   0    0.02    0.12
  -4 -11   1    9.78    0.55
  -4 -11   1    9.27    0.58
  -6 -11   2   -0.14    0.14
  -6 -11   2    0.04    0.15
  -8 -11   3    3.85    0.46
  -9  11   6    0.31    0.22
  -7  11   5    1.66    0.31
  -5  11   4   -0.22    0.10
   5 -11  -4    0.17    0.13
  -3  11   3    3.85    0.32
   3 -11  -3    3.33    0.32
   3 -11  -3    3.79    0.26
   1 -11  -2    1.36    0.17
   1 -11  -2    0.92    0.20
  -1 -11  -1   20.03    0.97
  -1 -11  -1   19.92    0.91
  -3 -11   0   12.69    0.66
  -3 -11   0   13.03    0.71
  -5 -11   1    3.48    0.35
  -5 -11   1    2.83    0.31
  -7 -11   2    1.72    0.28
  -7 -11   2    1.98    0.32
  -9 -11   3   -0.16    0.19
  -6  11   5    4.28    0.42
   6 -11  -5    3.85    0.35
  -4  11   4    3.00    0.31
   4 -11  -4    2.35    0.27
   2 -11  -3    0.42    0.15
   2 -11  -3    0.39    0.11
   0 -11  -2   16.90    0.77
   0 -11  -2   15.97    0.83
  -2 -11  -1    0.18    0.11
  -2 -11  -1    0.09    0.12
  -4 -11   0    0.67    0.17
  -4 -11   0    0.76    0.20
  -6 -11   1    1.35    0.25
  -6 -11   1    1.12    0.24
  -8 -11   2   -0.25    0.17
  -9  11   7   -0.13    0.17
  -7  11   6   13.40    0.81
  -5  11   5    1.16    0.24
   5 -11  -5    1.18    0.21
   3 -11  -4    2.32    0.24
   3 -11  -4    1.95    0.26
   1 -11  -3    5.10    0.39
   1 -11  -3    5.87    0.36
  -1 -11  -2    3.97    0.30
  -1 -11  -2    3.94    0.36
  -3 -11  -1    8.02    0.49
  -3 -11  -1    7.75    0.51
  -5 -11   0   -0.13    0.11
  -5 -11   0    0.19    0.15
  -7 -11   1    0.04    0.18
  -7 -11   1    0.11    0.16
  -9 -11   2    0.62    0.27
  -8  11   7    1.25    0.29
  -6  11   6    0.56    0.20
   6 -11  -6    0.40    0.17
  -4  11   5    1.13    0.20
   4 -11  -5    1.01    0.19
   4 -11  -5    1.17    0.21
   2 -11  -4    0.95    0.20
   2 -11  -4    0.77    0.16
   0 -11  -3    5.42    0.36
  -2 -11  -2    7.54    0.51
  -2 -11  -2    7.41    0.46
  -4 -11  -1    6.21    0.43
  -4 -11  -1    6.28    0.45
  -6 -11   0    0.52    0.18
  -6 -11   0    0.25    0.16
  -8 -11   1    0.37    0.23
  -9  11   8    1.18    0.30
  -7  11   7    0.07    0.18
  -5  11   6   33.20    1.47
   5 -11  -6   30.92    1.41
   5 -11  -6   32.37    1.41
  -3  11   5    0.37    0.13
   3 -11  -5    0.60    0.15
   3 -11  -5    0.55    0.15
   1 -11  -4   10.67    0.57
  -1 -11  -3    2.41    0.26
  -3 -11  -2    4.27    0.34
  -5 -11  -1    1.29    0.25
  -5 -11  -1    1.68    0.26
  -7 -11   0   -0.18    0.13
  -7 -11   0    0.03    0.15
  -9 -11   1   -0.33    0.16
  -8  11   8    0.60    0.23
  -6  11   7    0.82    0.23
   6 -11  -7    0.68    0.19
  -4  11   6   11.09    0.64
   4 -11  -6   11.76    0.63
   2 -11  -5    6.60    0.42
   0 -11  -4    0.36    0.13
  -2 -11  -3    0.02    0.09
  -4 -11  -2    2.72    0.32
  -6 -11  -1    0.21    0.16
  -6 -11  -1    0.30    0.16
  -8 -11   0    1.23    0.29
   9 -11  -9   -0.28    0.20
  -7  11   8   -0.03    0.18
  -5  11   7    0.08    0.15
   5 -11  -7    0.28    0.15
   5 -11  -7    0.25    0.15
   3 -11  -6    2.25    0.27
   1 -11  -5    2.01    0.25
  -1 -11  -4    2.75    0.28
  -3 -11  -3    5.79    0.42
  -5 -11  -2   -0.21    0.10
  -7 -11  -1    1.50    0.27
  -7 -11  -1    1.88    0.31
  -9 -11   0   -0.31    0.19
   8 -11  -9    0.25    0.23
   6 -11  -8    1.21    0.23
   4 -11  -7    7.54    0.51
   4 -11  -7    7.55    0.49
   2 -11  -6   20.88    0.99
   0 -11  -5    2.00    0.25
  -2 -11  -4    0.31    0.13
  -4 -11  -3   10.11    0.61
  -6 -11  -2   -0.15    0.13
  -6 -11  -2    0.18    0.15
  -8 -11  -1    1.99    0.37
   9 -11 -10    0.39    0.26
   7 -11  -9    0.37    0.22
   5 -11  -8   18.60    0.94
   5 -11  -8   17.90    0.91
   3 -11  -7    3.73    0.35
   1 -11  -6   13.43    0.71
  -1 -11  -5    1.54    0.24
  -3 -11  -4    1.28    0.24
  -5 -11  -3    2.79    0.34
  -7 -11  -2    0.04    0.14
  -7 -11  -2    0.27    0.20
  -9 -11  -1    0.64    0.28
   8 -11 -10    1.13    0.31
   6 -11  -9    2.08    0.32
   4 -11  -8    2.01    0.28
   2 -11  -7   20.23    0.98
   0 -11  -6   16.21    0.82
  -2 -11  -5   21.73    1.04
  -4 -11  -4    0.31    0.16
  -6 -11  -3    7.16    0.53
  -8 -11  -2    0.15    0.22
   7 -11 -10    1.49    0.31
   5 -11  -9    0.03    0.17
   5 -11  -9    0.09    0.14
   3 -11  -8    9.29    0.57
   1 -11  -7   16.61    0.84
  -1 -11  -6   22.00    1.05
  -3 -11  -5    7.34    0.50
  -5 -11  -4    5.68    0.45
  -7 -11  -3    1.35    0.28
   8 -11 -11    7.97    0.63
   6 -11 -10    1.48    0.30
   4 -11  -9    1.79    0.27
   2 -11  -8    0.62    0.19
   0 -11  -7    7.58    0.50
  -2 -11  -6    8.67    0.56
  -4 -11  -5    0.04    0.14
  -6 -11  -4    1.88    0.30
  -8 -11  -3    0.07    0.20
   7 -11 -11    5.73    0.54
   5 -11 -10    0.33    0.16
   3 -11  -9    2.06    0.30
   1 -11  -8   11.06    0.65
  -1 -11  -7    0.21    0.15
  -3 -11  -6    6.75    0.49
  -5 -11  -5    0.33    0.18
  -7 -11  -4    0.20    0.19
   8 -11 -12    0.40    0.26
   6 -11 -11    4.07    0.44
   4 -11 -10   -0.04    0.13
   2 -11  -9    0.83    0.21
   0 -11  -8    0.39    0.18
  -2 -11  -7    5.85    0.46
  -4 -11  -6    1.24    0.25
  -6 -11  -5    2.20    0.34
  -8 -11  -4    2.66    0.39
   7 -11 -12    0.26    0.25
   5 -11 -11    6.95    0.53
   3 -11 -10    0.56    0.19
   1 -11  -9    0.54    0.18
  -1 -11  -8   21.85    1.07
  -3 -11  -7    2.47    0.32
  -5 -11  -6    8.06    0.58
  -7 -11  -5    1.64    0.32
   6 -11 -12    0.95    0.25
   4 -11 -11   14.59    0.82
   2 -11 -10    3.64    0.39
   0 -11  -9   10.35    0.64
  -2 -11  -8    0.36    0.17
  -4 -11  -7    0.82    0.23
  -6 -11  -6    0.52    0.22
   5 -11 -12    0.02    0.17
   3 -11 -11    1.69    0.29
   1 -11 -10    0.13    0.16
  -1 -11  -9    0.10    0.15
  -3 -11  -8    0.15    0.16
  -5 -11  -7    0.07    0.18
  -7 -11  -6    0.39    0.22
   6 -11 -13    0.09    0.20
   4 -11 -12    0.16    0.18
   2 -11 -11    0.12    0.17
   0 -11 -10    4.77    0.45
  -2 -11  -9    0.67    0.22
  -4 -11  -8    0.46    0.21
  -6 -11  -7    0.21    0.20
   5 -11 -13    0.05    0.18
   3 -11 -12   -0.19    0.15
   1 -11 -11    0.01    0.18
  -1 -11 -10    1.36    0.28
  -3 -11  -9    2.95    0.39
  -5 -11  -8    3.11    0.41
   6 -11 -14    0.44    0.22
   4 -11 -13   20.00    1.06
   2 -11 -12    0.87    0.27
   0 -11 -11   14.64    0.85
  -2 -11 -10    1.97    0.32
  -4 -11  -9   -0.03    0.18
  -6 -11  -8    0.90    0.27
   5 -11 -14    1.64    0.32
   3 -11 -13    0.54    0.23
   1 -11 -12    1.39    0.29
  -1 -11 -11    0.47    0.21
  -3 -11 -10    3.19    0.41
  -5 -11  -9    0.19    0.20
   4 -11 -14    1.34    0.30
   2 -11 -13   11.00    0.72
   0 -11 -12    0.56    0.24
  -2 -11 -11    5.18    0.50
  -4 -11 -10   -0.07    0.16
   5 -11 -15    0.52    0.24
   3 -11 -14    0.23    0.20
   1 -11 -13    1.17    0.28
  -1 -11 -12    0.53    0.23
  -3 -11 -11    0.07    0.18
  -5 -11 -10    0.16    0.20
   4 -11 -15    0.56    0.23
   2 -11 -14    1.79    0.34
   0 -11 -13    0.10    0.20
  -2 -11 -12   -0.16    0.16
  -4 -11 -11    0.71    0.25
   3 -11 -15    4.16    0.48
   1 -11 -14    0.03    0.19
  -1 -11 -13    1.70    0.32
  -3 -11 -12    0.43    0.22
   2 -11 -15    0.65    0.24
   0 -11 -14    1.45    0.32
  -2 -11 -13    2.23    0.36
   1 -11 -15    3.01    0.43
  -1 -11 -14   -0.03    0.18
  -2  12 -12    2.76    0.41
   2 -12  12    3.94    0.44
   0  12 -13    3.31    0.42
   0 -12  13    3.11    0.42
   2  12 -14    0.25    0.19
  -2 -12  14    0.28    0.18
  -3  12 -11    0.55    0.21
   3 -12  11    0.85    0.25
  -1  12 -12    1.04    0.25
   1 -12  12    0.67    0.23
   1  12 -13    0.80    0.25
  -1 -12  13    1.27    0.28
   3  12 -14    0.23    0.18
  -3 -12  14    0.42    0.19
  -4  12 -10    0.32    0.17
   4 -12  10    0.96    0.26
  -2  12 -11   -0.05    0.17
   2 -12  11    0.16    0.20
   0  12 -12    0.12    0.16
   0 -12  12    0.74    0.24
   2  12 -13    4.94    0.49
  -2 -12  13    4.51    0.49
  -4 -12  14    0.09    0.17
  -3  12 -10    0.35    0.19
   3 -12  10    0.79    0.24
  -1  12 -11    0.51    0.21
   1 -12  11    0.94    0.27
   1  12 -12    1.57    0.30
  -1 -12  12    1.54    0.31
  -3 -12  13    0.48    0.22
  -4  12  -9    0.02    0.15
   4 -12   9    0.08    0.17
  -2  12 -10    3.05    0.40
   2 -12  10    2.70    0.38
   0  12 -11    4.75    0.46
   0 -12  11    4.69    0.48
   2  12 -12    0.53    0.23
  -2 -12  12    0.57    0.24
  -4 -12  13    0.10    0.19
  -5  12  -8    0.55    0.20
   5 -12   8    0.45    0.21
  -3  12  -9    0.28    0.18
   3 -12   9    0.92    0.25
  -1  12 -10    2.92    0.38
   1 -12  10    3.06    0.40
   1  12 -11    2.62    0.36
  -1 -12  11    2.27    0.36
  -3 -12  12    0.89    0.26
  -5 -12  13    1.82    0.32
  -6  12  -7    1.63    0.31
  -4  12  -8    0.24    0.20
   4 -12   8    0.42    0.22
  -2  12  -9    0.03    0.16
   2 -12   9    0.59    0.25
   0  12 -10   -0.10    0.14
   0 -12  10    0.15    0.21
   2  12 -11   11.02    0.68
  -2 -12  11   10.58    0.71
  -4 -12  12    2.71    0.38
  -6 -12  13    2.59    0.37
  -5  12  -7    0.17    0.17
   5 -12   7    0.56    0.22
  -3  12  -8    6.42    0.51
   3 -12   8    6.39    0.50
  -1  12  -9    2.83    0.36
   1 -12   9    2.98    0.40
   1  12 -10    0.17    0.16
  -1 -12  10    0.11    0.22
  -3 -12  11    5.19    0.51
  -5 -12  12   -0.02    0.21
  -6  12  -6    1.43    0.29
  -4  12  -7    0.11    0.16
   4 -12   7    0.18    0.20
  -2  12  -8    2.08    0.31
   2 -12   8    2.42    0.35
   0  12  -9   -0.13    0.13
   0 -12   9   -0.16    0.20
  -2 -12  10    8.81    0.62
  -4 -12  11    0.87    0.26
  -6 -12  12    2.00    0.36
  -5  12  -6    0.55    0.22
   5 -12   6    0.44    0.22
  -3  12  -7   -0.04    0.14
   3 -12   7   -0.19    0.18
  -1  12  -8    2.00    0.30
   1 -12   8    2.12    0.35
   1  12  -9    8.57    0.55
  -1 -12   9    8.26    0.60
  -3 -12  10    2.28    0.37
  -5 -12  11    6.05    0.54
  -6  12  -5    1.21    0.28
  -4  12  -6    0.14    0.16
   4 -12   6   -0.22    0.18
  -2  12  -7   -0.16    0.11
   2 -12   7    0.01    0.20
   0  12  -8    3.20    0.34
   0 -12   8    2.61    0.37
  -2 -12   9    0.92    0.26
  -4 -12  10    1.53    0.32
  -6 -12  11    6.26    0.56
  -7  12  -4    0.37    0.20
  -5  12  -5    0.25    0.18
   5 -12   5    0.31    0.21
  -3  12  -6   10.89    0.67
   3 -12   6   10.30    0.67
  -1  12  -7    0.29    0.16
   1 -12   7    0.44    0.23
   1  12  -8    2.41    0.31
  -1 -12   8    2.70    0.38
  -3 -12   9    1.40    0.31
  -5 -12  10   -0.02    0.20
  -7 -12  11    0.05    0.22
  -6  12  -4    0.44    0.20
  -4  12  -5    0.13    0.15
   4 -12   5   -0.29    0.17
  -2  12  -6    1.00    0.23
   2 -12   6    0.83    0.25
   0  12  -7    3.13    0.35
   0 -12   7    3.95    0.43
  -2 -12   8    9.48    0.66
  -4 -12   9    3.51    0.42
  -6 -12  10    0.08    0.22
  -7  12  -3    0.16    0.19
  -5  12  -4    1.15    0.26
   5 -12   4    0.70    0.24
  -3  12  -5    4.92    0.44
   3 -12   5    4.27    0.43
  -1  12  -6   17.60    0.89
   1 -12   6   16.94    0.94
  -1 -12   7   14.60    0.84
  -3 -12   8    5.53    0.51
  -5 -12   9    2.77    0.39
  -7 -12  10    0.48    0.25
  -8  12  -2    0.31    0.20
  -6  12  -3    1.21    0.28
  -4  12  -4    3.62    0.39
   4 -12   4    3.33    0.38
  -2  12  -5    0.47    0.19
   2 -12   5    0.37    0.23
   0  12  -6    3.16    0.33
   0 -12   6    2.53    0.36
  -2 -12   7    0.14    0.21
  -4 -12   8    1.12    0.29
  -6 -12   9    0.27    0.23
  -7  12  -2    0.02    0.17
  -5  12  -3    2.89    0.37
   5 -12   3    3.29    0.37
  -3  12  -4    0.82    0.22
   3 -12   4    0.38    0.22
  -1  12  -5   11.01    0.63
   1 -12   5    9.98    0.66
  -1 -12   6    0.15    0.21
  -3 -12   7    0.68    0.27
  -5 -12   8    0.12    0.23
  -7 -12   9    1.82    0.34
  -8  12  -1    0.34    0.19
  -6  12  -2    1.77    0.33
  -4  12  -3    1.69    0.28
   4 -12   3    1.80    0.30
  -2  12  -4    5.92    0.44
   2 -12   4    5.35    0.47
   0  12  -5    0.91    0.20
   0 -12   5    1.09    0.25
  -2 -12   6    0.10    0.19
  -4 -12   7   -0.20    0.19
  -6 -12   8    0.26    0.25
  -7  12  -1    4.66    0.50
  -5  12  -2    1.84    0.30
   5 -12   2    1.54    0.28
  -3  12  -3    6.27    0.46
   3 -12   3    5.25    0.46
  -1  12  -4   11.22    0.62
   1 -12   4   10.67    0.67
  -1 -12   5    3.66    0.41
  -3 -12   6   16.33    0.89
  -5 -12   7    0.49    0.24
  -7 -12   8    0.23    0.24
  -8  12   0   -0.05    0.17
  -6  12  -1   11.50    0.74
  -4  12  -2    7.01    0.50
   4 -12   2    6.91    0.51
  -2  12  -3    0.78    0.19
   2 -12   3    0.88    0.24
   0 -12   4   -0.18    0.15
  -2 -12   5    4.84    0.45
  -4 -12   6    9.11    0.63
  -6 -12   7    1.30    0.30
  -7  12   0    2.34    0.37
  -5  12  -1    2.05    0.32
   5 -12   1    1.58    0.28
  -3  12  -2    7.39    0.50
   3 -12   2    6.78    0.50
  -1  12  -3    0.10    0.12
   1 -12   3    0.19    0.18
  -1 -12   4    3.10    0.37
  -3 -12   5    4.26    0.42
  -5 -12   6   11.53    0.73
  -7 -12   7    1.39    0.32
  -8  12   1    0.06    0.17
  -6  12   0   -0.15    0.13
  -4  12  -1    1.52    0.27
   4 -12   1    1.25    0.25
  -2  12  -2    3.78    0.34
   2 -12   2    3.04    0.35
   0 -12   3    3.34    0.36
  -2 -12   4    1.00    0.24
  -4 -12   5    3.21    0.38
  -6 -12   6   15.02    0.86
  -5  12   0    0.53    0.19
   5 -12   0    0.18    0.19
  -3  12  -1    1.17    0.22
   3 -12   1    0.63    0.21
   1 -12   2    0.43    0.19
  -1 -12   3    3.02    0.35
  -3 -12   4    3.86    0.39
  -5 -12   5    6.90    0.52
  -7 -12   6    0.23    0.22
  -7 -12   6    0.03    0.20
  -8  12   2    2.33    0.39
  -6  12   1    1.06    0.26
  -4  12   0    1.24    0.25
   4 -12   0    1.25    0.25
  -2  12  -1   13.81    0.72
   2 -12   1   13.29    0.75
   0 -12   2    4.12    0.39
  -2 -12   3    3.00    0.35
  -4 -12   4    5.71    0.46
  -6 -12   5    0.63    0.22
  -6 -12   5    0.03    0.19
  -8 -12   6    1.15    0.32
  -7  12   2    0.68    0.23
  -5  12   1    0.13    0.15
   5 -12  -1   -0.14    0.16
  -3  12   0    2.86    0.32
   3 -12   0    2.48    0.30
   1 -12   1    9.18    0.58
  -1 -12   2    1.42    0.27
  -3 -12   3    4.72    0.43
  -5 -12   4   14.44    0.84
  -5 -12   4   15.90    0.81
  -7 -12   5    0.82    0.25
  -7 -12   5    0.54    0.23
  -8  12   3    0.84    0.26
  -6  12   2    0.96    0.26
  -4  12   1   16.15    0.83
   4 -12  -1   14.48    0.79
   2 -12   0    2.36    0.31
   0 -12   1    4.58    0.40
  -2 -12   2    5.27    0.43
  -4 -12   3    1.38    0.27
  -4 -12   3    1.53    0.25
  -6 -12   4   10.40    0.66
  -6 -12   4   10.78    0.66
  -8 -12   5    0.29    0.24
  -7  12   3    0.49    0.21
  -5  12   2    2.68    0.35
   5 -12  -2    2.39    0.31
  -3  12   1    1.60    0.24
   3 -12  -1    1.45    0.24
   1 -12   0    0.63    0.19
  -1 -12   1   16.48    0.86
  -3 -12   2    0.39    0.19
  -3 -12   2    0.76    0.17
  -5 -12   3    6.60    0.47
  -5 -12   3    6.60    0.50
  -7 -12   4    0.08    0.19
  -7 -12   4   -0.06    0.17
  -8  12   4    1.31    0.31
  -6  12   3    1.70    0.30
  -4  12   2    0.64    0.19
   4 -12  -2    0.74    0.21
   2 -12  -1    2.64    0.31
   0 -12   0    6.55    0.47
  -2 -12   1    3.36    0.37
  -2 -12   1    3.35    0.29
  -4 -12   2    0.98    0.23
  -4 -12   2    0.78    0.20
  -6 -12   3    1.19    0.26
  -6 -12   3    1.70    0.30
  -8 -12   4    1.18    0.31
  -7  12   4    0.27    0.19
  -5  12   3    7.75    0.54
   5 -12  -3    6.69    0.48
  -3  12   2    0.75    0.18
   3 -12  -2    0.36    0.16
   1 -12  -1   17.02    0.87
  -1 -12   0    0.38    0.17
  -3 -12   1    0.94    0.22
  -3 -12   1    1.75    0.23
  -5 -12   2    2.92    0.33
  -5 -12   2    3.42    0.38
  -7 -12   3    0.03    0.18
  -7 -12   3    0.45    0.21
  -8  12   5    0.51    0.24
  -6  12   4    9.77    0.65
  -4  12   3    1.48    0.25
   4 -12  -3    1.57    0.26
   2 -12  -2    5.17    0.39
   0 -12  -1    4.62    0.38
  -2 -12   0    2.95    0.28
  -2 -12   0    2.59    0.32
  -4 -12   1   15.88    0.79
  -4 -12   1   14.95    0.83
  -6 -12   2    1.17    0.26
  -6 -12   2    0.98    0.24
  -8 -12   3    0.67    0.27
  -7  12   5    0.87    0.25
  -5  12   4   16.51    0.87
   5 -12  -4   15.59    0.82
   3 -12  -3    4.71    0.38
   1 -12  -2    1.24    0.22
  -1 -12  -1    8.66    0.56
  -1 -12  -1    9.24    0.51
  -3 -12   0    2.45    0.27
  -3 -12   0    2.37    0.32
  -5 -12   1   -0.02    0.14
  -5 -12   1    0.11    0.14
  -7 -12   2    0.44    0.20
  -7 -12   2    0.50    0.22
  -8  12   6    1.15    0.30
  -6  12   5    0.32    0.19
  -4  12   4    6.62    0.46
   4 -12  -4    6.10    0.45
   2 -12  -3    3.24    0.34
   0 -12  -2    3.45    0.28
   0 -12  -2    3.89    0.37
  -2 -12  -1   12.92    0.66
  -2 -12  -1   11.60    0.69
  -4 -12   0    1.09    0.24
  -4 -12   0    1.05    0.21
  -6 -12   1    0.90    0.23
  -6 -12   1    0.49    0.20
  -8 -12   2    1.36    0.33
  -7  12   6    0.32    0.21
  -5  12   5    7.44    0.55
   5 -12  -5    7.96    0.51
   3 -12  -4    3.97    0.36
   1 -12  -3    3.17    0.28
   1 -12  -3    2.34    0.30
  -1 -12  -2    0.62    0.15
  -1 -12  -2    0.51    0.18
  -3 -12  -1    1.11    0.23
  -3 -12  -1    1.02    0.20
  -5 -12   0    0.17    0.17
  -5 -12   0    0.37    0.17
  -7 -12   1    1.30    0.27
  -7 -12   1    1.57    0.31
  -8  12   7    0.53    0.24
  -6  12   6   15.91    0.90
   4 -12  -5    3.20    0.33
   2 -12  -4    1.41    0.24
   2 -12  -4    1.36    0.21
   0 -12  -3    3.06    0.34
   0 -12  -3    3.22    0.29
  -2 -12  -2    3.62    0.32
  -2 -12  -2    2.58    0.32
  -4 -12  -1    1.06    0.23
  -4 -12  -1    1.34    0.24
  -6 -12   0    0.03    0.14
  -6 -12   0   -0.10    0.13
  -8 -12   1    0.14    0.21
  -7  12   7    2.07    0.35
  -5  12   6   11.04    0.68
   5 -12  -6   10.27    0.61
   3 -12  -5    5.11    0.37
   3 -12  -5    4.47    0.40
   1 -12  -4    3.02    0.29
   1 -12  -4    3.55    0.36
  -1 -12  -3    0.00    0.13
  -1 -12  -3    0.15    0.12
  -3 -12  -2    6.04    0.43
  -3 -12  -2    6.06    0.47
  -5 -12  -1    1.93    0.30
  -5 -12  -1    1.84    0.28
  -7 -12   0    2.21    0.33
  -7 -12   0    1.89    0.33
  -8  12   8   -0.06    0.19
  -6  12   7    2.24    0.36
   4 -12  -6    8.78    0.54
   4 -12  -6    8.58    0.54
   2 -12  -5    4.04    0.34
   0 -12  -4   -0.03    0.10
  -2 -12  -3    0.77    0.19
  -4 -12  -2    7.08    0.48
  -4 -12  -2    5.90    0.47
  -6 -12  -1   11.26    0.67
  -6 -12  -1   10.02    0.65
  -8 -12   0   -0.06    0.18
  -7  12   8    0.18    0.19
   5 -12  -7    0.63    0.19
   3 -12  -6   16.46    0.83
   1 -12  -5    4.16    0.35
  -1 -12  -4   10.53    0.60
  -3 -12  -3    6.42    0.46
  -5 -12  -2    1.80    0.29
  -5 -12  -2    1.74    0.28
  -7 -12  -1    4.90    0.48
  -7 -12  -1    4.95    0.46
   8 -12  -9    2.65    0.41
   6 -12  -8    0.10    0.20
   4 -12  -7   -0.11    0.13
   2 -12  -6    0.21    0.13
   0 -12  -5    0.83    0.18
  -2 -12  -4    5.39    0.41
  -4 -12  -3    1.73    0.28
  -6 -12  -2    1.94    0.31
  -6 -12  -2    2.48    0.35
  -8 -12  -1    0.11    0.19
   7 -12  -9    2.01    0.36
   5 -12  -8    0.39    0.18
   3 -12  -7    0.98    0.21
   1 -12  -6    0.02    0.13
  -1 -12  -5   10.58    0.62
  -3 -12  -4    0.55    0.18
  -5 -12  -3    3.60    0.39
  -7 -12  -2    0.39    0.19
  -7 -12  -2    0.30    0.21
   8 -12 -10    0.02    0.23
   6 -12  -9    0.69    0.22
   4 -12  -8    1.26    0.24
   2 -12  -7    0.01    0.12
   0 -12  -6    2.67    0.31
  -2 -12  -5    0.51    0.18
  -4 -12  -4    4.01    0.41
  -6 -12  -3    1.02    0.24
  -6 -12  -3    1.02    0.25
  -8 -12  -2    0.12    0.22
   7 -12 -10    0.68    0.27
   5 -12  -9    3.38    0.38
   3 -12  -8    6.13    0.46
   1 -12  -7   16.23    0.85
  -1 -12  -6   19.65    0.98
  -3 -12  -5    5.24    0.43
  -5 -12  -4    0.99    0.24
  -7 -12  -3    0.21    0.17
  -7 -12  -3    0.06    0.17
   6 -12 -10    0.16    0.18
   4 -12  -9    3.55    0.39
   2 -12  -8    9.88    0.61
   0 -12  -7    3.65    0.37
  -2 -12  -6    0.82    0.20
  -4 -12  -5   -0.06    0.15
  -6 -12  -4    0.44    0.22
   5 -12 -10    0.26    0.18
   3 -12  -9    1.49    0.27
   1 -12  -8    2.40    0.32
  -1 -12  -7    0.30    0.15
  -3 -12  -6   10.30    0.64
  -5 -12  -5    0.33    0.19
  -7 -12  -4    0.16    0.20
   6 -12 -11    4.69    0.46
   4 -12 -10    1.04    0.24
   2 -12  -9    0.98    0.23
   0 -12  -8    3.45    0.38
  -2 -12  -7   -0.12    0.15
  -4 -12  -6    0.04    0.15
  -6 -12  -5    0.75    0.24
   5 -12 -11    6.70    0.53
   3 -12 -10    2.36    0.33
   1 -12  -9    8.62    0.58
  -1 -12  -8    2.04    0.31
  -3 -12  -7    0.04    0.14
  -5 -12  -6    0.40    0.22
   6 -12 -12    2.37    0.37
   4 -12 -11    0.50    0.21
   2 -12 -10    8.52    0.58
   0 -12  -9    0.03    0.16
  -2 -12  -8    2.58    0.36
  -4 -12  -7    0.12    0.18
  -6 -12  -6    1.56    0.31
   5 -12 -12    0.05    0.18
   3 -12 -11    5.16    0.49
   1 -12 -10    0.10    0.18
  -1 -12  -9    3.16    0.39
  -3 -12  -8    5.94    0.49
  -5 -12  -7    0.14    0.19
   4 -12 -12    2.65    0.37
   2 -12 -11   10.05    0.66
   0 -12 -10    0.05    0.17
  -2 -12  -9    0.04    0.17
  -4 -12  -8    0.02    0.17
   5 -12 -13    1.82    0.33
   3 -12 -12    0.75    0.25
   1 -12 -11    2.32    0.35
  -1 -12 -10    3.33    0.41
  -3 -12  -9    0.47    0.21
  -5 -12  -8    0.06    0.18
   4 -12 -13   -0.07    0.19
   2 -12 -12    0.98    0.28
   0 -12 -11    5.14    0.51
  -2 -12 -10    3.20    0.42
  -4 -12  -9   -0.08    0.16
   3 -12 -13    0.22    0.21
   1 -12 -12    1.84    0.35
  -1 -12 -11    0.44    0.23
  -3 -12 -10    0.67    0.23
   4 -12 -14    0.10    0.19
   2 -12 -13    4.54    0.50
   0 -12 -12   -0.02    0.20
  -2 -12 -11    0.23    0.19
  -4 -12 -10    0.64    0.24
   3 -12 -14    0.07    0.18
   1 -12 -13    1.25    0.30
  -1 -12 -12    0.85    0.26
  -3 -12 -11    0.53    0.23
   2 -12 -14    0.00    0.18
   0 -12 -13    2.70    0.40
  -2 -12 -12    2.88    0.43
   0  13 -12    0.11    0.17
  -1  13 -11    0.53    0.23
   1 -13  11    1.10    0.28
  -1 -13  12    0.68    0.26
  -2  13 -10    0.55    0.22
   2 -13  10    0.97    0.27
   0  13 -11    0.15    0.17
   0 -13  11   -0.30    0.19
  -2 -13  12    2.48    0.38
  -3  13  -9    0.70    0.24
   3 -13   9    0.82    0.25
  -1  13 -10    2.62    0.36
   1 -13  10    2.04    0.37
  -1 -13  11    0.01    0.20
  -3 -13  12    1.06    0.29
  -4  13  -8    0.22    0.18
   4 -13   8    0.10    0.21
  -2  13  -9    0.28    0.18
   2 -13   9    0.45    0.25
   0  13 -10    8.54    0.59
   0 -13  10    7.81    0.60
  -2 -13  11    0.22    0.22
  -4 -13  12    0.35    0.23
  -3  13  -8   -0.10    0.14
   3 -13   8    0.45    0.25
  -1  13  -9    0.56    0.21
   1 -13   9    0.25    0.24
  -1 -13  10    0.79    0.28
  -3 -13  11    0.57    0.25
  -4  13  -7    0.40    0.20
   4 -13   7    0.71    0.25
  -2  13  -8    2.56    0.35
   2 -13   8    2.78    0.39
   0  13  -9    0.36    0.21
   0 -13   9    0.34    0.25
  -2 -13  10    7.06    0.57
  -4 -13  11    3.78    0.45
  -5  13  -6    0.78    0.25
   5 -13   6    0.84    0.27
  -3  13  -7    0.03    0.17
   3 -13   7   -0.09    0.22
  -1  13  -8    0.22    0.17
   1 -13   8    0.09    0.25
  -1 -13   9    0.04    0.22
  -3 -13  10    1.36    0.33
  -5 -13  11    1.40    0.31
  -4  13  -6    0.25    0.18
   4 -13   6    0.16    0.23
  -2  13  -7    0.76    0.22
   2 -13   7    0.65    0.27
   0 -13   8    2.24    0.37
  -2 -13   9   -0.02    0.21
  -4 -13  10    0.14    0.25
  -5  13  -5    2.20    0.36
   5 -13   5    2.15    0.34
  -3  13  -6    0.40    0.19
   3 -13   6    0.32    0.22
  -1  13  -7    0.24    0.18
   1 -13   7    0.42    0.26
  -1 -13   8    4.99    0.51
  -3 -13   9    0.21    0.24
  -5 -13  10    0.41    0.26
  -6  13  -4    2.34    0.36
  -4  13  -5    4.85    0.46
   4 -13   5    3.63    0.43
  -2  13  -6    0.48    0.21
   2 -13   6    0.50    0.26
   0 -13   7    0.41    0.26
  -2 -13   8    0.45    0.25
  -4 -13   9   -0.20    0.19
  -6 -13  10   -0.25    0.21
  -5  13  -4    2.01    0.33
   5 -13   4    2.05    0.35
  -3  13  -5    0.98    0.24
   3 -13   5    0.88    0.27
  -1  13  -6    8.48    0.56
   1 -13   6    8.32    0.62
  -1 -13   7   -0.14    0.22
  -3 -13   8    4.60    0.50
  -5 -13   9   -0.16    0.22
  -6  13  -3    0.50    0.24
  -4  13  -4    1.08    0.26
   4 -13   4    0.94    0.27
  -2  13  -5    0.08    0.15
   2 -13   5   -0.13    0.20
   0 -13   6    4.07    0.45
  -2 -13   7    2.18    0.36
  -4 -13   8    0.22    0.23
  -6 -13   9    2.98    0.44
  -7  13  -2    0.96    0.26
  -5  13  -3    0.88    0.25
   5 -13   3    0.87    0.28
  -3  13  -4    4.25    0.42
   3 -13   4    4.26    0.44
   1 -13   5    2.07    0.34
  -1 -13   6   15.59    0.89
  -3 -13   7    4.53    0.49
  -5 -13   8   -0.33    0.21
  -7 -13   9    1.38    0.34
  -6  13  -2   -0.02    0.16
  -4  13  -3    0.74    0.22
   4 -13   3    0.25    0.23
  -2  13  -4   -0.07    0.13
   2 -13   4   -0.28    0.17
   0 -13   5    0.39    0.24
  -2 -13   6    8.30    0.60
  -4 -13   7    7.93    0.60
  -6 -13   8   -0.57    0.20
  -7  13  -1    0.88    0.26
  -5  13  -2    1.64    0.31
   5 -13   2    1.62    0.30
  -3  13  -3   -0.02    0.13
   3 -13   3   -0.07    0.18
   1 -13   4    1.34    0.29
  -1 -13   5    0.87    0.27
  -3 -13   6    8.82    0.63
  -5 -13   7    2.36    0.38
  -7 -13   8   -0.33    0.22
  -6  13  -1    0.02    0.16
  -4  13  -2    0.08    0.17
   4 -13   2   -0.01    0.20
   2 -13   3    0.06    0.21
   0 -13   4    0.03    0.20
  -2 -13   5   -0.15    0.18
  -4 -13   6    1.33    0.30
  -6 -13   7   -0.12    0.20
  -7  13   0   -0.08    0.18
  -5  13  -1    2.10    0.33
   5 -13   1    2.41    0.34
  -3  13  -2    1.66    0.28
   3 -13   2    1.47    0.30
   1 -13   3    2.18    0.33
  -1 -13   4    8.18    0.59
  -3 -13   5    0.77    0.26
  -5 -13   6    5.47    0.52
  -7 -13   7    2.19    0.38
  -6  13   0    0.85    0.27
  -4  13  -1   26.55    1.28
   4 -13   1   26.56    1.27
   2 -13   2    1.72    0.30
   0 -13   3    0.03    0.19
  -2 -13   4   -0.13    0.18
  -4 -13   5    0.07    0.20
  -6 -13   6    0.20    0.22
  -7  13   1    0.63    0.26
  -5  13   0    0.63    0.21
   5 -13   0    0.59    0.23
   3 -13   1    0.12    0.19
   1 -13   2    5.10    0.46
  -1 -13   3    1.36    0.26
  -3 -13   4   17.46    0.95
  -5 -13   5    0.07    0.20
  -7 -13   6    6.44    0.57
  -6  13   1    0.74    0.24
  -4  13   0    0.08    0.15
   4 -13   0    0.20    0.21
   2 -13   1   29.13    1.36
   0 -13   2   15.89    0.87
  -2 -13   3    3.49    0.40
  -4 -13   4    0.21    0.21
  -6 -13   5   -0.05    0.19
  -7  13   2    3.25    0.44
  -5  13   1   -0.02    0.17
   5 -13  -1   -0.05    0.18
   3 -13   0    1.79    0.29
   1 -13   1   -0.25    0.14
  -1 -13   2    0.34    0.19
  -3 -13   3    6.21    0.51
  -5 -13   4    2.69    0.37
  -7 -13   5   -0.16    0.21
  -6  13   2    0.86    0.25
  -4  13   1    4.10    0.42
   4 -13  -1    4.15    0.40
   2 -13   0    1.59    0.28
   0 -13   1    0.18    0.17
  -2 -13   2    5.30    0.48
  -4 -13   3    3.61    0.41
  -6 -13   4    0.49    0.24
  -7  13   3    0.52    0.25
  -5  13   2   -0.05    0.16
   5 -13  -2    0.00    0.18
   3 -13  -1    1.44    0.27
   1 -13   0    3.04    0.35
  -1 -13   1    0.53    0.21
  -3 -13   2    1.35    0.29
  -5 -13   3    4.29    0.44
  -7 -13   4   20.32    1.09
  -7 -13   4   21.25    1.10
  -8  13   4    0.93    0.29
  -6  13   3    5.97    0.54
   4 -13  -2    0.62    0.21
   2 -13  -1   21.14    1.05
   0 -13   0    0.15    0.16
  -2 -13   1   19.85    1.02
  -4 -13   2    0.72    0.23
  -6 -13   3    6.47    0.51
  -6 -13   3    5.66    0.51
  -8 -13   4    0.60    0.28
  -7  13   4   19.67    1.10
  -5  13   3    3.94    0.42
   5 -13  -3    3.41    0.37
   3 -13  -2    1.08    0.23
   1 -13  -1    0.60    0.21
  -1 -13   0    4.17    0.42
  -3 -13   1    1.56    0.30
  -5 -13   2    0.09    0.17
  -5 -13   2    0.01    0.17
  -7 -13   3    0.29    0.23
  -7 -13   3    0.81    0.28
  -6  13   4    0.38    0.22
   4 -13  -3    3.45    0.36
   2 -13  -2    5.16    0.44
   0 -13  -1    0.13    0.15
  -2 -13   0    1.51    0.28
  -4 -13   1    3.60    0.41
  -4 -13   1    3.86    0.36
  -6 -13   2    0.34    0.21
  -6 -13   2    0.71    0.24
  -7  13   5    0.05    0.19
   5 -13  -4    3.30    0.36
   3 -13  -3    5.96    0.45
   1 -13  -2    0.30    0.18
  -1 -13  -1    0.08    0.15
  -3 -13   0    1.68    0.25
  -3 -13   0    1.35    0.27
  -5 -13   1   -0.01    0.15
  -5 -13   1   -0.12    0.14
  -7 -13   2    3.03    0.40
  -7 -13   2    3.18    0.41
  -6  13   5    0.00    0.17
   4 -13  -4    0.52    0.18
   2 -13  -3    3.08    0.36
   0 -13  -2   14.85    0.82
  -2 -13  -1   29.95    1.32
  -2 -13  -1   28.87    1.39
  -4 -13   0   -0.13    0.15
  -4 -13   0   -0.09    0.13
  -6 -13   1    0.46    0.21
  -6 -13   1    0.98    0.26
  -7  13   6    6.32    0.58
   5 -13  -5   -0.15    0.15
   3 -13  -4   15.58    0.84
   1 -13  -3    1.39    0.25
  -1 -13  -2    6.11    0.47
  -1 -13  -2    5.36    0.40
  -3 -13  -1    0.40    0.19
  -3 -13  -1    0.43    0.17
  -5 -13   0    0.22    0.17
  -5 -13   0    0.33    0.19
  -7 -13   1    0.60    0.27
  -7 -13   1    0.54    0.23
   4 -13  -5    0.43    0.19
   2 -13  -4   -0.07    0.13
   0 -13  -3    0.01    0.14
   0 -13  -3   -0.08    0.12
  -2 -13  -2    1.82    0.26
  -2 -13  -2    1.86    0.31
  -4 -13  -1   24.08    1.23
  -4 -13  -1   26.29    1.21
  -6 -13   0    1.10    0.28
  -6 -13   0    0.88    0.24
   5 -13  -6    5.23    0.45
   3 -13  -5    0.83    0.23
   1 -13  -4    7.06    0.50
  -1 -13  -3    2.35    0.28
  -1 -13  -3    1.88    0.29
  -3 -13  -2    1.57    0.26
  -3 -13  -2    1.55    0.28
  -5 -13  -1    2.29    0.34
  -5 -13  -1    2.11    0.31
  -7 -13   0   -0.10    0.19
  -7 -13   0   -0.08    0.15
   4 -13  -6    1.72    0.28
   2 -13  -5   -0.02    0.13
   0 -13  -4    0.09    0.14
   0 -13  -4    0.22    0.14
  -2 -13  -3   -0.02    0.12
  -2 -13  -3   -0.05    0.14
  -4 -13  -2   -0.10    0.16
  -4 -13  -2    0.00    0.15
  -6 -13  -1    0.22    0.20
  -6 -13  -1    0.43    0.20
   5 -13  -7    1.72    0.28
   3 -13  -6    9.62    0.61
   1 -13  -5    0.94    0.20
   1 -13  -5    0.59    0.20
  -1 -13  -4    1.40    0.24
  -1 -13  -4    1.28    0.26
  -3 -13  -3   -0.04    0.15
  -3 -13  -3   -0.14    0.13
  -5 -13  -2    1.77    0.30
  -5 -13  -2    2.30    0.33
  -7 -13  -1    0.59    0.22
  -7 -13  -1    0.48    0.23
   4 -13  -7    7.29    0.52
   2 -13  -6    9.50    0.59
   0 -13  -5    0.55    0.18
  -2 -13  -4    0.02    0.14
  -4 -13  -3    0.49    0.19
  -4 -13  -3    0.58    0.21
  -6 -13  -2    0.15    0.17
  -6 -13  -2    0.09    0.18
   5 -13  -8   -0.01    0.16
   3 -13  -7    4.46    0.41
   1 -13  -6   16.51    0.85
  -1 -13  -5    2.63    0.32
  -3 -13  -4    4.87    0.44
  -5 -13  -3    0.64    0.21
  -5 -13  -3    0.71    0.22
  -7 -13  -2    1.07    0.26
  -7 -13  -2    0.79    0.26
   4 -13  -8    0.14    0.17
   2 -13  -7    2.65    0.33
   0 -13  -6    4.55    0.41
  -2 -13  -5   -0.11    0.12
  -4 -13  -4    1.12    0.26
  -6 -13  -3    0.73    0.24
  -6 -13  -3    0.80    0.25
   5 -13  -9    0.12    0.19
   3 -13  -8    5.38    0.46
   1 -13  -7    0.11    0.15
  -1 -13  -6    9.01    0.58
  -3 -13  -5    1.56    0.29
  -5 -13  -4    2.01    0.33
   4 -13  -9    0.09    0.16
   2 -13  -8    0.29    0.18
   0 -13  -7    0.23    0.16
  -2 -13  -6    0.63    0.20
  -4 -13  -5    4.24    0.44
  -6 -13  -4    2.60    0.38
  -6 -13  -4    2.32    0.36
   5 -13 -10    0.34    0.21
   3 -13  -9    0.57    0.21
   1 -13  -8    5.71    0.46
  -1 -13  -7    0.22    0.16
  -3 -13  -6    0.35    0.19
  -5 -13  -5    2.50    0.38
   4 -13 -10    0.58    0.23
   2 -13  -9    0.00    0.16
   0 -13  -8    1.67    0.29
  -2 -13  -7    1.26    0.26
  -4 -13  -6    0.16    0.18
   5 -13 -11    1.18    0.28
   3 -13 -10    1.61    0.30
   1 -13  -9    0.03    0.17
  -1 -13  -8   -0.06    0.14
  -3 -13  -7    0.14    0.17
  -5 -13  -6    0.88    0.25
   4 -13 -11    4.16    0.46
   2 -13 -10    7.19    0.54
   0 -13  -9    0.57    0.22
  -2 -13  -8    3.16    0.39
  -4 -13  -7    0.65    0.24
   3 -13 -11    0.96    0.27
   1 -13 -10    0.97    0.27
  -1 -13  -9    0.70    0.25
  -3 -13  -8    0.16    0.18
   4 -13 -12    0.44    0.22
   2 -13 -11    0.22    0.20
   0 -13 -10    8.19    0.60
  -2 -13  -9    0.29    0.19
  -4 -13  -8    0.07    0.17
   3 -13 -12    1.13    0.28
   1 -13 -11   -0.02    0.18
  -1 -13 -10    2.19    0.35
  -3 -13  -9    0.77    0.25
   2 -13 -12    1.73    0.33
   0 -13 -11   -0.18    0.16
  -2 -13 -10    0.79    0.25
   1 -13 -12    0.41    0.23
  -1 -13 -11    0.98    0.28
   0 -14  10    0.19    0.24
   1 -14   9    1.10    0.33
  -1 -14  10    0.13    0.26
  -2  14  -8   -0.03    0.14
   2 -14   8   -0.04    0.22
   0 -14   9   -0.03    0.22
  -2 -14  10    0.00    0.24
  -3  14  -7    0.16    0.16
   3 -14   7    0.15    0.24
   1 -14   8    0.76    0.29
  -1 -14   9   -0.04    0.22
  -3 -14  10   -0.04    0.23
  -4  14  -6    0.42    0.21
   4 -14   6    0.20    0.25
   2 -14   7   -0.03    0.24
   0 -14   8    0.03    0.26
  -2 -14   9    0.34    0.26
  -4 -14  10    3.68    0.48
  -3  14  -6    6.81    0.53
   3 -14   6    6.18    0.56
   1 -14   7   -0.13    0.23
  -1 -14   8    0.43    0.29
  -3 -14   9    0.30    0.25
  -4  14  -5    0.96    0.25
   4 -14   5    0.42    0.25
   2 -14   6    0.44    0.27
   0 -14   7    0.57    0.28
  -2 -14   8    0.14    0.25
  -4 -14   9    0.20    0.25
  -5  14  -4    0.76    0.24
   5 -14   4    1.13    0.31
  -3  14  -5    0.14    0.16
   3 -14   5   -0.01    0.23
   1 -14   6    2.14    0.37
  -1 -14   7    0.41    0.27
  -3 -14   8    0.24    0.27
  -5 -14   9    0.18    0.24
  -4  14  -4    0.43    0.21
   4 -14   4    0.14    0.24
   2 -14   5    1.03    0.29
   0 -14   6    0.47    0.27
  -2 -14   7   -0.03    0.23
  -4 -14   8    1.99    0.38
  -5  14  -3    0.48    0.22
   5 -14   3    0.47    0.26
   3 -14   4    0.20    0.25
   1 -14   5    4.44    0.48
  -1 -14   6    1.01    0.30
  -3 -14   7    1.23    0.32
  -5 -14   8    0.00    0.24
  -4  14  -3    0.37    0.20
   4 -14   3    0.07    0.23
   2 -14   4   -0.05    0.21
   0 -14   5    3.97    0.47
  -2 -14   6    0.32    0.25
  -4 -14   7   -0.05    0.23
  -5  14  -2    3.41    0.43
   5 -14   2    2.73    0.39
   3 -14   3    1.66    0.32
   1 -14   4    0.35    0.25
  -1 -14   5    8.52    0.65
  -3 -14   6   13.32    0.84
  -5 -14   7    0.19    0.25
  -6  14  -1    4.37    0.49
   4 -14   2    0.85    0.27
   2 -14   3   -0.05    0.21
   0 -14   4   -0.41    0.20
  -2 -14   5    4.91    0.51
  -4 -14   6    0.02    0.22
  -6 -14   7   -0.21    0.23
  -5  14  -1    4.62    0.49
   5 -14   1    4.95    0.48
   3 -14   2    4.27    0.46
   1 -14   3    3.57    0.44
  -1 -14   4    2.13    0.37
  -3 -14   5    0.18    0.23
  -5 -14   6    6.49    0.59
  -6  14   0    1.04    0.27
   4 -14   1    1.39    0.31
   2 -14   2    0.44    0.23
   0 -14   3    1.69    0.32
  -2 -14   4    0.03    0.20
  -4 -14   5    0.97    0.29
  -6 -14   6   -0.34    0.19
   5 -14   0    0.68    0.28
   3 -14   1    5.36    0.49
   1 -14   2   -0.21    0.18
  -1 -14   3   20.04    1.06
  -3 -14   4   13.41    0.81
  -5 -14   5    4.58    0.50
  -6  14   1    0.36    0.21
   4 -14   0    1.98    0.34
   2 -14   1    6.51    0.52
   0 -14   2    1.67    0.31
  -2 -14   3    0.42    0.22
  -4 -14   4    2.32    0.37
  -6 -14   5    0.80    0.29
   5 -14  -1    0.88    0.28
   3 -14   0   -0.26    0.18
   1 -14   1    0.13    0.19
  -1 -14   2    0.35    0.22
  -3 -14   3    2.50    0.38
  -5 -14   4   18.02    1.00
   4 -14  -1    0.14    0.21
   2 -14   0   -0.02    0.19
   0 -14   1   10.30    0.67
  -2 -14   2    1.20    0.28
  -4 -14   3    0.30    0.21
  -6 -14   4    0.48    0.25
   5 -14  -2   -0.14    0.20
   3 -14  -1   -0.18    0.16
   1 -14   0   -0.16    0.16
  -1 -14   1    0.47    0.22
  -3 -14   2    2.14    0.35
  -5 -14   3    1.92    0.34
   4 -14  -2    4.31    0.43
   2 -14  -1    0.22    0.18
   0 -14   0    0.36    0.21
  -2 -14   1   -0.03    0.16
  -4 -14   2    3.86    0.44
  -6 -14   3    1.66    0.33
   5 -14  -3    1.96    0.32
   3 -14  -2    2.43    0.34
   1 -14  -1    0.63    0.24
  -1 -14   0   -0.05    0.18
  -3 -14   1    0.09    0.18
  -5 -14   2    0.00    0.18
   4 -14  -3    0.08    0.20
   2 -14  -2    1.11    0.26
   0 -14  -1   10.47    0.68
  -2 -14   0    0.35    0.20
  -4 -14   1    0.34    0.21
  -6 -14   2    0.29    0.21
   5 -14  -4   19.27    1.01
   3 -14  -3    2.18    0.33
   1 -14  -2    0.43    0.20
  -1 -14  -1   -0.10    0.16
  -3 -14   0   -0.07    0.16
  -5 -14   1    0.67    0.23
   4 -14  -4    2.17    0.33
   2 -14  -3    0.42    0.20
   0 -14  -2    1.76    0.30
  -2 -14  -1    7.22    0.55
  -4 -14   0    2.06    0.33
  -6 -14   1    0.22    0.19
  -6 -14   1    0.25    0.23
   5 -14  -5    5.08    0.47
   3 -14  -4   12.65    0.74
   1 -14  -3   17.97    0.96
  -1 -14  -2   -0.21    0.16
  -3 -14  -1    5.50    0.51
  -5 -14   0    1.14    0.26
  -5 -14   0    0.61    0.22
   4 -14  -5    0.95    0.25
   2 -14  -4    0.12    0.19
   0 -14  -3    2.62    0.36
  -2 -14  -2    0.59    0.22
  -4 -14  -1    0.82    0.25
  -4 -14  -1    1.33    0.26
  -6 -14   0    1.13    0.29
  -6 -14   0    1.27    0.30
   5 -14  -6    5.91    0.48
   3 -14  -5    0.36    0.22
   1 -14  -4    1.66    0.31
  -1 -14  -3    4.15    0.44
  -3 -14  -2    4.64    0.47
  -3 -14  -2    4.90    0.43
  -5 -14  -1    4.80    0.49
  -5 -14  -1    5.17    0.47
   4 -14  -6    0.31    0.21
   2 -14  -5    4.34    0.44
   0 -14  -4    0.35    0.19
  -2 -14  -3    0.39    0.20
  -2 -14  -3    0.14    0.17
  -4 -14  -2    1.10    0.26
  -4 -14  -2    0.82    0.23
  -6 -14  -1    3.73    0.45
  -6 -14  -1    3.60    0.44
   5 -14  -7    0.54    0.22
   3 -14  -6   13.99    0.80
   1 -14  -5    7.52    0.56
  -1 -14  -4    0.43    0.20
  -1 -14  -4   -0.03    0.14
  -3 -14  -3    2.77    0.35
  -3 -14  -3    1.98    0.32
  -5 -14  -2    3.46    0.41
  -5 -14  -2    2.40    0.36
   4 -14  -7    0.01    0.17
   2 -14  -6   -0.23    0.16
   0 -14  -5    3.62    0.42
   0 -14  -5    4.58    0.41
  -2 -14  -4   -0.06    0.15
  -2 -14  -4    0.01    0.15
  -4 -14  -3    0.20    0.19
  -4 -14  -3   -0.02    0.14
   5 -14  -8    0.17    0.19
   3 -14  -7    1.11    0.26
   1 -14  -6    1.63    0.31
  -1 -14  -5    4.67    0.42
  -1 -14  -5    4.14    0.45
  -3 -14  -4    0.65    0.21
  -3 -14  -4    0.58    0.22
  -5 -14  -3    0.66    0.24
  -5 -14  -3    0.79    0.24
   4 -14  -8    2.24    0.34
   2 -14  -7    0.20    0.19
   0 -14  -6    0.19    0.15
  -2 -14  -5    2.04    0.31
  -4 -14  -4    0.49    0.22
  -4 -14  -4    0.24    0.17
   5 -14  -9    0.30    0.20
   1 -14  -7    0.30    0.19
  -1 -14  -6    3.01    0.37
  -3 -14  -5    0.07    0.17
  -5 -14  -4    0.85    0.27
  -5 -14  -4    0.52    0.21
   2 -14  -8    0.04    0.17
   0 -14  -7    0.57    0.20
  -2 -14  -6    0.38    0.20
  -4 -14  -5    1.02    0.26
   3 -14  -9    0.73    0.23
   1 -14  -8    0.38    0.19
  -1 -14  -7    0.10    0.16
  -3 -14  -6    6.44    0.52
   2 -14  -9    0.33    0.20
   0 -14  -8   -0.10    0.15
  -2 -14  -7   -0.14    0.13
  -4 -14  -6    0.58    0.24
   3 -14 -10    0.05    0.20
   1 -14  -9    0.03    0.17
  -1 -14  -8    0.60    0.22
  -3 -14  -7    0.00    0.17
   2 -14 -10   -0.07    0.18
   0 -14  -9    0.33    0.22
  -2 -14  -8    0.22    0.21
   1 -14 -10    0.02    0.16
  -1 -14  -9    1.28    0.30
   0 -14 -10   -0.23    0.15
   1 -15   7    1.31    0.36
  -1 -15   8   -0.01    0.26
   2 -15   6   -0.09    0.25
   0 -15   7    1.73    0.37
  -2 -15   8    2.35    0.42
   1 -15   6    6.77    0.62
  -1 -15   7    1.13    0.33
   2 -15   5    4.92    0.54
   0 -15   6   -0.24    0.24
  -2 -15   7    0.08    0.27
   3 -15   4    0.06    0.26
   1 -15   5    0.22    0.25
  -1 -15   6   11.83    0.80
  -3 -15   7    0.18    0.26
   2 -15   4    2.95    0.43
   0 -15   5    3.46    0.45
  -2 -15   6   -0.43    0.19
   3 -15   3    0.05    0.23
   1 -15   4    0.35    0.27
  -1 -15   5    1.55    0.36
  -3 -15   6    0.00    0.24
   4 -15   2   -0.10    0.23
   2 -15   3    1.91    0.38
   0 -15   4    0.18    0.24
  -2 -15   5    0.37    0.26
  -4 -15   6   -0.24    0.22
   3 -15   2    0.62    0.29
   1 -15   3    2.36    0.39
  -1 -15   4    0.88    0.31
  -3 -15   5    0.37    0.26
   4 -15   1    8.44    0.63
   2 -15   2    2.23    0.37
   0 -15   3    0.18    0.25
  -2 -15   4    1.93    0.35
  -4 -15   5    1.72    0.35
   3 -15   1   -0.34    0.20
   1 -15   2    0.64    0.28
  -1 -15   3    0.20    0.23
  -3 -15   4    0.05    0.21
   4 -15   0    1.25    0.33
   2 -15   1    1.84    0.35
   0 -15   2    5.92    0.55
  -2 -15   3    3.87    0.46
  -4 -15   4    5.12    0.53
   5 -15  -1    0.93    0.30
   3 -15   0    0.62    0.27
   1 -15   1    0.35    0.25
  -1 -15   2    2.14    0.36
  -3 -15   3    0.39    0.24
  -5 -15   4    2.86    0.40
   4 -15  -1    0.31    0.24
   2 -15   0    1.68    0.34
   0 -15   1   -0.21    0.17
  -2 -15   2    0.23    0.22
  -4 -15   3    4.05    0.47
   5 -15  -2    0.40    0.25
   3 -15  -1    0.66    0.26
   1 -15   0    0.07    0.20
  -1 -15   1    1.12    0.28
  -3 -15   2    0.01    0.19
  -5 -15   3    0.11    0.21
   4 -15  -2    2.42    0.38
   2 -15  -1   -0.21    0.19
   0 -15   0   -0.01    0.19
  -2 -15   1   -0.22    0.16
  -4 -15   2    1.92    0.34
   5 -15  -3   -0.18    0.18
   3 -15  -2   -0.14    0.19
   1 -15  -1    0.99    0.28
  -1 -15   0    0.13    0.18
  -3 -15   1    0.63    0.25
  -5 -15   2    0.37    0.21
   4 -15  -3    3.86    0.44
   2 -15  -2    0.61    0.25
   0 -15  -1   -0.10    0.19
  -2 -15   0    1.50    0.31
  -4 -15   1    0.50    0.24
   5 -15  -4    2.42    0.37
   3 -15  -3    0.26    0.22
   1 -15  -2    2.14    0.35
  -1 -15  -1    0.37    0.22
  -3 -15   0    0.59    0.24
  -5 -15   1    1.27    0.29
   4 -15  -4    5.00    0.48
   2 -15  -3    3.32    0.41
   0 -15  -2    5.44    0.51
  -2 -15  -1    1.81    0.32
  -4 -15   0    2.11    0.36
   3 -15  -4    0.20    0.19
   1 -15  -3   -0.16    0.17
  -1 -15  -2    0.42    0.22
  -3 -15  -1    0.13    0.16
   4 -15  -5    1.58    0.30
   2 -15  -4    2.00    0.34
   0 -15  -3   -0.13    0.18
  -2 -15  -2    1.87    0.33
  -4 -15  -1    8.01    0.60
   3 -15  -5    0.12    0.20
   1 -15  -4    0.77    0.26
  -1 -15  -3    2.82    0.40
  -3 -15  -2    0.52    0.20
   4 -15  -6    0.03    0.17
   2 -15  -5    0.29    0.22
   0 -15  -4    0.70    0.24
  -2 -15  -3    1.95    0.32
  -4 -15  -2   -0.21    0.15
   3 -15  -6    0.11    0.19
   1 -15  -5    1.21    0.30
  -1 -15  -4    0.51    0.23
  -3 -15  -3    0.16    0.18
   2 -15  -6    0.12    0.19
   0 -15  -5    2.90    0.40
  -2 -15  -4    3.27    0.42
   3 -15  -7    0.40    0.22
   1 -15  -6   11.48    0.74
  -1 -15  -5    0.36    0.22
  -3 -15  -4    0.22    0.19
  -3 -15  -4   -0.15    0.17
   2 -15  -7    0.10    0.20
   0 -15  -6    0.26    0.20
  -2 -15  -5    5.10    0.51
  -2 -15  -5    5.09    0.48
   1 -15  -7    0.51    0.22
  -1 -15  -6    7.12    0.58
   2 -15  -8    2.90    0.40
  -2 -15  -6   -0.02    0.14
  -2 -15  -6   -0.24    0.18
  -1 -15  -7    1.46    0.30
   0 -16   3   -0.11    0.24
   1 -16   2    0.34    0.26
  -1 -16   3    0.27    0.27
   2 -16   1    1.32    0.34
   0 -16   2    0.25    0.25
  -2 -16   3    0.61    0.28
   1 -16   1    2.22    0.39
  -1 -16   2    0.35    0.25
   2 -16   0   -0.14    0.22
   0 -16   1    4.96    0.53
  -2 -16   2    3.13    0.44
   1 -16   0    2.42    0.39
  -1 -16   1   -0.05    0.22
   2 -16  -1    1.41    0.32
   0 -16   0    0.01    0.21
  -2 -16   1    1.65    0.35
   1 -16  -1   -0.37    0.17
  -1 -16   0    3.33    0.44
   2 -16  -2    3.51    0.46
   0 -16  -1    4.10    0.48
[truncated: 6,400 more chars]
