# Supplementary material for: Crystal structure of 2-[(di­chloro­methane)sulfon­yl]pyridine
Source: Acta Crystallogr Sect E Struct Rep Online. 2014 Nov 21;70(Pt 12):o1272. doi: 10.1107/S1600536814025148 (PMC4257385; doi:10.1107/S1600536814025148)
Supplement: Supplementary file 2 [file e-70-o1272-Isup2.hkl]

#
# h,k,l, Fc-squared, Fo-squared, sigma(Fo-squared), status flag
#
data_I
_shelx_title ' cd214625 in P2(1)/n'
_shelx_refln_list_code          4
_shelx_F_calc_maximum      248.82
_exptl_crystal_F_000       912.00
_reflns_d_resolution_high  0.8107

loop_
 _space_group_symop_operation_xyz
 'x, y, z'
 '-x+1/2, y+1/2, -z+1/2'
 '-x, -y, -z'
 'x-1/2, -y-1/2, z-1/2'

_cell_length_a     9.9647
_cell_length_b    12.2131
_cell_length_c    15.7158
_cell_angle_alpha  90.000
_cell_angle_beta  108.483
_cell_angle_gamma  90.000

_shelx_F_squared_multiplier     1.000

loop_
 _refln_index_h
 _refln_index_k
 _refln_index_l
 _refln_F_squared_calc
 _refln_F_squared_meas
 _refln_F_squared_sigma
 _refln_observed_status
   2   0   0      52189.76      49268.42      7144.48 o
   4   0   0        132.85        102.10         4.93 o
   6   0   0       2474.64       2289.48        63.85 o
   8   0   0         96.16         71.02         6.49 o
  10   0   0         76.71         83.27         7.82 o
   1   1   0       1044.13       1037.84        17.78 o
   2   1   0      22585.56      21665.52      1150.93 o
   3   1   0      12413.26      13087.58       456.67 o
   4   1   0        901.97        780.23        16.16 o
   5   1   0       1004.15       1066.51        21.90 o
   6   1   0          1.70          2.43         1.53 o
   7   1   0         50.58         39.97         3.28 o
   8   1   0        363.57        330.08         9.58 o
   9   1   0        113.92        113.98         5.80 o
  10   1   0          0.65          1.73         2.46 o
  11   1   0         14.75         16.12         3.46 o
   0   2   0       3057.32       2722.09       108.89 o
   1   2   0       1259.85       1286.65        22.01 o
   2   2   0       3896.05       3934.42        74.04 o
   3   2   0        225.10        165.54         4.19 o
   4   2   0        690.24        794.07        14.51 o
   5   2   0        675.53        737.50        15.82 o
   6   2   0       2079.36       2145.67        42.44 o
   7   2   0        237.36        239.34         8.36 o
   8   2   0        156.81        123.55         5.52 o
   9   2   0          1.27          2.65         2.28 o
  10   2   0         25.56         41.17         5.54 o
  11   2   0          1.16          1.11         3.40 o
   1   3   0       1704.07       2004.39        34.02 o
   2   3   0      10037.07       9570.83       192.91 o
   3   3   0        591.60        637.41        11.68 o
   4   3   0       2729.29       2671.07        51.21 o
   5   3   0       1774.81       1698.56        29.92 o
   6   3   0          7.70          4.50         2.30 o
   7   3   0       1480.57       1471.95        30.51 o
   8   3   0        278.09        286.98         8.77 o
   9   3   0         16.07         14.93         2.88 o
  10   3   0         70.98         75.80         6.25 o
  11   3   0          0.06          2.50         3.32 o
   0   4   0       8743.83       7818.39       233.29 o
   1   4   0       9903.20       8855.07       147.91 o
   2   4   0        169.15        158.51         8.81 o
   3   4   0       1011.87        953.15        19.09 o
   4   4   0       2140.91       2098.72        36.31 o
   5   4   0        455.62        445.30         9.09 o
   6   4   0       1270.10       1240.90        25.37 o
   7   4   0         53.81         48.53         3.37 o
   8   4   0         24.11         38.10         3.35 o
   9   4   0          0.22         -3.35         2.42 o
  10   4   0         73.32         72.50         8.17 o
  11   4   0         13.81          9.31         5.40 o
   1   5   0       4168.07       4242.85        71.51 o
   2   5   0        114.35        151.88         6.54 o
   3   5   0        824.37        924.97        22.07 o
   4   5   0        176.12        202.16         5.35 o
   5   5   0         89.98        100.66         3.23 o
   6   5   0       1091.10       1086.10        20.18 o
   7   5   0        189.23        178.08         7.44 o
   8   5   0       1402.62       1353.61        42.02 o
   9   5   0         31.45         34.51         8.32 o
  10   5   0         41.10         44.62         7.98 o
   0   6   0        107.82        119.32         4.06 o
   1   6   0       2154.22       2230.22        38.29 o
   2   6   0         16.95         22.52         1.70 o
   3   6   0          7.81          2.77         1.83 o
   4   6   0        164.22        179.80         6.46 o
   5   6   0         54.32         43.10         3.57 o
   6   6   0        754.19        707.42        18.61 o
   7   6   0          6.50         10.45         2.78 o
   8   6   0          6.86          4.94         3.18 o
   9   6   0        122.05        143.70        11.56 o
  10   6   0         12.95         18.98         5.75 o
   1   7   0        702.88        735.99        13.73 o
   2   7   0        628.97        650.54        12.20 o
   3   7   0       1353.07       1443.07        33.97 o
   4   7   0        430.73        432.61        20.01 o
   5   7   0        247.39        296.87         9.66 o
   6   7   0        536.54        497.32        14.36 o
   7   7   0         48.20         46.18         5.99 o
   8   7   0         17.16         20.74         5.43 o
   9   7   0          3.93          2.59         4.75 o
  10   7   0          0.40         -2.81         4.88 o
   0   8   0        511.12        447.47        11.74 o
   1   8   0       1525.52       1590.20        28.24 o
   2   8   0         62.03         69.33         3.07 o
   3   8   0        345.94        342.98         7.81 o
   4   8   0       1604.90       1569.42        37.23 o
   5   8   0          0.28          0.77         3.94 o
   6   8   0        180.78        192.14         6.78 o
   7   8   0         17.69          7.06         3.19 o
   8   8   0          8.67         10.42         4.68 o
   9   8   0         12.05          0.45         4.30 o
   1   9   0        195.10        202.05         4.68 o
   2   9   0        289.19        280.10         6.83 o
   3   9   0        104.76        107.99         4.84 o
   4   9   0        252.45        220.38         7.15 o
   5   9   0         23.98         16.25         2.80 o
   6   9   0          0.27         -1.81         2.45 o
   7   9   0        143.09        159.95         8.13 o
   8   9   0          4.67          7.12         4.44 o
   9   9   0          4.38          4.66         9.00 o
   0  10   0        279.56        305.73         9.29 o
   1  10   0        222.48        198.96         5.52 o
   2  10   0         48.00         52.01         3.50 o
   3  10   0          4.91          5.38         2.02 o
   4  10   0        880.44        863.34        19.71 o
   5  10   0         12.72         12.99         2.52 o
   6  10   0         58.14         60.70         4.62 o
   7  10   0         10.27          8.60         3.33 o
   8  10   0          2.32         -1.11         3.96 o
   1  11   0        369.24        357.97         9.64 o
   2  11   0          1.07          2.05         1.93 o
   3  11   0        414.17        441.44        11.74 o
   4  11   0         19.19         22.44         3.12 o
   5  11   0          0.07         -0.27         2.30 o
   6  11   0         11.95          9.17         2.84 o
   7  11   0          0.10         -1.85         2.84 o
   0  12   0        210.67        222.82        15.99 o
   1  12   0         21.60         17.13         4.30 o
   2  12   0         82.79         91.09         5.92 o
   3  12   0         98.49         86.43         5.10 o
   4  12   0         30.87         39.18         4.00 o
   5  12   0         15.24         10.53         3.04 o
   6  12   0          0.20         -2.58         2.61 o
   7  12   0         66.83         73.02         6.71 o
   1  13   0        123.76        122.08        19.21 o
   2  13   0         40.67         52.69         6.73 o
   3  13   0         42.88         55.15         5.27 o
   4  13   0          3.02         -0.10         2.60 o
   5  13   0          4.74         14.41         3.33 o
   0  14   0         10.00         12.23         7.13 o
   1  14   0          2.90         -3.68         4.06 o
   2  14   0         16.73          5.44         6.28 o
   3  14   0          0.07         -5.41         4.06 o
   4  14   0         73.80         68.70         8.05 o
   1  15   0          5.68          3.45         4.54 o
 -11   0   1         26.60         21.80         7.13 o
  -9   0   1          0.87          4.91         3.33 o
  -7   0   1        622.20        594.72        20.06 o
  -5   0   1         77.27        102.57         7.48 o
  -3   0   1        418.48        534.95        21.61 o
  -1   0   1       3632.49       3625.69       116.98 o
   1   0   1       1811.30       1825.65        49.13 o
   3   0   1          9.13         -0.37         1.30 o
   5   0   1        182.09        206.32         8.18 o
   7   0   1       2122.11       2146.71        60.91 o
   9   0   1         71.54         51.25         6.12 o
  11   0   1         41.05         57.64         7.45 o
 -11   1   1          1.03          1.90         2.71 o
 -10   1   1        429.70        448.54        12.77 o
  -9   1   1        189.95        158.42         6.78 o
  -8   1   1         41.87         30.27         3.21 o
  -7   1   1       1266.03       1222.77        30.54 o
  -6   1   1       2159.32       2241.07        44.27 o
  -5   1   1          0.14          0.17         1.42 o
  -4   1   1        322.99        302.07         7.25 o
  -3   1   1        476.55        426.06         7.99 o
  -2   1   1       1120.84       1275.04        19.95 o
  -1   1   1      10131.43      10519.21       979.22 o
   0   1   1        814.43        847.88        14.63 o
   1   1   1       3097.40       3410.76        57.41 o
   2   1   1       2052.48       2042.96        44.96 o
   3   1   1        490.58        494.78        10.50 o
   4   1   1         24.83         40.45         2.19 o
   5   1   1        330.30        337.43         8.35 o
   6   1   1          0.69          5.45         1.61 o
   7   1   1        463.39        534.38        13.01 o
   8   1   1        168.40        135.68         6.14 o
   9   1   1        124.14        128.52         6.15 o
  10   1   1          0.36          0.61         2.43 o
  11   1   1         16.42         17.19         4.14 o
 -11   2   1          0.02          3.42         3.32 o
 -10   2   1         42.41         40.30         4.19 o
  -9   2   1         23.99         26.59         3.48 o
  -8   2   1         26.25         25.70         2.95 o
  -7   2   1          0.45         -0.24         1.63 o
  -6   2   1        190.50        192.68         7.26 o
  -5   2   1        367.47        382.61         9.16 o
  -4   2   1        112.06        119.87         3.44 o
  -3   2   1        357.19        304.17         6.04 o
  -2   2   1      15879.96      14269.86       732.92 o
  -1   2   1       1148.08       1241.81        23.96 o
   0   2   1      15430.53      12101.18       431.59 o
   1   2   1       3810.28       3942.34        66.45 o
   2   2   1       3954.33       3983.42        67.09 o
   3   2   1       2339.43       2403.75        78.61 o
   4   2   1        912.21        946.98       122.79 o
   5   2   1       1403.70       1435.83        32.68 o
   6   2   1        195.28        193.32         6.06 o
   7   2   1         55.39         61.42         3.72 o
   8   2   1        440.42        428.98        11.51 o
   9   2   1        141.18        144.14         6.52 o
  10   2   1         73.84         64.49         5.99 o
  11   2   1         10.77         13.45         4.11 o
 -11   3   1          0.07         -0.51         3.19 o
 -10   3   1          0.01         -0.87         2.86 o
  -9   3   1         90.00         93.15         5.33 o
  -8   3   1        168.36        177.33         6.62 o
  -7   3   1          8.73          9.97         2.24 o
  -6   3   1        190.99        193.75         6.00 o
  -5   3   1       1455.89       1493.70        26.48 o
  -4   3   1       2633.68       2804.54        48.00 o
  -3   3   1        195.81        196.32         4.92 o
  -2   3   1        380.15        374.05         7.12 o
  -1   3   1       9632.73       8752.79       232.90 o
   0   3   1        764.52        790.66        15.39 o
   1   3   1         42.89         68.36         2.68 o
   2   3   1        460.61        563.32         9.24 o
   3   3   1        554.35        594.85        11.02 o
   4   3   1       2146.15       2219.80        38.36 o
   5   3   1        918.39        898.93        21.93 o
   6   3   1       2295.68       2316.94        56.27 o
   7   3   1          7.85          6.97         1.86 o
   8   3   1        391.52        364.82        10.27 o
   9   3   1         25.22         28.02         4.16 o
  10   3   1          0.11          2.31         2.95 o
  11   3   1          0.03         -8.66         5.77 o
 -11   4   1          0.29          4.41         4.79 o
 -10   4   1         75.17         68.52         6.11 o
  -9   4   1         50.04         43.61         4.68 o
  -8   4   1        518.73        539.75        13.58 o
  -7   4   1        603.08        596.67        12.40 o
  -6   4   1         66.14         59.35         2.69 o
  -5   4   1       4444.48       4669.68        88.73 o
  -4   4   1       1103.96       1201.86        23.99 o
  -3   4   1       2121.18       2274.14        43.63 o
  -2   4   1         35.31         26.31         1.26 o
  -1   4   1       5458.29       5152.22       118.45 o
   0   4   1          2.96          9.63         1.46 o
   1   4   1       2888.84       3308.16        62.70 o
   2   4   1        135.74        165.83         5.17 o
   3   4   1         19.98          8.00         0.73 o
   4   4   1         18.38         14.57         1.69 o
   5   4   1       1282.60       1365.24        24.52 o
   6   4   1        227.31        210.10         6.28 o
   7   4   1         28.11         17.40         3.51 o
   8   4   1         99.32        112.95         7.99 o
   9   4   1          1.34          2.43         2.53 o
  10   4   1         19.29         36.35         6.24 o
  11   4   1          2.74          4.54         5.94 o
 -11   5   1         42.49         57.59         8.16 o
 -10   5   1         16.19         23.05         5.75 o
  -9   5   1         49.33         69.06         5.79 o
  -8   5   1        143.98        143.42         7.34 o
  -7   5   1        135.38        142.20        12.12 o
  -6   5   1        540.05        467.09        10.21 o
  -5   5   1        132.87        109.65         3.83 o
  -4   5   1       1302.11       1436.17        28.44 o
  -3   5   1        240.00        226.89         5.05 o
  -2   5   1       5730.97       5840.79        98.41 o
  -1   5   1       1946.62       2145.12        41.10 o
   0   5   1       1310.86       1353.19        26.35 o
   1   5   1         21.29         34.31         1.27 o
   2   5   1       5254.61       5226.70       114.28 o
   3   5   1        325.73        317.60         9.06 o
   4   5   1       2223.06       2239.94        43.50 o
   5   5   1        926.29        983.41        18.17 o
   6   5   1         24.92         23.08         1.82 o
   7   5   1        269.50        255.10        11.12 o
   8   5   1         76.51         85.02        11.72 o
   9   5   1         42.50         50.45         6.71 o
  10   5   1          6.09          1.82         4.54 o
 -10   6   1         88.57         92.11         9.60 o
  -9   6   1        209.99        190.18        12.14 o
  -8   6   1          3.49          1.35         2.38 o
  -7   6   1       1701.05       1622.36        39.05 o
  -6   6   1         55.21         76.56         3.92 o
  -5   6   1       1099.75       1054.67        19.52 o
  -4   6   1       4551.54       4826.38        82.04 o
  -3   6   1        151.93        156.85         3.90 o
  -2   6   1       3873.40       4070.47        69.21 o
  -1   6   1       1504.59       1521.78        29.74 o
   0   6   1          0.58          2.17         0.60 o
   1   6   1        745.75        753.19        13.76 o
   2   6   1        818.89        818.10        16.93 o
   3   6   1        431.29        458.04        16.46 o
   4   6   1         54.36         48.56         3.64 o
   5   6   1        213.13        210.39         7.59 o
   6   6   1          0.05         -2.46         1.64 o
   7   6   1        133.84        129.60         8.90 o
   8   6   1         10.71         15.05         4.44 o
   9   6   1         30.49         34.31         5.99 o
  10   6   1         29.43         41.70         7.08 o
 -10   7   1         80.90         78.02         9.36 o
  -9   7   1        176.07        188.04        12.23 o
  -8   7   1        279.81        300.57        18.21 o
  -7   7   1        195.02        187.84         7.88 o
  -6   7   1        350.14        326.43         9.01 o
  -5   7   1       1793.28       1716.85        34.89 o
  -4   7   1         40.24         42.89         3.01 o
  -3   7   1       1138.13       1125.06        20.52 o
  -2   7   1       1191.88       1216.94        19.98 o
  -1   7   1       1290.31       1333.26        21.70 o
   0   7   1       2742.07       2854.35        48.86 o
   1   7   1         42.68         46.27         1.79 o
   2   7   1        367.61        404.88         9.32 o
   3   7   1       1212.70       1237.00        30.35 o
   4   7   1        420.07        420.56        12.24 o
   5   7   1        110.85        100.41         7.40 o
   6   7   1          7.90         16.27         4.40 o
   7   7   1         76.99         79.12         8.16 o
   8   7   1         96.99        122.22         9.44 o
   9   7   1         27.38         24.74         5.61 o
  10   7   1        135.83        151.19        12.09 o
 -10   8   1         49.22         56.06         8.32 o
  -9   8   1         26.38         30.76         6.25 o
  -8   8   1          1.25          1.55         3.48 o
  -7   8   1        180.69        160.01         7.64 o
  -6   8   1       1036.54       1099.19        23.90 o
  -5   8   1        393.58        357.29         9.66 o
  -4   8   1       4455.88       4550.34        87.73 o
  -3   8   1         16.54         12.96         1.63 o
  -2   8   1         30.81         49.28         2.49 o
  -1   8   1       1566.21       1663.76        26.95 o
   0   8   1        173.85        165.99         3.99 o
   1   8   1       2203.20       2411.52        41.73 o
   2   8   1       1327.54       1307.57        26.49 o
   3   8   1        146.49        122.60         4.24 o
   4   8   1        139.20        137.32         7.36 o
   5   8   1        784.69        808.72        21.37 o
   6   8   1        819.83        781.00        21.01 o
   7   8   1          0.96          3.06         3.12 o
   8   8   1          1.51         17.25        17.32 o
   9   8   1          4.95         -2.18         4.06 o
  -9   9   1         12.82          5.09         5.04 o
  -8   9   1        430.55        445.05        20.27 o
  -7   9   1          9.93         14.42         3.73 o
  -6   9   1       1451.79       1486.79        31.50 o
  -5   9   1         34.02         32.40         3.24 o
  -4   9   1         94.89         89.98         4.57 o
  -3   9   1        569.85        505.26        10.79 o
  -2   9   1       2983.75       2850.94        49.78 o
  -1   9   1        159.72        192.69         4.56 o
   0   9   1        227.77        209.87         4.84 o
   1   9   1         22.54         23.21         2.25 o
   2   9   1        926.95        931.39        23.34 o
   3   9   1        432.76        384.06        11.75 o
   4   9   1       1082.71       1142.83        28.56 o
   5   9   1        204.37        211.72         9.25 o
   6   9   1        257.61        244.15         9.45 o
   7   9   1         75.36         73.32         5.98 o
   8   9   1        147.90        163.59        11.64 o
   9   9   1          4.58         -8.92         5.94 o
  -8  10   1         12.81          8.46         4.73 o
  -7  10   1         95.89         90.16         8.75 o
  -6  10   1        856.77        837.89        19.72 o
  -5  10   1         25.81         34.37         3.42 o
  -4  10   1        897.77        880.97        20.01 o
  -3  10   1        169.27        198.01         6.61 o
  -2  10   1        210.25        209.82         9.13 o
  -1  10   1        335.24        332.46         7.75 o
   0  10   1        968.36        884.60        17.10 o
   1  10   1        818.40        799.30        20.86 o
   2  10   1        449.09        409.58        12.80 o
   3  10   1       1365.40       1346.17        28.63 o
   4  10   1        260.06        223.37         8.14 o
   5  10   1          5.94          8.68         2.48 o
   6  10   1         18.78         21.72         3.27 o
   7  10   1        205.95        209.76         9.59 o
   8  10   1          2.03         -1.10         4.20 o
  -8  11   1         12.33         10.09         4.81 o
  -7  11   1          0.16          1.25         3.09 o
  -6  11   1         42.36         40.15         4.18 o
  -5  11   1         99.02        104.87         6.28 o
  -4  11   1        331.77        322.76         9.57 o
  -3  11   1        140.81        111.34         5.29 o
  -2  11   1        374.14        364.53        20.63 o
  -1  11   1         32.96         29.91         2.72 o
   0  11   1        214.73        216.06        10.34 o
   1  11   1        679.05        687.96        16.11 o
   2  11   1          2.90          5.95         2.06 o
   3  11   1        242.77        264.04         8.37 o
   4  11   1        216.78        221.73         7.76 o
   5  11   1         45.66         50.23         4.37 o
   6  11   1          5.04          9.12         2.89 o
   7  11   1         62.25         60.48         5.93 o
  -7  12   1         30.48         48.54         6.92 o
  -6  12   1         29.28         27.98         5.18 o
  -5  12   1          2.57          0.79         2.49 o
  -4  12   1        543.35        524.62        13.80 o
  -3  12   1         42.53         50.61         4.71 o
  -2  12   1         94.41        106.73         7.45 o
  -1  12   1        617.10        571.64        20.87 o
   0  12   1        150.77        156.45         9.37 o
   1  12   1        322.02        307.95        10.76 o
   2  12   1        449.46        440.39        12.69 o
   3  12   1         30.62         34.63         3.64 o
   4  12   1         44.23         44.05         4.18 o
   5  12   1         54.06         62.87         4.99 o
   6  12   1        365.40        371.47        14.68 o
  -6  13   1         19.73         24.71         4.59 o
  -5  13   1          0.05         -1.77         2.68 o
  -4  13   1        132.46        133.77         6.72 o
  -3  13   1         36.67         50.82         6.82 o
  -2  13   1        750.99        699.88        24.98 o
  -1  13   1         29.10         19.19         5.04 o
   0  13   1         13.74          5.21         3.82 o
   1  13   1          4.67         -3.08         5.60 o
   2  13   1       1019.15       1003.83        26.78 o
   3  13   1         13.10         10.90         3.58 o
   4  13   1        838.38        884.38        21.29 o
   5  13   1         81.05         75.69         5.59 o
  -4  14   1          9.81          8.15         5.04 o
  -3  14   1          2.54         -1.80         4.58 o
  -2  14   1          0.34          2.98         4.25 o
  -1  14   1         24.85         18.56         5.51 o
   0  14   1        342.67        353.51        16.25 o
   1  14   1          0.61          0.17         4.16 o
   2  14   1        221.73        233.45        12.85 o
   3  14   1        204.50        184.60        12.02 o
   4  14   1         43.77         41.00         5.55 o
  -1  15   1         35.02         35.97         6.73 o
   0  15   1          0.02         -5.37         4.30 o
 -10   0   2        166.17        166.50        10.46 o
  -8   0   2       1032.19       1056.77        32.97 o
  -6   0   2       4248.00       4726.39       127.91 o
  -4   0   2       2447.58       2520.85        68.66 o
  -2   0   2       1005.47        942.94        26.07 o
   0   0   2       8130.26       9175.99       341.45 o
   2   0   2      12147.38      12095.94       318.85 o
   4   0   2       7346.85       7620.12       238.51 o
   6   0   2       5082.85       5325.03       143.58 o
   8   0   2       1946.09       1929.45        56.02 o
  10   0   2          6.78          6.69         3.82 o
 -11   1   2         33.55         27.78         3.98 o
 -10   1   2        101.34        110.94         6.19 o
  -9   1   2          0.33         -3.02         2.06 o
  -8   1   2        144.45        132.61         5.81 o
  -7   1   2          9.00          9.67         2.13 o
  -6   1   2       2073.15       2199.34        38.60 o
  -5   1   2         40.76         60.18         2.25 o
  -4   1   2        824.39        943.65        17.02 o
  -3   1   2      13475.77      14118.41       333.71 o
  -2   1   2        686.68        798.01        18.52 o
  -1   1   2       1081.06       1201.27        23.46 o
   0   1   2        192.44        185.27         4.88 o
   1   1   2      34956.61      30372.38       867.59 o
   2   1   2       9164.85       9110.75       196.21 o
   3   1   2       1625.48       1605.62        48.89 o
   4   1   2       4987.70       5203.58        98.30 o
   5   1   2        475.42        526.53        11.91 o
   6   1   2        818.83        779.71        17.08 o
   7   1   2        481.30        461.41        11.63 o
   8   1   2        322.91        324.61         9.61 o
   9   1   2          3.66          4.96         2.43 o
  10   1   2         65.61         53.55         4.69 o
  11   1   2          0.32          3.67         3.65 o
 -11   2   2         54.43         77.10         5.73 o
 -10   2   2         85.04         91.94         6.97 o
  -9   2   2        171.54        158.20         6.78 o
  -8   2   2        280.78        278.62         8.58 o
  -7   2   2        541.77        533.70        12.99 o
  -6   2   2        207.12        210.28         5.32 o
  -5   2   2        700.98        724.16        13.74 o
  -4   2   2        258.36        293.64         5.51 o
  -3   2   2       2640.12       2619.93        49.94 o
  -2   2   2       2854.04       3319.91        72.50 o
  -1   2   2       2418.84       2442.32        46.21 o
   0   2   2       9527.00       8853.24       372.91 o
   1   2   2       1133.67       1167.62        18.38 o
   2   2   2       4422.41       4459.54        75.04 o
   3   2   2        950.22        987.97        17.59 o
   4   2   2       2995.91       3317.40        73.28 o
   5   2   2        174.50        189.98         5.59 o
   6   2   2       2467.47       2377.96        53.29 o
   7   2   2          7.36          6.41         2.02 o
   8   2   2        800.49        819.07        18.92 o
   9   2   2         16.23         15.82         3.00 o
  10   2   2          9.62          7.73         3.37 o
  11   2   2          4.57          9.68         5.16 o
 -11   3   2         31.98         40.30         5.30 o
 -10   3   2         18.99         25.93         3.62 o
  -9   3   2         30.83         15.14         2.82 o
  -8   3   2         76.59         74.23         4.54 o
  -7   3   2        277.93        276.57         6.76 o
  -6   3   2          4.57          8.68         1.32 o
  -5   3   2       3158.01       3411.61        53.17 o
  -4   3   2       3226.68       3413.69        53.06 o
  -3   3   2         24.09         18.96         4.44 o
  -2   3   2       7648.19       7781.64       145.61 o
  -1   3   2       2298.01       2103.62        74.37 o
   0   3   2       2329.41       2298.71        43.62 o
   1   3   2       3088.79       3073.50        51.98 o
   2   3   2       3805.53       3875.63        65.53 o
   3   3   2       3867.37       4105.56        69.48 o
   4   3   2       2656.74       2546.28        43.90 o
   5   3   2        343.58        329.25         8.20 o
   6   3   2        246.16        219.21        13.25 o
   7   3   2        214.86        196.89         6.53 o
   8   3   2        125.75        162.89        13.51 o
   9   3   2          0.75         -0.29         2.51 o
  10   3   2         73.24         79.66         8.29 o
 -11   4   2          0.07          2.08         3.35 o
 -10   4   2        173.73        183.72        10.28 o
  -9   4   2         15.32         14.22         3.44 o
  -8   4   2        529.92        558.17        13.95 o
  -7   4   2         78.63         81.64         3.56 o
  -6   4   2       1486.94       1580.08        25.78 o
  -5   4   2          0.03          0.25         1.15 o
  -4   4   2       7476.22       7663.31       128.92 o
  -3   4   2       6365.04       6662.61       131.27 o
  -2   4   2       9226.84       9027.58       197.39 o
  -1   4   2       3626.82       3377.92       176.24 o
   0   4   2       3063.58       2999.14        50.79 o
   1   4   2         40.28         40.51         2.42 o
   2   4   2        860.74        830.53        19.81 o
   3   4   2       2977.52       3054.62        52.08 o
   4   4   2       1438.24       1647.73        28.95 o
   5   4   2       1197.65       1197.62        37.15 o
   6   4   2         16.20         24.72         2.38 o
   7   4   2       1031.86        959.09        20.99 o
   8   4   2         67.07         55.05        12.33 o
   9   4   2         61.39         53.75         7.81 o
  10   4   2         65.56         72.50         8.16 o
 -11   5   2          0.78         -0.50         4.64 o
 -10   5   2         28.31         30.30         4.54 o
  -9   5   2          3.97          5.56         2.93 o
  -8   5   2         14.60         16.52         3.49 o
  -7   5   2        896.53        828.70        16.37 o
  -6   5   2         74.15         68.68         2.91 o
  -5   5   2         32.89         33.97         1.95 o
  -4   5   2        476.54        481.56         9.56 o
  -3   5   2        435.79        426.03         9.27 o
  -2   5   2       2037.91       2004.60        38.62 o
  -1   5   2       1015.09        865.23       137.09 o
   0   5   2       8649.39       7825.87       157.71 o
   1   5   2       1777.94       1722.17        33.40 o
   2   5   2         41.86         56.94         3.27 o
   3   5   2          0.37          4.53         1.54 o
   4   5   2         26.99         35.20         2.05 o
   5   5   2        364.41        369.85         7.93 o
   6   5   2        299.22        304.07         8.16 o
   7   5   2        354.60        343.89        21.12 o
   8   5   2          5.81         10.13         4.42 o
   9   5   2         33.23         16.50         4.88 o
  10   5   2         33.75         36.69         8.15 o
 -11   6   2          0.68          3.06         5.04 o
 -10   6   2        223.26        196.52        12.96 o
  -9   6   2        137.92        134.99        10.71 o
  -8   6   2         57.12         67.66         7.21 o
  -7   6   2        857.28        843.25        22.27 o
  -6   6   2         79.84         95.12         4.28 o
  -5   6   2        281.64        257.05         6.14 o
  -4   6   2        322.54        342.09         7.39 o
  -3   6   2        367.45        303.00         6.55 o
  -2   6   2       5415.12       5498.69       103.78 o
  -1   6   2        483.94        410.19         8.09 o
   0   6   2        653.16        766.60        13.99 o
   1   6   2         17.95         16.20         1.33 o
   2   6   2       3453.64       3372.52        64.51 o
   3   6   2        529.87        497.91        13.47 o
   4   6   2       2420.59       2273.44       103.99 o
   5   6   2        614.08        563.36        15.41 o
   6   6   2        123.82        122.67         5.84 o
   7   6   2         45.57         40.45         5.40 o
   8   6   2        307.86        317.27        20.77 o
   9   6   2         11.00         13.02         4.68 o
  10   6   2          0.03          1.86         4.88 o
 -10   7   2          0.16          0.71         4.64 o
  -9   7   2         77.33        104.84         9.73 o
  -8   7   2         23.66         23.13         4.79 o
  -7   7   2        611.73        567.88        38.89 o
  -6   7   2        137.44        170.31         5.96 o
  -5   7   2       2140.36       2156.62        42.96 o
  -4   7   2        866.50        897.98        16.82 o
  -3   7   2         34.82         31.60         1.90 o
  -2   7   2        159.71        135.93         3.67 o
  -1   7   2         76.36         89.47         2.79 o
   0   7   2       4030.54       3855.44        73.31 o
   1   7   2        106.60        103.34         3.53 o
   2   7   2       1296.68       1301.86        26.16 o
   3   7   2        215.81        210.29         5.73 o
   4   7   2        186.99        185.95         7.32 o
   5   7   2         12.44         14.27         2.87 o
   6   7   2         89.29         71.55         5.02 o
   7   7   2          0.89         -1.06         2.75 o
   8   7   2          2.40          2.56         3.96 o
   9   7   2          6.05          1.36         6.28 o
 -10   8   2         62.12         68.49         9.01 o
  -9   8   2          7.66          8.72         8.66 o
  -8   8   2         13.24         26.32         5.28 o
  -7   8   2        187.95        187.11         8.07 o
  -6   8   2         30.87         29.34         3.10 o
  -5   8   2        138.12        132.89         5.38 o
  -4   8   2        183.85        177.83         6.40 o
  -3   8   2        518.68        458.99         9.58 o
  -2   8   2        186.79        197.91         4.60 o
  -1   8   2         12.20          7.61         1.92 o
   0   8   2       1179.71       1173.07        23.63 o
   1   8   2        148.00        157.86         4.04 o
   2   8   2        751.47        759.33        16.32 o
   3   8   2        462.01        424.90        15.47 o
   4   8   2         92.75         81.53         5.23 o
   5   8   2         96.09         97.64         5.84 o
   6   8   2          3.85          4.69         2.67 o
   7   8   2         89.36         90.74         7.98 o
   8   8   2        114.36        116.63         9.73 o
   9   8   2         91.90        100.02        21.24 o
  -9   9   2          0.96          5.77         4.64 o
  -8   9   2         67.66         43.73         6.60 o
  -7   9   2         52.10         55.75         5.09 o
  -6   9   2         10.61          4.75         2.70 o
  -5   9   2       1388.25       1295.73        27.57 o
  -4   9   2          5.06          6.37         2.06 o
  -3   9   2       3388.96       3330.59        57.94 o
  -2   9   2        183.76        187.48         7.25 o
  -1   9   2       2277.15       2231.62        35.81 o
   0   9   2          1.29          2.16         2.02 o
   1   9   2        124.52        123.87         4.61 o
   2   9   2         36.22         40.40         3.77 o
   3   9   2        152.86        141.40         6.54 o
   4   9   2          4.02          5.71         2.64 o
   5   9   2        793.85        808.21        26.47 o
   6   9   2         24.51         19.57         3.52 o
   7   9   2          3.77          3.33         5.94 o
   8   9   2          2.68          0.66         4.06 o
  -9  10   2         38.53         42.84         7.18 o
  -8  10   2          4.31          5.09         4.24 o
  -7  10   2         49.90         58.82         5.56 o
  -6  10   2         49.82         50.89         4.22 o
  -5  10   2          2.24         -0.38         1.99 o
  -4  10   2         47.93         48.29         3.65 o
  -3  10   2          9.72         12.68         1.91 o
  -2  10   2        357.89        365.83         9.53 o
  -1  10   2          0.68          0.47         1.31 o
   0  10   2        766.44        783.28        17.59 o
   1  10   2        117.08        120.64         8.80 o
   2  10   2         21.19         26.30         3.39 o
   3  10   2         53.81         42.34         4.16 o
   4  10   2          0.76          0.36         2.32 o
   5  10   2         49.11         56.27         5.09 o
   6  10   2          8.02          5.36         4.31 o
   7  10   2         91.44        102.72         9.29 o
   8  10   2         16.71         16.81         5.52 o
  -8  11   2          8.32          0.17         9.68 o
  -7  11   2         64.40         59.84         5.86 o
  -6  11   2          1.78         -2.93         2.41 o
  -5  11   2         71.17         63.17         4.44 o
  -4  11   2         98.55        105.47         5.32 o
  -3  11   2         10.63          7.17         2.12 o
  -2  11   2        232.27        235.60         6.37 o
  -1  11   2         42.37         41.17         3.83 o
   0  11   2        594.16        568.22        16.11 o
   1  11   2        123.70        113.36        12.27 o
   2  11   2        263.72        252.28         8.15 o
   3  11   2        112.76        141.08         6.99 o
   4  11   2         97.61         83.60         7.29 o
   5  11   2          0.00         -3.57         2.38 o
   6  11   2          1.05          0.52         2.60 o
   7  11   2          5.21          5.76         3.33 o
  -7  12   2         14.98         18.16         4.23 o
  -6  12   2         36.99         35.39         4.96 o
  -5  12   2         79.41         96.92         6.23 o
  -4  12   2         34.78         26.76         3.50 o
  -3  12   2         22.65         20.33         3.73 o
  -2  12   2        160.85        177.35         9.82 o
  -1  12   2         32.66         44.76         5.79 o
   0  12   2        116.45        127.75         6.59 o
   1  12   2         23.17         18.32         3.35 o
   2  12   2        122.63        112.87         8.73 o
   3  12   2        205.99        223.07        10.16 o
   4  12   2        219.47        229.30         8.32 o
   5  12   2         58.00         58.87         4.88 o
   6  12   2         70.47         70.81         6.84 o
  -6  13   2         28.75         21.42         4.80 o
  -5  13   2          0.43          0.40         2.88 o
  -4  13   2         27.80         22.72         5.27 o
  -3  13   2         40.79         40.73         6.12 o
  -2  13   2        149.90        177.64        11.03 o
  -1  13   2          5.81         10.85         4.44 o
   0  13   2        494.08        523.43        20.34 o
   1  13   2        180.26        188.05         9.46 o
   2  13   2         73.64         61.25         5.64 o
   3  13   2         49.85         53.29         4.74 o
   4  13   2          0.04         -0.29         2.84 o
   5  13   2         59.26         62.95         5.25 o
  -4  14   2        142.13        139.46        10.45 o
  -3  14   2         87.85         78.10         8.29 o
  -2  14   2         33.16         39.18         6.47 o
  -1  14   2         32.39         13.31         5.03 o
   0  14   2         48.04         58.35         7.32 o
   1  14   2          0.02         -6.09         4.06 o
   2  14   2          7.97         17.55         5.40 o
   3  14   2        136.63        157.44         8.88 o
 -11   0   3        582.44        522.89        31.03 o
  -9   0   3       2785.19       2893.42        82.19 o
  -7   0   3         14.07         13.26         3.40 o
  -5   0   3       2522.94       2537.63        69.80 o
  -3   0   3       9513.76       9796.29       258.97 o
  -1   0   3          2.71          2.72         2.04 o
   1   0   3        489.85        447.27        13.02 o
   3   0   3         42.88         61.21         5.10 o
   5   0   3       1777.67       1943.59        54.18 o
   7   0   3          8.40         15.23         5.77 o
   9   0   3        209.01        174.89        14.80 o
 -12   1   3          4.77          8.02         3.42 o
 -11   1   3          2.67          9.02         3.14 o
 -10   1   3         18.89         27.18         3.71 o
  -9   1   3        401.00        420.66        11.92 o
  -8   1   3        221.70        207.19         9.82 o
  -7   1   3        958.15        924.95        20.41 o
  -6   1   3       3512.80       3642.58        70.35 o
  -5   1   3         12.61          8.45         1.18 o
  -4   1   3        999.18        982.48        17.76 o
  -3   1   3       1287.86       1259.57        22.11 o
  -2   1   3         82.14         76.24         2.81 o
  -1   1   3       4645.62       4814.20       141.18 o
   0   1   3         77.73         66.30         2.22 o
   1   1   3       3080.89       3312.77        62.35 o
   2   1   3         75.56         66.61        12.52 o
   3   1   3       1610.31       1665.61        37.56 o
   4   1   3        230.18        218.98         5.82 o
   5   1   3        348.19        387.42         9.36 o
   6   1   3         96.23         90.11         4.12 o
   7   1   3        308.53        289.29         8.81 o
   8   1   3         90.62        100.93         5.20 o
   9   1   3         32.75         31.84         3.55 o
  10   1   3         18.77         13.18         4.66 o
 -12   2   3          0.34          0.53         3.39 o
 -11   2   3          0.61          4.48         3.20 o
 -10   2   3          8.17          7.09         2.69 o
  -9   2   3          7.43          3.98         2.34 o
  -8   2   3         82.39         81.84         4.72 o
  -7   2   3         41.21         27.27         2.81 o
  -6   2   3         72.71         85.73         3.94 o
  -5   2   3          1.82         -0.65         0.81 o
  -4   2   3          7.27         14.88         3.27 o
  -3   2   3         34.71         34.11         1.92 o
  -2   2   3       6047.16       6071.01       113.95 o
  -1   2   3          0.91         -0.64         0.43 o
   0   2   3        161.59        142.15         3.59 o
   1   2   3         16.46         17.96         0.89 o
   2   2   3       1524.29       1708.95        29.45 o
   3   2   3       2781.96       3002.21        57.19 o
   4   2   3          1.01          2.22         1.08 o
   5   2   3          3.38          5.82         2.24 o
   6   2   3        780.94        779.97        17.11 o
   7   2   3        112.07         98.11         4.74 o
   8   2   3        116.56        127.02         5.84 o
   9   2   3         55.64         60.39         4.71 o
  10   2   3         44.35         51.84         5.59 o
 -11   3   3          0.00         -2.49         3.09 o
 -10   3   3          0.95          3.29         2.99 o
  -9   3   3        373.60        348.71        12.05 o
  -8   3   3        128.34        114.89         5.42 o
  -7   3   3        734.27        665.15        13.83 o
  -6   3   3        476.29        502.08         9.16 o
  -5   3   3        145.23        146.83         4.00 o
  -4   3   3       9643.65       9916.08       201.88 o
  -3   3   3        255.82        298.50         8.20 o
  -2   3   3       6066.77       5777.54       231.30 o
  -1   3   3       4226.30       3950.15       147.11 o
   0   3   3       3052.48       3253.92        54.98 o
   1   3   3          9.38         12.86         1.27 o
   2   3   3       7873.73       8109.77       135.78 o
   3   3   3        574.24        622.34        11.70 o
   4   3   3        128.55        112.43         3.78 o
   5   3   3        353.00        390.28         9.47 o
   6   3   3         37.41         42.91         3.06 o
   7   3   3        734.42        704.24        18.92 o
   8   3   3         71.26         64.96         4.27 o
   9   3   3          3.43         -2.25         3.09 o
  10   3   3         47.89         52.79         7.06 o
 -11   4   3          7.65         10.00         3.83 o
 -10   4   3        253.65        242.42        10.39 o
  -9   4   3         11.08          8.90         2.42 o
  -8   4   3        623.44        626.94        22.13 o
  -7   4   3       2577.40       2505.88        44.27 o
  -6   4   3        225.38        235.18         5.80 o
  -5   4   3       2819.41       2812.80        48.54 o
  -4   4   3       2030.60       2063.16        40.23 o
  -3   4   3       1780.12       1961.03        38.04 o
  -2   4   3        739.84        594.24        14.50 o
  -1   4   3      10672.41       9750.44       261.35 o
   0   4   3       1015.64        920.11        16.29 o
   1   4   3       4872.12       5099.96        96.14 o
   2   4   3       1351.28       1481.61        29.03 o
   3   4   3         17.69         28.53         5.26 o
   4   4   3        297.05        346.73         7.31 o
   5   4   3        293.38        275.57        10.72 o
   6   4   3        178.88        161.28         5.40 o
   7   4   3         60.63         76.03         5.03 o
   8   4   3        102.64        115.50         8.65 o
   9   4   3         75.89         75.05         7.89 o
  10   4   3         13.73          8.21         4.92 o
 -11   5   3          2.44          3.74         4.56 o
 -10   5   3          5.64          9.34         3.61 o
  -9   5   3         53.55         54.88         5.21 o
  -8   5   3        724.86        711.00        19.90 o
  -7   5   3        188.15        193.63         6.32 o
  -6   5   3       2815.76       2854.50        49.63 o
  -5   5   3        335.97        329.72         7.25 o
  -4   5   3          5.75          8.35         4.27 o
  -3   5   3       6753.20       7052.93       132.78 o
  -2   5   3       5365.50       5740.66       108.15 o
  -1   5   3       2070.65       2082.97        40.15 o
   0   5   3        891.18        965.85        17.23 o
   1   5   3       1838.52       1965.43        38.02 o
   2   5   3        291.09        315.44         9.10 o
   3   5   3        530.65        502.26        13.41 o
   4   5   3       1242.85       1279.98        22.94 o
   5   5   3          0.08          3.53         0.98 o
   6   5   3         43.44         41.00         5.05 o
   7   5   3          2.43          1.97         2.99 o
   8   5   3         22.35         25.81         4.79 o
   9   5   3          1.09          1.52         4.06 o
  10   5   3         28.58         24.97         6.12 o
 -11   6   3         14.94         17.38         6.23 o
 -10   6   3         90.13         90.58        10.03 o
  -9   6   3         40.76         40.57         6.23 o
  -8   6   3        341.32        341.42        15.17 o
  -7   6   3        187.51        185.99         7.76 o
  -6   6   3        103.09        114.77         3.92 o
  -5   6   3          2.77          7.96         2.70 o
  -4   6   3        768.99        833.88        15.67 o
  -3   6   3         32.87         39.73         2.19 o
  -2   6   3       3881.32       4180.29        79.36 o
  -1   6   3       2333.57       2421.90        46.64 o
   0   6   3       1256.25       1281.62        22.62 o
   1   6   3       1260.03       1323.80        26.29 o
   2   6   3        326.65        286.89         8.86 o
   3   6   3        339.84        329.47         9.96 o
   4   6   3        870.29        872.30        22.01 o
   5   6   3        163.40        157.77         9.88 o
   6   6   3          7.07          4.91         2.25 o
   7   6   3          1.71         -0.90         2.99 o
   8   6   3          5.03          0.25         3.58 o
   9   6   3          3.36          4.12         4.08 o
 -10   7   3         10.46         17.70         5.70 o
  -9   7   3         44.59         49.71         6.92 o
  -8   7   3          0.90         -0.15         3.26 o
  -7   7   3          9.55          7.87         2.62 o
  -6   7   3          7.55         12.65         2.30 o
  -5   7   3       3228.86       3252.97        56.40 o
  -4   7   3        917.64        937.96        17.62 o
  -3   7   3       4024.15       3884.57        74.27 o
  -2   7   3          5.23         11.88         1.28 o
  -1   7   3        139.92        113.82         3.28 o
   0   7   3       1678.70       1648.43        28.89 o
   1   7   3       2188.14       2239.23        38.66 o
   2   7   3       2644.39       2691.00        60.87 o
   3   7   3       1486.96       1412.63        33.71 o
   4   7   3        348.70        345.12        10.99 o
   5   7   3         19.94         22.81         3.91 o
   6   7   3        683.74        657.66        18.10 o
   7   7   3         10.32          5.25         5.26 o
   8   7   3         13.57          7.07         4.16 o
   9   7   3          0.32          7.57         4.79 o
 -10   8   3         13.65         22.06         5.95 o
  -9   8   3         65.97         62.98         7.78 o
  -8   8   3         48.26         43.13         6.36 o
  -7   8   3         81.08         87.25         5.90 o
  -6   8   3         54.93         52.07         3.69 o
  -5   8   3        924.72        904.32        19.98 o
  -4   8   3        381.78        405.76        13.88 o
  -3   8   3          9.75          9.31         1.78 o
  -2   8   3         14.43         20.54         1.99 o
  -1   8   3       3344.14       3333.19        57.21 o
   0   8   3       3561.21       3561.91        60.95 o
   1   8   3       1347.68       1362.37        24.19 o
   2   8   3       1987.95       1899.07        71.53 o
   3   8   3          4.36          3.20         2.15 o
   4   8   3       2580.28       2484.76        57.41 o
   5   8   3          3.06         13.69         2.99 o
   6   8   3         30.62         31.60         3.83 o
   7   8   3        105.04         94.71        10.71 o
   8   8   3         30.45         32.40         5.88 o
   9   8   3         31.30         33.19         6.52 o
  -9   9   3          0.96          3.12         4.32 o
  -8   9   3         17.97         18.19         5.13 o
  -7   9   3         17.37         16.36         3.49 o
  -6   9   3         74.21         68.12         4.35 o
  -5   9   3          0.59         -0.07         1.69 o
  -4   9   3          0.50          4.46         2.50 o
  -3   9   3        117.57         88.96         4.85 o
  -2   9   3       3992.83       3543.67       403.69 o
  -1   9   3          0.15          1.34         1.36 o
   0   9   3       1319.27       1314.93        53.47 o
   1   9   3       1344.94       1243.47        59.37 o
   2   9   3        454.76        429.70        12.82 o
   3   9   3         13.84         14.17         3.90 o
   4   9   3        159.36        144.33         7.12 o
   5   9   3          0.01          4.37         2.75 o
   6   9   3          5.75          7.16         4.08 o
   7   9   3          1.43          3.76         3.58 o
   8   9   3          6.82          4.59         4.32 o
  -9  10   3          1.56          1.90         4.68 o
  -8  10   3         18.46         17.57         5.13 o
  -7  10   3          0.13         -3.51         2.55 o
  -6  10   3         30.14         39.71         3.77 o
  -5  10   3        143.41        163.27         7.82 o
  -4  10   3         22.50         25.84         2.48 o
  -3  10   3          6.43          9.95         1.80 o
  -2  10   3          7.28          6.17         1.63 o
  -1  10   3        250.98        248.02         7.05 o
   0  10   3        756.00        613.32        63.94 o
   1  10   3        474.52        449.47        20.26 o
   2  10   3       2246.84       2255.46        52.60 o
   3  10   3         22.19         27.40         3.46 o
   4  10   3        143.91        164.86         7.50 o
   5  10   3         26.26         27.01         4.03 o
   6  10   3          8.55          7.58         3.26 o
   7  10   3        103.86        140.02        10.68 o
  -8  11   3         94.08        110.51        20.90 o
  -7  11   3        121.94        110.45         7.51 o
  -6  11   3         13.24         17.49         3.53 o
  -5  11   3         73.76         76.41         4.91 o
  -4  11   3        198.61        189.74         8.03 o
  -3  11   3        135.39        128.22         4.68 o
  -2  11   3          9.73         13.97         2.67 o
  -1  11   3        195.11        191.84         8.10 o
   0  11   3        181.28        192.86         7.40 o
   1  11   3         95.74         80.69         5.33 o
   2  11   3          0.45          1.38         2.15 o
   3  11   3        164.70        184.22         8.11 o
   4  11   3        348.12        348.62        12.19 o
   5  11   3         87.45         87.25         8.35 o
   6  11   3        225.47        249.31        13.09 o
   7  11   3         35.87         37.71         9.00 o
  -7  12   3          6.74         10.46         4.82 o
  -6  12   3         29.51         52.24         5.58 o
  -5  12   3        247.57        234.63         8.43 o
  -4  12   3         62.16         50.82         4.37 o
  -3  12   3        158.47        160.30         9.68 o
  -2  12   3        107.35        106.32         8.29 o
  -1  12   3         77.68         98.29         7.67 o
   0  12   3        118.43        109.03         6.39 o
   1  12   3          1.54          3.56         2.24 o
   2  12   3         29.27         27.26         3.98 o
   3  12   3        196.73        204.92        11.34 o
   4  12   3         62.39         59.07         5.61 o
   5  12   3        115.95        111.28         7.38 o
   6  12   3         31.03         36.66         5.00 o
  -6  13   3        185.03        205.88        10.20 o
  -5  13   3        129.07        131.26         7.98 o
  -4  13   3        106.93        119.68         9.19 o
  -3  13   3        236.77        206.56        11.48 o
  -2  13   3        138.36        111.38         9.10 o
  -1  13   3         47.74         46.74         6.12 o
   0  13   3          0.26         -0.72         2.79 o
   1  13   3         67.92         73.32         5.84 o
   2  13   3          3.89         -0.40         2.84 o
   3  13   3          2.23         -2.32         2.44 o
   4  13   3         14.55         17.79         3.58 o
   5  13   3         17.77         26.09         4.00 o
  -4  14   3          0.31          6.36         4.92 o
  -3  14   3         74.77         79.12         8.47 o
  -2  14   3         29.44         14.27         5.03 o
  -1  14   3        652.21        646.74        35.31 o
   0  14   3         88.19         74.83        15.80 o
   1  14   3        149.80        131.97        10.58 o
   2  14   3          4.65          5.50         3.74 o
   3  14   3         77.72         74.69        10.64 o
 -12   0   4          1.12          8.54         4.49 o
 -10   0   4         17.49         10.29         6.45 o
  -8   0   4         34.32         18.63         6.79 o
  -6   0   4        276.52        303.59        11.68 o
  -4   0   4       1251.39       1218.60        34.58 o
  -2   0   4      25960.65      23794.18       827.45 o
   0   0   4        764.06        747.89        30.50 o
   2   0   4       3827.23       4295.58       114.50 o
   4   0   4       2598.72       2741.23        74.81 o
   6   0   4          6.84         14.66         7.81 o
   8   0   4         43.64         28.19         4.44 o
  10   0   4         21.29         38.01         7.98 o
 -12   1   4          0.20          1.48         3.14 o
 -11   1   4          1.40          2.28         2.83 o
 -10   1   4         15.37         21.56         3.41 o
  -9   1   4         36.57         41.70         4.12 o
  -8   1   4          0.61         -1.03         1.89 o
  -7   1   4         50.76         45.33         5.89 o
  -6   1   4        552.57        574.00        13.37 o
  -5   1   4       2187.62       2366.21        54.96 o
  -4   1   4        231.23        185.78         4.36 o
  -3   1   4       1009.07       1054.08        18.73 o
  -2   1   4       2287.22       2147.95        41.01 o
  -1   1   4       8040.07       8311.40       541.81 o
   0   1   4        300.64        255.51         8.10 o
   1   1   4      10629.45      10847.13       202.20 o
   2   1   4        301.95        274.73        59.36 o
   3   1   4       2248.48       2419.75        53.89 o
   4   1   4         15.87         14.93         1.65 o
   5   1   4          8.27          3.02         1.32 o
   6   1   4         33.88         32.60         2.78 o
   7   1   4          2.03          1.79         1.86 o
   8   1   4          2.62          3.65         2.17 o
   9   1   4          5.80          2.24         2.54 o
  10   1   4         40.25         43.23         5.29 o
 -12   2   4          2.90          0.11         3.20 o
 -11   2   4        103.08        108.16         6.52 o
 -10   2   4         27.08         41.03         4.24 o
  -9   2   4        401.38        397.95        11.45 o
  -8   2   4         26.86         37.72         3.47 o
  -7   2   4         26.50         36.96         3.92 o
  -6   2   4         77.86         71.87         3.62 o
  -5   2   4        457.90        469.34         9.63 o
  -4   2   4        413.07        469.55         9.33 o
  -3   2   4        829.83        787.15        18.79 o
  -2   2   4      31926.94      28320.26      1019.67 o
  -1   2   4       6509.92       6471.51       138.23 o
   0   2   4       9816.60       9965.29       261.37 o
   1   2   4       1631.15       1609.49        27.74 o
   2   2   4        511.09        568.31        11.84 o
   3   2   4       1891.19       1959.89        38.01 o
   4   2   4         63.82         52.59         2.65 o
   5   2   4       1091.33       1179.39        28.23 o
   6   2   4         15.94         12.14         2.07 o
   7   2   4          2.58          0.48         1.71 o
   8   2   4        223.46        254.31         8.20 o
   9   2   4         57.13         65.85         5.74 o
  10   2   4          0.07         -0.93         3.96 o
 -11   3   4         67.48         71.02         6.57 o
 -10   3   4          8.50          9.94         2.86 o
  -9   3   4        196.75        223.00         7.98 o
  -8   3   4          9.10          5.27         2.06 o
  -7   3   4         16.20         15.61         1.93 o
  -6   3   4        140.66        128.82         3.36 o
  -5   3   4          5.88          5.21         1.20 o
  -4   3   4       1196.78       1257.55        29.33 o
  -3   3   4       3767.85       4177.66        79.13 o
  -2   3   4        227.68        241.73         5.84 o
  -1   3   4       8716.54       8920.49       166.77 o
   0   3   4        116.84        114.95         3.34 o
   1   3   4       2387.39       2653.12        45.17 o
   2   3   4       2676.85       2760.13        47.04 o
   3   3   4       1447.70       1627.88        28.54 o
   4   3   4       2863.64       3024.75        58.13 o
   5   3   4         14.34          5.28         1.50 o
   6   3   4        392.01        399.33        10.11 o
   7   3   4        576.46        569.27        13.75 o
   8   3   4         44.66         42.14        14.10 o
   9   3   4        169.73        192.46        11.37 o
  10   3   4         25.63         20.76         5.51 o
 -11   4   4          1.78          2.36         3.22 o
 -10   4   4         66.24         73.13         6.43 o
  -9   4   4        214.05        194.54        16.66 o
  -8   4   4        411.26        394.83        20.29 o
  -7   4   4        476.11        448.04        11.33 o
  -6   4   4         14.03         15.50         2.97 o
  -5   4   4        819.84        730.08        33.10 o
  -4   4   4       2098.15       2233.01        50.48 o
  -3   4   4        405.31        452.71        11.90 o
  -2   4   4       2211.09       2470.74        47.43 o
  -1   4   4          1.13          0.35         0.80 o
   0   4   4       3009.12       3328.98        63.38 o
   1   4   4        633.53        655.06        13.65 o
   2   4   4       1846.75       2068.44        40.12 o
   3   4   4        481.67        436.85         8.68 o
   4   4   4        248.48        307.02         6.79 o
   5   4   4        945.48        880.40        18.77 o
   6   4   4         35.97         42.58         2.97 o
   7   4   4         19.02         23.85         4.56 o
   8   4   4          1.18          3.44         3.57 o
   9   4   4          0.27          7.05         4.20 o
  10   4   4          8.44          9.40         4.92 o
 -11   5   4          2.47          5.60         3.55 o
 -10   5   4          0.23          2.71         2.92 o
  -9   5   4        183.62        199.12         9.34 o
  -8   5   4        419.99        379.62        15.09 o
  -7   5   4        658.12        621.07        14.51 o
  -6   5   4          0.00         -0.28         1.25 o
  -5   5   4        101.29         80.04         3.24 o
  -4   5   4        226.95        265.02         6.86 o
  -3   5   4       2895.12       2900.93        96.09 o
  -2   5   4        196.07        226.59        12.26 o
  -1   5   4          1.70          3.49         0.85 o
   0   5   4        511.40        467.12         8.95 o
   1   5   4       2786.39       2964.49        56.78 o
   2   5   4         70.87         80.94         4.01 o
   3   5   4        992.84       1011.21        20.75 o
   4   5   4        932.74        970.53        17.84 o
   5   5   4       1012.33        999.35        24.98 o
   6   5   4        614.37        640.32        22.21 o
   7   5   4        263.69        249.28        11.91 o
   8   5   4        175.89        174.94        10.68 o
   9   5   4          0.65          1.64         4.06 o
 -11   6   4          0.60          5.03         5.40 o
 -10   6   4         58.18         53.67         7.81 o
  -9   6   4          0.90          4.71         3.75 o
  -8   6   4          0.21          5.57         3.34 o
  -7   6   4        180.03        179.65         6.92 o
  -6   6   4       2351.36       2328.06        41.10 o
  -5   6   4        348.14        291.32        10.72 o
  -4   6   4        177.28        155.33         4.91 o
  -3   6   4         99.59        126.63         4.04 o
  -2   6   4         29.07         40.12         2.69 o
  -1   6   4        740.44        750.93        14.03 o
   0   6   4        213.74        248.28         5.38 o
   1   6   4        684.25        633.67        13.60 o
   2   6   4       2513.35       2373.11        53.88 o
   3   6   4        195.00        183.58        11.42 o
   4   6   4       3291.28       3298.54        74.42 o
   5   6   4        706.80        657.83        17.78 o
   6   6   4        345.06        315.24        13.46 o
   7   6   4        251.41        254.91        13.78 o
   8   6   4         50.05         62.06         7.01 o
   9   6   4          0.77         -0.17         3.84 o
 -10   7   4        116.33        130.00        11.41 o
  -9   7   4         26.66         24.12         5.52 o
  -8   7   4        126.11        133.51        10.03 o
  -7   7   4          0.70          4.18         2.50 o
  -6   7   4          1.42         -0.82         1.68 o
  -5   7   4        192.33        192.58         5.58 o
  -4   7   4         34.50         22.64         2.50 o
  -3   7   4          8.01          4.01         2.45 o
  -2   7   4         42.44         50.09         4.43 o
  -1   7   4        289.23        282.67         6.28 o
   0   7   4        445.07        454.20         9.11 o
   1   7   4          0.74          4.18         0.96 o
   2   7   4        463.51        434.49        12.54 o
   3   7   4       1090.63       1003.59        25.10 o
   4   7   4         37.74         34.39         3.72 o
   5   7   4        724.54        703.28        19.05 o
   6   7   4        738.29        705.34        19.46 o
   7   7   4         22.73         13.38         4.20 o
   8   7   4         64.53         69.73         7.59 o
   9   7   4         22.66         17.63         5.30 o
 -10   8   4          3.90          8.01         9.34 o
  -9   8   4          1.16          2.94         4.06 o
  -8   8   4        152.50        170.17        11.29 o
  -7   8   4          1.60         -0.11         2.55 o
  -6   8   4        270.48        258.44         7.84 o
  -5   8   4       1316.95       1328.43        27.86 o
  -4   8   4        531.01        513.93        10.83 o
  -3   8   4        177.37        186.77         5.77 o
  -2   8   4          0.03         -0.65         0.89 o
  -1   8   4        938.31        970.43        20.15 o
   0   8   4       1313.28       1287.97        23.18 o
   1   8   4       2177.17       2056.93        47.47 o
   2   8   4        130.52        132.44         6.07 o
   3   8   4        238.58        230.82         8.51 o
   4   8   4        289.70        269.54         9.62 o
   5   8   4         89.09         77.60         5.98 o
   6   8   4         97.89         84.99         5.74 o
   7   8   4         15.38         16.50         4.68 o
   8   8   4          3.43         -1.08         3.34 o
  -9   9   4          2.94          6.97         4.81 o
  -8   9   4         12.16          9.01         5.94 o
  -7   9   4         41.38         38.43         4.62 o
  -6   9   4        231.66        225.97         7.41 o
  -5   9   4          2.25         -0.78         1.93 o
  -4   9   4          1.43          7.14         2.10 o
  -3   9   4       3464.55       3475.67        60.13 o
  -2   9   4        363.93        404.26         8.89 o
  -1   9   4        186.81        201.61         5.91 o
   0   9   4        127.28        113.63         5.57 o
   1   9   4        658.73        627.75        23.03 o
   2   9   4         11.73          6.00         2.28 o
   3   9   4       3315.50       3338.32        75.95 o
   4   9   4          7.57          8.05         2.78 o
   5   9   4        457.39        489.34        15.03 o
   6   9   4         76.44         72.03         5.56 o
   7   9   4          6.55          7.22         5.60 o
   8   9   4         18.00         16.98         5.04 o
  -9  10   4        129.78        131.75        11.06 o
  -8  10   4         10.19         16.56         5.16 o
  -7  10   4         13.48          6.08         3.27 o
  -6  10   4        153.48        170.95         6.71 o
  -5  10   4        157.02        171.66         6.45 o
  -4  10   4        146.43        140.57         4.94 o
  -3  10   4          0.61          0.59         1.35 o
  -2  10   4       1138.19       1119.42        26.25 o
  -1  10   4        463.02        508.51        16.14 o
   0  10   4       2100.93       2131.66        49.63 o
   1  10   4       1476.79       1535.51        37.03 o
   2  10   4          1.64          0.47         2.15 o
   3  10   4        401.09        398.00        12.76 o
   4  10   4        104.43         95.80         6.40 o
   5  10   4          3.17          4.59         3.20 o
   6  10   4          9.36         15.53         3.78 o
   7  10   4          8.68         12.29         4.79 o
  -8  11   4        273.97        326.26        16.50 o
  -7  11   4         24.09         30.03         4.83 o
  -6  11   4          0.15         -0.62         2.40 o
  -5  11   4          1.04          0.33         2.65 o
  -4  11   4        107.47         91.55         4.99 o
  -3  11   4         68.93         69.81         5.56 o
  -2  11   4         34.12         28.10         3.69 o
  -1  11   4        385.85        361.04        14.30 o
   0  11   4         12.96         12.54         2.86 o
   1  11   4         98.43        103.77         6.09 o
   2  11   4          5.99          7.38         3.46 o
   3  11   4         70.24         48.42         5.02 o
   4  11   4          6.03          6.90         3.26 o
   5  11   4        178.68        168.94        17.25 o
   6  11   4         49.93         58.01         7.21 o
  -7  12   4          2.80          3.08         3.58 o
  -6  12   4        350.44        351.61        12.91 o
  -5  12   4        483.91        532.82        14.21 o
  -4  12   4        199.67        209.68         8.97 o
  -3  12   4        152.14        133.29         8.99 o
  -2  12   4         55.28         43.86         4.48 o
  -1  12   4         91.55        109.09         6.55 o
   0  12   4          3.36         -3.06         2.83 o
   1  12   4        353.57        368.29        12.35 o
   2  12   4        210.13        189.31         8.60 o
   3  12   4         24.30         20.29         4.00 o
   4  12   4        107.87        124.29         7.71 o
   5  12   4         24.93         32.97         4.83 o
  -6  13   4         17.90         14.69         5.51 o
  -5  13   4        116.82        103.13        10.37 o
  -4  13   4         24.32         12.80         5.27 o
  -3  13   4        534.07        561.05        32.04 o
  -2  13   4          2.14         -3.23         3.58 o
  -1  13   4        228.67        257.47        19.05 o
   0  13   4          7.40          4.16         3.01 o
   1  13   4         51.78         45.71         5.12 o
   2  13   4          1.14         -3.35         2.82 o
   3  13   4        145.98        152.03         8.50 o
   4  13   4         23.52         35.83         5.16 o
  -4  14   4         74.92         76.08         8.37 o
  -3  14   4        445.03        443.05        18.61 o
  -2  14   4          8.03          2.59         4.68 o
  -1  14   4         43.04         63.96         8.07 o
   0  14   4          0.50         -0.69        12.91 o
   1  14   4          8.50          7.02         4.83 o
   2  14   4          0.05         -1.07         3.22 o
 -11   0   5         55.95         38.96         6.23 o
  -9   0   5       2077.50       2099.92        61.45 o
  -7   0   5          4.15          4.99         2.51 o
  -5   0   5       4799.83       4722.50       127.45 o
  -3   0   5      23854.62      21880.16       836.84 o
  -1   0   5       5540.19       5993.67       224.69 o
   1   0   5       1860.16       1971.09        53.56 o
   3   0   5        161.86        191.17         8.85 o
   5   0   5         14.13         13.06         2.51 o
   7   0   5          0.83         -1.14         2.89 o
   9   0   5         22.69         21.64         4.54 o
 -12   1   5         46.36         47.68         4.87 o
 -11   1   5          8.52         15.07         4.46 o
 -10   1   5         17.30         10.54         2.77 o
  -9   1   5        150.28        119.11         6.15 o
  -8   1   5        414.11        403.02        11.07 o
  -7   1   5        994.71        920.28        20.41 o
  -6   1   5       1042.53       1008.24        21.48 o
  -5   1   5        259.24        265.27         7.11 o
  -4   1   5         16.07         18.25         1.72 o
  -3   1   5       4756.88       4774.19       104.12 o
  -2   1   5       5289.56       5448.67       118.19 o
  -1   1   5      61910.88      63420.52      2191.33 o
   0   1   5       1000.85       1045.51        36.06 o
   1   1   5       4054.15       4334.09        94.28 o
   2   1   5        186.94        164.77         5.23 o
   3   1   5        584.49        583.29        14.69 o
   4   1   5       1168.77       1209.30        24.57 o
   5   1   5        556.89        546.63        12.58 o
   6   1   5        756.25        728.26        16.41 o
   7   1   5          5.30         14.59         2.58 o
   8   1   5          2.62         -2.90         1.93 o
   9   1   5         48.19         71.86         5.04 o
  10   1   5          1.67          4.42         4.54 o
 -12   2   5          2.19          8.35         3.36 o
 -11   2   5         35.91         44.01         4.55 o
 -10   2   5         17.41         26.38         3.55 o
  -9   2   5         11.13         13.00         2.85 o
  -8   2   5         51.44         45.81         3.81 o
  -7   2   5         20.71         26.51         2.82 o
  -6   2   5        491.22        441.21         9.44 o
  -5   2   5        137.38        123.48         3.68 o
  -4   2   5        363.81        425.93         9.72 o
  -3   2   5      14568.76      14134.88       264.20 o
  -2   2   5       1352.65       1419.63        27.83 o
  -1   2   5       5648.09       5979.23       172.47 o
   0   2   5       1595.51       1708.83        33.15 o
   1   2   5       2039.84       1991.59        38.23 o
   2   2   5        283.09        278.85         6.53 o
   3   2   5       1052.58        973.82        19.87 o
   4   2   5         34.25         31.22         7.45 o
   5   2   5          5.12         10.58         1.72 o
   6   2   5         33.61         27.04         3.32 o
   7   2   5         86.30         86.83         4.54 o
   8   2   5         11.99         13.33         2.80 o
   9   2   5          5.42          0.98         3.48 o
  10   2   5          4.22          1.70         4.30 o
 -12   3   5         29.94         36.86         5.38 o
 -11   3   5          8.34         12.73         3.39 o
 -10   3   5          1.46          2.80         2.39 o
  -9   3   5         89.99         65.02         4.70 o
  -8   3   5        116.87         98.05         5.15 o
  -7   3   5       3013.95       2950.39        51.69 o
  -6   3   5        196.47        214.80         5.67 o
  -5   3   5        175.33        156.71         4.95 o
  -4   3   5       2725.78       3037.10        67.52 o
  -3   3   5       1046.60       1131.93        22.78 o
  -2   3   5         13.40         12.17         2.11 o
  -1   3   5       6584.18       6581.20       123.57 o
   0   3   5      10193.20      10444.05       195.33 o
   1   3   5        642.56        628.41        11.63 o
   2   3   5       4210.31       4318.74        73.15 o
   3   3   5        218.58        260.33         6.49 o
   4   3   5        368.03        371.61         8.91 o
   5   3   5        304.89        305.02         8.07 o
   6   3   5        158.88        161.18         5.68 o
   7   3   5          0.01          0.73         1.59 o
   8   3   5          1.14         -0.77         3.24 o
   9   3   5         36.29         30.23         5.52 o
  10   3   5          0.95          1.96         5.43 o
 -11   4   5          2.20         -0.88         3.06 o
 -10   4   5         18.87         13.69         3.77 o
  -9   4   5        747.26        755.00        20.22 o
  -8   4   5        141.27        129.78         5.84 o
  -7   4   5          3.79          6.68         2.10 o
  -6   4   5        300.68        262.33         9.10 o
  -5   4   5       1284.94       1282.75        30.45 o
  -4   4   5       5056.09       5483.87       103.99 o
  -3   4   5        342.91        378.63         8.91 o
  -2   4   5      18499.69      18309.75       634.96 o
  -1   4   5       8403.72       8575.12       176.74 o
   0   4   5        502.32        483.32        14.03 o
   1   4   5       2460.06       2415.45        46.57 o
   2   4   5        144.43        139.91         3.48 o
   3   4   5        255.49        278.19         9.45 o
   4   4   5        126.62        120.39         4.10 o
   5   4   5       1039.81       1022.60        21.52 o
   6   4   5         69.59         68.05         6.34 o
   7   4   5        631.67        583.53        21.09 o
   8   4   5         25.92         18.91         4.64 o
   9   4   5          1.50          1.38         3.91 o
 -11   5   5         86.56        106.31         8.10 o
 -10   5   5          2.86          1.54         3.91 o
  -9   5   5         16.28         18.48         4.92 o
  -8   5   5         16.13         13.69         4.43 o
  -7   5   5        221.57        201.68         9.23 o
  -6   5   5         15.16         11.97         1.89 o
  -5   5   5          8.55          6.58         1.83 o
  -4   5   5        267.00        221.70         8.86 o
  -3   5   5       1403.17       1486.74        29.64 o
  -2   5   5       4846.70       4933.27        93.38 o
  -1   5   5       3475.55       3805.34        64.72 o
   0   5   5       1443.56       1608.95        31.77 o
   1   5   5        270.07        245.11         6.24 o
   2   5   5        110.09        110.48         3.65 o
   3   5   5        474.34        379.94        11.38 o
   4   5   5        112.92        107.36         3.99 o
   5   5   5       1140.53       1115.59        50.27 o
   6   5   5        105.06         98.28         7.57 o
   7   5   5         15.53          9.99         3.72 o
   8   5   5          3.61          5.94         3.84 o
   9   5   5          0.55         -5.26         3.60 o
 -11   6   5         14.54         16.73         9.51 o
 -10   6   5          1.23          5.34         4.49 o
  -9   6   5         68.43         73.65         7.81 o
  -8   6   5        288.71        272.31        13.12 o
  -7   6   5        400.91        385.29        10.30 o
  -6   6   5         85.99         93.94         3.76 o
  -5   6   5        370.18        369.85         9.48 o
  -4   6   5        452.22        511.38        11.83 o
  -3   6   5         24.67         33.24         3.51 o
  -2   6   5       1886.90       1872.05        36.73 o
  -1   6   5        200.39        230.16         6.33 o
   0   6   5        162.03        150.24         4.56 o
   1   6   5          4.29          1.80         1.08 o
   2   6   5         96.32        115.97         3.74 o
   3   6   5        363.31        342.46        10.67 o
   4   6   5         62.35         53.09         5.38 o
   5   6   5         53.90         63.85         4.74 o
   6   6   5          3.51          3.72         2.99 o
   7   6   5        164.08        187.25        10.84 o
   8   6   5          0.98          2.31         4.58 o
   9   6   5         15.89         12.62         5.03 o
 -10   7   5          1.49          3.72         4.54 o
  -9   7   5         84.90         91.36         9.12 o
  -8   7   5         89.40         92.93         8.40 o
  -7   7   5          3.44          0.58         2.46 o
  -6   7   5        150.24        140.53         4.61 o
  -5   7   5        185.23        166.37         8.30 o
  -4   7   5        178.86        173.16         5.50 o
  -3   7   5       1748.56       1799.33        35.74 o
  -2   7   5          3.58          6.15         1.86 o
  -1   7   5          5.04          6.81         1.12 o
   0   7   5       1066.29       1098.72        22.66 o
   1   7   5       1054.08       1037.48        21.51 o
   2   7   5        725.26        673.06        17.84 o
   3   7   5       2682.72       2670.06        61.12 o
   4   7   5          8.86          1.23         2.20 o
   5   7   5       1492.77       1406.47        34.48 o
   6   7   5         79.75         90.55         7.78 o
   7   7   5          0.57         -1.36         6.62 o
   8   7   5          3.46         -0.83         4.42 o
 -10   8   5          0.08          5.60         4.92 o
  -9   8   5        280.35        296.10        38.28 o
  -8   8   5          1.22          8.18         4.16 o
  -7   8   5        132.41        116.22         6.73 o
  -6   8   5         57.15         58.78         3.86 o
  -5   8   5         15.37          7.92         2.26 o
  -4   8   5       1523.96       1379.68        57.93 o
  -3   8   5        355.85        347.33         8.87 o
  -2   8   5        240.47        189.62         8.94 o
  -1   8   5       1338.97       1375.95        24.91 o
   0   8   5        849.24        783.56        19.97 o
   1   8   5          9.57         17.63         3.52 o
   2   8   5         24.71         27.06         3.37 o
   3   8   5        235.72        220.72         8.38 o
   4   8   5         11.74         12.62         2.98 o
   5   8   5        110.13        103.85         8.93 o
   6   8   5          0.43          0.04         2.48 o
   7   8   5          1.33          3.32         3.96 o
   8   8   5         27.09         26.50         6.09 o
  -9   9   5         17.85         30.36         6.23 o
  -8   9   5          0.72         -2.38         3.84 o
  -7   9   5         89.36         99.68         6.60 o
  -6   9   5         34.91         31.85         3.27 o
  -5   9   5         41.24         26.07         2.95 o
  -4   9   5          0.17          1.88         2.18 o
  -3   9   5          0.54         -1.82         1.21 o
  -2   9   5        104.13         95.23         3.72 o
  -1   9   5        239.75        211.46         6.49 o
   0   9   5       1176.89       1104.53        27.39 o
   1   9   5        168.12        141.88         8.75 o
   2   9   5        824.46        817.48        21.72 o
   3   9   5         90.27         82.91         5.62 o
   4   9   5        116.30        113.21         6.57 o
   5   9   5         35.05         32.09         4.16 o
   6   9   5        127.57        124.81         7.28 o
   7   9   5          0.15         -1.51         3.48 o
  -9  10   5         32.48         45.77         7.45 o
  -8  10   5         55.36         49.99        12.74 o
  -7  10   5          0.01          1.36         2.98 o
  -6  10   5        185.41        213.13         7.58 o
  -5  10   5        117.34        122.89         5.59 o
  -4  10   5        328.56        332.98         8.43 o
  -3  10   5          6.15          9.33         1.88 o
  -2  10   5        645.08        536.82        15.82 o
  -1  10   5        183.48        151.49        19.94 o
   0  10   5         36.74         60.26         4.74 o
   1  10   5         21.23         24.13         3.33 o
   2  10   5         45.20         51.67         4.68 o
   3  10   5          0.02          2.95         2.73 o
   4  10   5        287.66        278.89        10.61 o
   5  10   5          2.92          1.13         3.10 o
   6  10   5         20.25         18.88         3.91 o
   7  10   5          0.02         -1.41         4.08 o
  -8  11   5         85.55        119.46        10.45 o
  -7  11   5         39.99         59.02         6.14 o
  -6  11   5        130.24        138.24         6.54 o
  -5  11   5         32.53         40.12         3.92 o
  -4  11   5         26.42         36.27         3.50 o
  -3  11   5         25.53         17.02         2.56 o
  -2  11   5        170.20        217.34        10.55 o
  -1  11   5         54.18         59.17        10.88 o
   0  11   5         78.60         73.12         5.29 o
   1  11   5         77.00         62.88         5.20 o
   2  11   5        740.58        719.34        21.41 o
   3  11   5        260.06        234.97         9.76 o
   4  11   5          8.02          4.03         3.09 o
   5  11   5         13.64         10.46         3.57 o
   6  11   5         74.50         70.64         8.05 o
  -7  12   5         29.59         25.35         4.76 o
  -6  12   5          2.87         10.60         4.87 o
  -5  12   5        254.03        254.03        10.33 o
  -4  12   5        120.51        108.92         8.47 o
  -3  12   5        149.37        159.13         8.50 o
  -2  12   5        155.87        148.42        13.60 o
  -1  12   5        103.34        134.75         9.05 o
   0  12   5         29.87         31.48         4.01 o
   1  12   5        327.55        359.40        12.50 o
   2  12   5         19.85         15.49         3.86 o
   3  12   5        168.75        164.66         8.51 o
   4  12   5          0.45         -2.19         3.40 o
   5  12   5         10.23         10.03         3.77 o
  -6  13   5          2.21         -0.80         4.30 o
  -5  13   5          0.88         -1.89         4.08 o
  -4  13   5         18.32          8.65         6.11 o
  -3  13   5         30.48         27.33         5.85 o
  -2  13   5          1.39         -2.53         3.58 o
  -1  13   5         44.74         27.84         4.26 o
   0  13   5         16.61         16.38         4.89 o
   1  13   5         98.64         81.56         9.52 o
   2  13   5          0.03         -1.75         2.88 o
   3  13   5         47.16         40.11         7.05 o
   4  13   5        129.47        145.18        10.02 o
  -4  14   5         42.84         32.57         6.43 o
  -3  14   5          3.06          9.24         5.40 o
  -2  14   5        156.59        156.41        11.33 o
  -1  14   5        278.20        271.41        17.01 o
   0  14   5        129.26        139.83         8.84 o
   1  14   5        143.84        150.91         8.79 o
   2  14   5         59.92         56.76        17.16 o
 -12   0   6         24.95         24.44         6.45 o
 -10   0   6         18.04         22.81         4.79 o
  -8   0   6       1331.78       1322.01        48.13 o
  -6   0   6        120.74        110.68         6.13 o
  -4   0   6         85.13        102.87         7.48 o
  -2   0   6      11779.47      12411.79       462.90 o
   0   0   6       5144.67       5794.04       217.53 o
   2   0   6       2084.48       2175.69        59.58 o
   4   0   6         62.72         71.49         4.79 o
   6   0   6         59.37         45.59         4.92 o
   8   0   6         94.07         93.30        11.90 o
 -12   1   6          4.25          5.33         3.06 o
 -11   1   6          2.79          3.88         2.71 o
 -10   1   6        104.72        103.95         7.60 o
  -9   1   6          0.92         -0.56         2.27 o
  -8   1   6        115.13        109.26         5.52 o
  -7   1   6         81.96         84.04         4.46 o
  -6   1   6         76.17         77.45         3.95 o
  -5   1   6        573.32        568.56        12.96 o
  -4   1   6         11.97         14.59         2.02 o
  -3   1   6       1562.21       1436.73        32.92 o
  -2   1   6       1957.33       2193.54        59.91 o
  -1   1   6          2.88         -4.78         3.23 o
   0   1   6         31.40         22.35         6.63 o
   1   1   6        327.93        323.38         8.73 o
   2   1   6       1075.23        976.51        23.02 o
   3   1   6        236.35        247.54        10.17 o
   4   1   6        825.73        851.46        18.07 o
   5   1   6       1243.86       1302.64        26.92 o
   6   1   6        347.45        316.29         8.84 o
   7   1   6          0.01          1.68         1.99 o
   8   1   6          0.64          4.17         2.70 o
   9   1   6          2.11         -2.86         3.48 o
 -12   2   6          2.25          0.30         2.61 o
 -11   2   6         23.07         35.10         4.36 o
 -10   2   6        117.71        124.16         7.07 o
  -9   2   6          0.22          0.58         2.30 o
  -8   2   6        202.53        194.95         7.51 o
  -7   2   6        311.19        299.25         8.64 o
  -6   2   6        713.95        704.41        13.94 o
  -5   2   6          6.28          6.26         3.24 o
  -4   2   6       1346.50       1252.48        29.30 o
  -3   2   6        723.05        687.06        14.46 o
  -2   2   6        165.13        162.74         5.36 o
  -1   2   6        199.29        161.86         5.31 o
   0   2   6        441.93        348.28         9.28 o
   1   2   6          0.52          2.23         1.67 o
   2   2   6       1014.26       1157.39        23.23 o
   3   2   6        599.68        601.31        13.11 o
   4   2   6          9.14          6.94         1.51 o
   5   2   6       1873.74       1911.76        38.20 o
   6   2   6        608.46        625.98        17.13 o
   7   2   6        249.45        206.87        39.31 o
   8   2   6         15.51          6.77         6.96 o
   9   2   6         21.45         19.98         5.03 o
 -12   3   6         16.74         18.16         4.39 o
 -11   3   6          4.23          6.24         2.81 o
 -10   3   6          1.09          3.68         2.35 o
  -9   3   6        246.66        250.21         8.48 o
  -8   3   6        116.49        120.64         5.72 o
  -7   3   6       1405.17       1347.79        25.11 o
  -6   3   6         45.06         45.02         2.95 o
  -5   3   6          9.10          8.06         1.58 o
  -4   3   6        212.97        225.04         6.20 o
  -3   3   6       1215.42       1290.27        25.88 o
  -2   3   6         23.45         22.39         1.80 o
  -1   3   6        631.86        627.02        25.21 o
   0   3   6        163.79        146.70         4.31 o
   1   3   6        264.19        208.61         4.75 o
   2   3   6         12.29          8.88         1.57 o
   3   3   6       1028.70       1067.87        21.79 o
   4   3   6          0.23          1.15         1.11 o
   5   3   6        369.40        384.66         9.67 o
   6   3   6         22.60         23.32         2.51 o
   7   3   6         78.15         58.30         6.10 o
   8   3   6          6.56          7.44         5.60 o
   9   3   6          0.01          1.48         3.96 o
 -11   4   6          1.51          8.87         3.64 o
 -10   4   6        220.13        229.74         8.61 o
  -9   4   6         22.01         18.54         3.12 o
  -8   4   6        460.83        466.00        14.35 o
  -7   4   6          0.24          0.28         1.82 o
  -6   4   6          2.27          3.50         1.68 o
  -5   4   6          0.04          0.06         1.25 o
  -4   4   6       1461.97       1470.25        29.56 o
  -3   4   6        733.97        758.83        16.13 o
  -2   4   6       1660.46       1719.20        33.76 o
  -1   4   6        452.66        422.94        11.24 o
   0   4   6        421.66        421.80         9.67 o
   1   4   6          1.21         14.49         2.37 o
   2   4   6       1994.21       2144.71        37.31 o
   3   4   6         90.37         73.48         3.73 o
   4   4   6        192.44        172.51         5.94 o
   5   4   6          0.12          0.78         1.54 o
   6   4   6         12.40         20.28         3.91 o
   7   4   6         12.66         11.54         3.82 o
   8   4   6         22.04         19.83         4.44 o
   9   4   6          2.76         -0.09         3.91 o
 -11   5   6         98.52        126.27        16.48 o
 -10   5   6          6.23          5.94         4.32 o
  -9   5   6        126.92         96.83         6.48 o
  -8   5   6        145.24        105.03        13.71 o
  -7   5   6        824.54        793.04        17.91 o
  -6   5   6        406.08        362.92        11.18 o
  -5   5   6       1813.49       1833.31        36.71 o
  -4   5   6        346.78        318.32         8.24 o
  -3   5   6         93.26        104.22        12.91 o
  -2   5   6         51.03         64.92         2.95 o
  -1   5   6        882.34        946.98        17.36 o
   0   5   6          2.42          6.07         1.72 o
   1   5   6        130.15        137.21         4.29 o
   2   5   6        148.52        149.87         4.59 o
   3   5   6        110.87         87.65         6.04 o
   4   5   6        188.76        220.29         9.98 o
   5   5   6        447.83        446.91        16.87 o
   6   5   6         32.83         23.34         4.44 o
   7   5   6        112.08         89.07         7.89 o
   8   5   6          1.10          2.02         3.58 o
   9   5   6         17.67         21.20         5.70 o
 -11   6   6         40.67         48.81        11.89 o
 -10   6   6          7.55          4.89         5.60 o
  -9   6   6          1.66          4.03         3.51 o
  -8   6   6          1.43          1.05         3.09 o
  -7   6   6         96.83         99.51         4.79 o
  -6   6   6        473.90        466.64        13.64 o
  -5   6   6         84.12         75.77         4.76 o
  -4   6   6        791.19        853.68        20.08 o
  -3   6   6         92.17         95.22         3.84 o
  -2   6   6        101.77        103.06         3.75 o
  -1   6   6         82.17         73.45         2.64 o
   0   6   6         35.08         27.31         2.12 o
   1   6   6        794.18        790.05        16.88 o
   2   6   6        347.10        376.15         9.89 o
   3   6   6        209.13        197.19         7.59 o
   4   6   6          8.95          5.87         2.45 o
   5   6   6          7.36          7.40         5.77 o
   6   6   6        403.54        420.33        19.59 o
   7   6   6        110.31        104.16         8.65 o
   8   6   6        152.40        143.55        10.41 o
 -10   7   6          0.03          0.85         4.40 o
  -9   7   6        181.37        189.74        12.14 o
  -8   7   6        577.66        524.75        20.38 o
  -7   7   6         16.42         14.48         3.26 o
  -6   7   6       1221.31       1141.63        24.48 o
  -5   7   6       2514.86       2455.99        48.64 o
  -4   7   6        268.32        245.60         8.50 o
  -3   7   6        895.52        778.36        16.91 o
  -2   7   6        239.95        244.77         5.98 o
  -1   7   6          5.79          8.71         1.28 o
   0   7   6         30.48         33.47         2.46 o
   1   7   6       1905.39       1816.76        45.62 o
   2   7   6         15.22         13.47         2.78 o
   3   7   6        217.07        209.10         8.11 o
   4   7   6        202.21        192.68         7.64 o
   5   7   6        388.99        402.84        12.81 o
   6   7   6         89.34         85.86        13.93 o
   7   7   6         34.83         35.98         5.75 o
   8   7   6         30.21         30.36         5.75 o
 -10   8   6        106.82        114.73        19.03 o
  -9   8   6        429.80        447.25        25.04 o
  -8   8   6        101.95        102.41         9.12 o
  -7   8   6        929.02        976.49        25.85 o
  -6   8   6         92.07         92.87         4.78 o
  -5   8   6         71.68         77.52         4.06 o
  -4   8   6         30.80         31.27         2.86 o
  -3   8   6       1121.66       1098.60        26.87 o
  -2   8   6        403.35        421.03         9.78 o
  -1   8   6        279.34        250.45         7.16 o
   0   8   6          3.56          4.58         1.49 o
   1   8   6        173.15        163.80         7.00 o
   2   8   6        185.42        177.28        10.65 o
   3   8   6        690.00        677.83        18.72 o
   4   8   6         54.37         58.90         7.32 o
   5   8   6        111.86        105.90         6.44 o
   6   8   6          2.87          4.62         4.59 o
   7   8   6         96.50         93.03         8.75 o
  -9   9   6          0.25          7.14         5.26 o
  -8   9   6         31.48         33.57         5.95 o
  -7   9   6        490.07        510.40        15.97 o
  -6   9   6          0.05          2.88         2.13 o
  -5   9   6        776.32        760.63        20.57 o
  -4   9   6         18.56         10.96         1.90 o
  -3   9   6        202.28        210.15         5.90 o
  -2   9   6        245.57        256.51         7.56 o
  -1   9   6        164.04        164.14         6.87 o
   0   9   6        853.69        827.78        21.73 o
   1   9   6        304.69        316.72        10.61 o
   2   9   6        361.57        341.27        17.65 o
   3   9   6        894.90        842.72        26.97 o
   4   9   6         27.90         29.70         4.05 o
   5   9   6        521.02        482.14        15.16 o
   6   9   6         55.25         55.18         5.36 o
   7   9   6          2.77          2.84         3.96 o
  -9  10   6        406.26        404.74        18.89 o
  -8  10   6        136.85        154.77        11.56 o
  -7  10   6        498.86        510.57        16.39 o
  -6  10   6         20.66         27.36         3.41 o
  -5  10   6        202.29        195.82         7.05 o
  -4  10   6         75.06         89.16         4.78 o
  -3  10   6        606.96        582.52        20.51 o
  -2  10   6        515.82        550.89        18.55 o
  -1  10   6          0.15          1.20         2.28 o
   0  10   6         74.75         84.08         5.73 o
   1  10   6        695.46        712.71        19.69 o
   2  10   6        102.13         99.20         6.41 o
   3  10   6        765.19        753.55        21.03 o
   4  10   6        522.22        519.32        16.12 o
   5  10   6         18.99         18.98         6.15 o
   6  10   6         25.01         24.94         4.60 o
  -8  11   6         25.67         14.95         8.15 o
  -7  11   6        425.28        448.11        15.39 o
  -6  11   6         11.74         14.88         3.22 o
  -5  11   6       1091.25       1113.01        22.18 o
  -4  11   6        358.12        384.87        12.64 o
  -3  11   6         77.65         67.17        11.89 o
  -2  11   6        668.97        680.98        32.77 o
  -1  11   6        448.96        457.68        14.13 o
   0  11   6        523.25        538.21        16.06 o
   1  11   6        705.77        748.83        20.95 o
   2  11   6        273.28        285.82        10.93 o
   3  11   6        226.61        208.49        12.84 o
   4  11   6         37.26         36.84         4.77 o
   5  11   6        294.30        301.02        21.70 o
  -7  12   6          7.29          6.46         4.11 o
  -6  12   6        500.98        526.76        21.19 o
  -5  12   6        346.00        370.89        13.13 o
  -4  12   6        309.32        299.55        11.11 o
  -3  12   6        580.39        559.33        20.70 o
  -2  12   6          0.61          5.61         3.64 o
  -1  12   6          7.98          2.37         3.75 o
   0  12   6         80.17         95.85         6.50 o
   1  12   6        601.10        616.49        25.60 o
   2  12   6         37.04         30.14         4.39 o
   3  12   6        334.39        357.35        12.96 o
   4  12   6          1.75         -0.15         3.24 o
  -5  13   6        167.54        181.40        11.57 o
  -4  13   6         73.40         53.11         6.96 o
  -3  13   6        314.35        314.84        14.92 o
  -2  13   6        283.25        304.58        20.42 o
  -1  13   6        548.77        548.35        20.96 o
   0  13   6        107.64        147.69        10.30 o
   1  13   6        296.72        293.43        11.50 o
   2  13   6          9.04         18.42         4.30 o
   3  13   6          7.45         12.17         3.89 o
  -3  14   6        406.96        465.83        19.73 o
  -2  14   6          0.27         -0.52         9.34 o
  -1  14   6         36.75         46.99        10.53 o
   0  14   6         14.51          9.85         4.76 o
   1  14   6         94.40         90.00        14.78 o
 -11   0   7          0.07          1.95         4.42 o
  -9   0   7        651.96        680.98        24.02 o
  -7   0   7        841.23        864.96        27.49 o
  -5   0   7       5233.36       5330.27       143.59 o
  -3   0   7       3404.52       3214.88       123.51 o
  -1   0   7         91.31         97.28         6.80 o
   1   0   7       2882.15       2848.24        77.21 o
   3   0   7       3707.39       3768.43       102.07 o
   5   0   7       2826.18       2993.34        82.66 o
   7   0   7         89.72         89.55        12.57 o
   9   0   7          1.70          4.00         3.96 o
 -12   1   7         94.19        122.00         7.39 o
 -11   1   7        101.89        114.96         6.84 o
 -10   1   7          3.89          2.51         2.44 o
  -9   1   7        515.06        530.63        14.10 o
  -8   1   7        806.72        807.29        18.90 o
  -7   1   7        123.23        138.22         5.60 o
  -6   1   7        627.20        645.41        14.91 o
  -5   1   7         48.53         51.36         4.57 o
  -4   1   7          1.93         -0.44         1.34 o
  -3   1   7         24.11         21.07         2.64 o
  -2   1   7       1403.75       1428.28        40.22 o
  -1   1   7       5464.47       5814.79       154.94 o
   0   1   7         11.24         10.14         1.85 o
   1   1   7       2828.70       2997.25        66.29 o
   2   1   7         55.09         65.12         3.57 o
   3   1   7         10.96          5.95         1.67 o
   4   1   7          0.31         -0.20         1.23 o
   5   1   7       1923.68       2030.34        40.64 o
   6   1   7          0.38          0.37         1.72 o
   7   1   7        647.55        620.55        15.05 o
   8   1   7         17.77         23.25         3.31 o
   9   1   7          5.41         -0.49         5.43 o
 -12   2   7         23.39         27.35         4.36 o
 -11   2   7         84.51         91.27         6.62 o
 -10   2   7        181.63        183.36         7.74 o
  -9   2   7          1.86          1.48         2.53 o
  -8   2   7        246.80        258.64         8.32 o
  -7   2   7        585.23        573.36        14.03 o
  -6   2   7        217.98        199.51         6.41 o
  -5   2   7        123.10        115.54         8.36 o
  -4   2   7       3249.43       3361.76        64.58 o
  -3   2   7       2555.67       2613.07        58.31 o
  -2   2   7       1304.33       1268.62        36.12 o
  -1   2   7       4032.81       4331.12       116.08 o
   0   2   7       6005.69       6630.44       144.17 o
   1   2   7       1855.96       1815.69        35.50 o
   2   2   7       2372.97       2556.02        49.36 o
   3   2   7       3733.09       3740.88        71.57 o
   4   2   7        219.07        233.69         6.64 o
   5   2   7        285.86        300.84         8.29 o
   6   2   7         10.80          9.79         2.10 o
   7   2   7        242.20        258.72         9.68 o
   8   2   7          0.11         -1.92         3.24 o
   9   2   7         24.85         11.34         4.93 o
 -12   3   7          6.33          6.56         3.77 o
 -11   3   7         56.44         79.41         5.93 o
 -10   3   7         17.92         18.60         3.24 o
  -9   3   7         34.61         46.24         4.06 o
  -8   3   7        503.45        484.18        12.82 o
  -7   3   7        999.88        934.75        20.39 o
  -6   3   7          0.41          1.61         1.67 o
  -5   3   7       5712.47       5777.31       126.97 o
  -4   3   7        511.31        507.77        11.64 o
  -3   3   7        177.41        265.03         6.89 o
  -2   3   7       2827.32       2990.44        66.58 o
  -1   3   7       6218.18       6611.38       143.92 o
   0   3   7       2705.61       2881.72        55.57 o
   1   3   7       5454.79       5724.73       107.89 o
   2   3   7        200.17        211.04         5.59 o
   3   3   7        152.61        141.08         4.45 o
   4   3   7        107.35        102.57         4.27 o
   5   3   7        243.13        247.50         7.28 o
   6   3   7        413.08        418.74        12.83 o
   7   3   7         78.61         84.12         8.50 o
   8   3   7         12.97          5.93         3.82 o
   9   3   7          3.83          1.80         4.20 o
 -11   4   7          9.10         11.29         3.93 o
 -10   4   7          7.13          2.43         2.95 o
  -9   4   7         14.56          8.78         3.59 o
  -8   4   7         29.94         27.49         5.12 o
  -7   4   7          4.67          4.45         3.15 o
  -6   4   7       1058.83       1036.68        22.17 o
  -5   4   7       2099.12       2227.22        44.08 o
  -4   4   7         11.72          8.47         1.75 o
  -3   4   7        878.51        926.82        19.31 o
  -2   4   7         19.08         22.89         1.86 o
  -1   4   7        135.83        134.39         5.08 o
   0   4   7       1820.76       1877.42        37.00 o
   1   4   7        295.16        310.90         6.71 o
   2   4   7        743.97        710.70        15.00 o
   3   4   7        191.48        218.15         5.93 o
   4   4   7        344.10        320.39         9.94 o
   5   4   7          7.04          8.16         3.24 o
   6   4   7         95.45         83.52        10.88 o
   7   4   7         46.91         54.20         6.79 o
   8   4   7         23.37         35.59         5.75 o
   9   4   7         41.10         50.79         7.19 o
 -11   5   7         12.99          9.03         6.45 o
 -10   5   7          4.24          7.46         4.44 o
  -9   5   7         39.25         44.16         8.09 o
  -8   5   7        245.26        241.61         9.39 o
  -7   5   7       1120.19       1156.52        24.90 o
  -6   5   7         47.27         51.85         4.35 o
  -5   5   7       1333.58       1324.39        27.45 o
  -4   5   7       4146.47       4233.62        81.20 o
  -3   5   7       4675.60       4649.08        88.65 o
  -2   5   7       2770.58       2863.63        55.25 o
  -1   5   7        215.11        222.56         7.86 o
   0   5   7         79.64         72.12         4.71 o
   1   5   7        204.15        162.89         5.02 o
   2   5   7       1146.38       1144.06        27.63 o
   3   5   7        103.82        102.38         4.78 o
   4   5   7        105.60         85.41         6.68 o
   5   5   7          1.01         -1.42         2.51 o
   6   5   7          0.20          2.21         3.12 o
   7   5   7          0.02         -0.95         5.09 o
   8   5   7          7.47          1.30         3.91 o
 -11   6   7          6.02          2.76         5.13 o
 -10   6   7         15.20         21.16         5.52 o
  -9   6   7         56.77         49.26         6.60 o
  -8   6   7         37.10         22.54        13.10 o
  -7   6   7        535.36        535.15        19.78 o
  -6   6   7        554.88        566.64        13.68 o
  -5   6   7        978.71       1009.06        21.72 o
  -4   6   7       1615.09       1712.30        34.52 o
  -3   6   7        129.58        119.39         4.53 o
  -2   6   7        154.82        154.06         4.90 o
  -1   6   7       3316.16       3191.15        61.78 o
   0   6   7         70.37         78.81         4.06 o
   1   6   7         92.29         88.17         5.04 o
   2   6   7         72.45         78.25         3.80 o
   3   6   7          0.07         -0.82         1.98 o
   4   6   7         26.28         17.72         6.28 o
   5   6   7         78.52         78.97         7.09 o
   6   6   7          1.92         -0.35         3.24 o
   7   6   7        114.06        116.58         9.23 o
   8   6   7          0.10          6.80         4.20 o
 -10   7   7         10.55         11.33         5.16 o
  -9   7   7          3.17          0.73         3.67 o
  -8   7   7         26.81         27.03         6.28 o
  -7   7   7         46.84         41.39         5.03 o
  -6   7   7        110.11        105.37         4.99 o
  -5   7   7         26.64         47.18         4.37 o
  -4   7   7         87.10         90.45         4.23 o
  -3   7   7        339.08        372.23         9.46 o
  -2   7   7        499.71        508.98        10.55 o
  -1   7   7        200.83        211.74         6.36 o
   0   7   7          0.52          3.14         1.57 o
   1   7   7        115.11        107.76         5.82 o
   2   7   7        319.20        272.84         9.50 o
   3   7   7         46.48         45.77         4.31 o
   4   7   7        111.89         88.31         5.66 o
   5   7   7        118.91        112.92         8.64 o
   6   7   7          6.30          7.92         7.47 o
   7   7   7         13.78         12.16         7.81 o
   8   7   7         42.43         55.41         8.49 o
 -10   8   7         18.93         23.74         6.12 o
  -9   8   7        204.91        216.79        13.03 o
  -8   8   7         18.50         18.06         4.79 o
  -7   8   7         12.29         18.11         3.72 o
  -6   8   7        402.52        354.07        11.79 o
  -5   8   7         59.66         53.52         3.66 o
  -4   8   7          0.45          1.64         2.43 o
  -3   8   7          7.97          4.32         2.55 o
  -2   8   7          6.45          3.99         1.23 o
  -1   8   7          0.73          1.80         1.53 o
   0   8   7          4.64          2.91         2.28 o
   1   8   7          4.73          4.45         2.79 o
   2   8   7          0.79          3.33         2.32 o
   3   8   7        169.00        159.83         8.41 o
   4   8   7        772.74        743.65        20.48 o
   5   8   7         49.09         31.69         4.06 o
   6   8   7        112.89         91.58        10.71 o
   7   8   7          1.48         -0.38         3.67 o
  -9   9   7          0.13          1.36         4.56 o
  -8   9   7        293.37        285.80        14.19 o
  -7   9   7         45.89         60.18         5.55 o
  -6   9   7        158.02        171.47         9.03 o
  -5   9   7         21.31         39.15         4.21 o
  -4   9   7         76.76         65.20         3.94 o
  -3   9   7         57.32         75.16         5.58 o
  -2   9   7         41.69         53.31         6.32 o
  -1   9   7          0.06          0.47         2.02 o
   0   9   7         85.60         71.87         5.09 o
   1   9   7        225.66        233.04        16.05 o
   2   9   7        259.48        223.50         9.92 o
   3   9   7        138.74        126.03         7.06 o
   4   9   7        141.06        145.70         9.01 o
   5   9   7         10.55         19.63         3.72 o
   6   9   7        147.55        151.81        14.96 o
  -9  10   7        144.63        119.33        11.03 o
  -8  10   7          4.28          8.04         5.26 o
  -7  10   7          0.06         -1.66         3.09 o
  -6  10   7          0.02         -1.56         2.21 o
  -5  10   7        165.21        169.35         7.82 o
  -4  10   7         27.38         24.02         6.96 o
  -3  10   7         71.02         56.02         8.84 o
  -2  10   7         13.35         18.15         3.42 o
  -1  10   7          2.85         10.06         2.83 o
   0  10   7         72.56         52.71         4.73 o
   1  10   7        192.53        161.70         7.48 o
   2  10   7        399.82        421.11        14.77 o
   3  10   7        186.97        189.80         8.70 o
   4  10   7        143.57        147.64         9.43 o
   5  10   7          0.00         -0.39         2.87 o
   6  10   7          0.84          5.52         4.44 o
  -8  11   7         43.38         42.98         6.97 o
  -7  11   7         11.69          4.98         3.89 o
  -6  11   7         19.98         25.24         3.77 o
  -5  11   7          3.72          5.54         2.68 o
  -4  11   7        253.79        253.52        10.06 o
  -3  11   7        128.84        127.70         8.95 o
  -2  11   7        606.33        636.06        24.78 o
  -1  11   7        602.39        543.74        16.26 o
   0  11   7        216.85        244.66         9.78 o
   1  11   7          7.16          5.65         3.22 o
   2  11   7        198.47        189.95         8.90 o
   3  11   7         92.00         90.82         6.65 o
   4  11   7         34.40         31.38         4.70 o
   5  11   7          1.54          2.41         3.32 o
  -7  12   7         49.47         60.03        11.55 o
  -6  12   7         57.77         61.57        15.97 o
  -5  12   7         24.55         19.42         5.06 o
  -4  12   7          0.05         -4.98         3.64 o
  -3  12   7         29.42         29.89         5.63 o
  -2  12   7          0.60          1.95         3.54 o
  -1  12   7        538.75        526.71        27.79 o
   0  12   7        112.31        120.89         7.44 o
   1  12   7         15.56         11.26         3.36 o
   2  12   7          0.43         -3.61         2.75 o
   3  12   7          3.39         -1.81         2.95 o
   4  12   7          8.99          4.56         3.49 o
  -5  13   7         49.17         67.72        10.87 o
  -4  13   7        330.75        257.93        13.38 o
  -3  13   7        150.80        152.62        10.69 o
  -2  13   7         91.18         83.53         8.27 o
  -1  13   7          1.72          0.29         4.25 o
   0  13   7          3.31         10.14         4.63 o
   1  13   7         12.95          9.38         3.69 o
   2  13   7         36.79         31.87         6.31 o
  -2  14   7          0.54          3.26         4.97 o
  -1  14   7         10.78         11.73         5.28 o
 -12   0   8         11.20          5.65         4.49 o
 -10   0   8         50.23         61.18        10.19 o
  -8   0   8        105.29        104.36        13.94 o
  -6   0   8        318.43        322.13        24.88 o
  -4   0   8        810.66        771.80        33.63 o
  -2   0   8      11869.18      12392.57       463.35 o
   0   0   8      16496.96      19201.31       506.17 o
   2   0   8         63.43         91.07         5.13 o
   4   0   8         56.10         55.09         8.16 o
   6   0   8          3.39          5.43         2.88 o
   8   0   8          0.41         -1.43         3.74 o
 -12   1   8        103.71        119.32         7.30 o
 -11   1   8         81.31         74.78         5.77 o
 -10   1   8        256.99        294.27        10.27 o
  -9   1   8         53.17         42.58         3.99 o
  -8   1   8         53.26         44.84         4.51 o
  -7   1   8        512.91        510.13        12.87 o
  -6   1   8        283.98        281.75         8.13 o
  -5   1   8       1342.64       1359.92        32.34 o
  -4   1   8        177.81        153.16        13.45 o
  -3   1   8       1413.06       1330.28        38.06 o
  -2   1   8        958.29        966.74        28.35 o
  -1   1   8       3384.10       3692.74        99.75 o
   0   1   8         41.12         37.31         2.95 o
   1   1   8        493.29        443.66        72.07 o
   2   1   8        394.92        372.54        10.56 o
   3   1   8        884.68        627.11       146.91 o
   4   1   8        251.14        230.58         8.65 o
   5   1   8        288.26        283.24         8.15 o
   6   1   8        134.33        128.02         5.49 o
   7   1   8         10.38         20.72         2.96 o
   8   1   8          5.47          8.06         4.66 o
 -12   2   8          0.20          3.68         2.96 o
 -11   2   8         20.49         26.29         3.82 o
 -10   2   8         72.49         76.47         5.45 o
  -9   2   8         93.53         96.14         5.81 o
  -8   2   8        122.66        129.77         6.06 o
  -7   2   8        618.15        612.76        17.14 o
  -6   2   8        401.91        409.30        12.27 o
  -5   2   8        765.70        748.85        19.19 o
  -4   2   8         16.25         11.79         1.96 o
  -3   2   8        259.99        304.54        11.08 o
  -2   2   8         17.73         39.23         3.58 o
  -1   2   8        374.03        328.22        11.46 o
   0   2   8        613.41        592.72        15.08 o
   1   2   8        445.22        484.59        10.94 o
   2   2   8        169.97        150.44         4.76 o
   3   2   8        166.04        150.45         4.97 o
   4   2   8         25.49         31.86         2.69 o
   5   2   8        112.04        125.42         4.94 o
   6   2   8        556.19        574.58        16.53 o
   7   2   8         99.44        101.09         6.40 o
   8   2   8          0.18          0.35         6.45 o
 -11   3   8          6.79          5.05         2.94 o
 -10   3   8         20.11         21.58         3.38 o
  -9   3   8        839.13        844.97        23.22 o
  -8   3   8         97.21         79.10         7.51 o
  -7   3   8       1794.62       1808.19        42.98 o
  -6   3   8          9.78         12.80         1.98 o
  -5   3   8        106.33        110.55         4.56 o
  -4   3   8        407.85        382.28         9.42 o
  -3   3   8       3673.20       3710.51        71.23 o
  -2   3   8       1753.16       1843.85        42.21 o
  -1   3   8         34.59         42.14         3.91 o
   0   3   8         41.36         63.73         4.29 o
   1   3   8        466.94        420.78         9.73 o
   2   3   8          3.56          1.63         1.32 o
   3   3   8        230.55        210.97         6.08 o
   4   3   8         10.08         12.98         1.91 o
   5   3   8        236.13        241.18         8.89 o
   6   3   8        161.97        150.27         9.34 o
   7   3   8        111.96        106.31         8.37 o
   8   3   8         16.66         13.49         4.40 o
 -11   4   8        185.46        212.50        10.69 o
 -10   4   8        435.80        478.71        15.94 o
  -9   4   8         26.66         25.11         4.03 o
  -8   4   8          2.00          1.40         2.28 o
  -7   4   8        672.42        646.40        15.17 o
  -6   4   8        704.66        669.07        18.14 o
  -5   4   8       2895.42       2799.24        55.55 o
  -4   4   8       2842.50       2911.36        56.70 o
  -3   4   8        563.78        508.50        11.73 o
  -2   4   8       1118.05       1116.72        26.92 o
  -1   4   8         17.10         22.15         2.34 o
   0   4   8        259.16        294.11         7.63 o
   1   4   8         87.20         84.81         3.78 o
   2   4   8        520.48        504.40        11.34 o
   3   4   8        849.26        816.99        20.72 o
   4   4   8        256.62        238.46        12.24 o
   5   4   8        282.36        278.39        16.00 o
   6   4   8          4.85          4.25         3.34 o
   7   4   8          4.55          3.91         3.36 o
   8   4   8         10.37          3.22         3.96 o
 -11   5   8        173.61        162.95        17.17 o
 -10   5   8          5.62          7.50         5.94 o
  -9   5   8        192.64        216.97         9.48 o
  -8   5   8        933.74        896.49        24.13 o
  -7   5   8        188.85        191.57         5.99 o
  -6   5   8        652.91        608.33        14.45 o
  -5   5   8         44.67         32.88         2.91 o
  -4   5   8       1214.89       1217.67        25.32 o
  -3   5   8         39.68         31.84         2.66 o
  -2   5   8        273.36        254.02         8.18 o
  -1   5   8         33.58         32.82         2.52 o
   0   5   8        214.33        199.17         6.44 o
   1   5   8       1124.37       1090.77        22.84 o
   2   5   8          0.08         -2.16         1.44 o
   3   5   8       1079.91       1048.29        43.92 o
   4   5   8          5.09          2.73         2.85 o
   5   5   8          6.79          7.62         3.48 o
   6   5   8         39.35         41.05         5.71 o
   7   5   8         62.24         79.15         7.98 o
   8   5   8         74.39         63.43         7.64 o
 -11   6   8         80.16         99.63        10.74 o
 -10   6   8          1.38         -0.42         4.06 o
  -9   6   8          1.24          6.45         4.08 o
  -8   6   8         69.20         69.32         5.52 o
  -7   6   8        769.14        780.09        24.27 o
  -6   6   8         12.06          5.81         2.04 o
  -5   6   8        287.60        265.72         7.94 o
  -4   6   8        134.10        110.06         4.92 o
  -3   6   8        501.79        476.27        11.38 o
  -2   6   8       1610.09       1503.43        30.33 o
  -1   6   8       1267.02       1221.42        25.41 o
   0   6   8          3.17         11.74         1.99 o
   1   6   8        905.24        910.09        19.61 o
   2   6   8         96.36         93.82         6.01 o
   3   6   8         72.07         67.48         4.99 o
   4   6   8         70.28         74.08        11.55 o
   5   6   8         86.80         82.27         7.44 o
   6   6   8         59.36         62.92         6.92 o
   7   6   8          1.84          0.97         3.82 o
 -10   7   8         17.36         22.42         5.64 o
  -9   7   8        131.00        144.19        21.93 o
  -8   7   8        236.45        238.55        12.35 o
  -7   7   8        171.00        154.82         7.67 o
  -6   7   8       1184.71       1167.37        34.06 o
  -5   7   8       2174.87       2114.48        54.59 o
  -4   7   8        399.27        417.75        10.67 o
  -3   7   8       1663.82       1674.16        33.82 o
  -2   7   8       1049.97        983.01        19.64 o
  -1   7   8         10.47          8.41         1.89 o
   0   7   8       1542.89       1445.52        29.73 o
   1   7   8       1269.62       1234.29        30.47 o
   2   7   8        409.92        398.69        12.45 o
   3   7   8        852.37        860.01        22.82 o
   4   7   8        113.32         95.81         7.92 o
   5   7   8         10.21         15.01         4.30 o
   6   7   8         30.53         29.49         9.00 o
   7   7   8          3.02         10.12         4.49 o
 -10   8   8         73.63         80.56        19.88 o
  -9   8   8        182.11        186.23        12.34 o
  -8   8   8         25.70         41.20         6.00 o
  -7   8   8         38.80         57.02         5.33 o
  -6   8   8        314.61        342.18        11.66 o
  -5   8   8         25.28         25.97         2.91 o
  -4   8   8        655.33        609.84        14.36 o
  -3   8   8       1621.45       1605.27        32.74 o
  -2   8   8        715.89        732.80        16.68 o
  -1   8   8       2085.77       2128.47        42.67 o
   0   8   8        738.51        685.85        22.95 o
   1   8   8        861.18        857.54        22.69 o
   2   8   8         86.22         91.22         5.81 o
   3   8   8          4.27          0.61         2.45 o
   4   8   8        160.77        154.51         7.73 o
   5   8   8          9.78          9.82         3.96 o
   6   8   8          8.52          3.91         4.08 o
   7   8   8          8.36         12.40         5.04 o
  -9   9   8         13.36          2.39         4.30 o
  -8   9   8         57.96         53.30         7.08 o
  -7   9   8        238.84        226.94         9.67 o
  -6   9   8         25.50         17.25         3.62 o
  -5   9   8        217.10        231.93        11.03 o
  -4   9   8          0.02          3.42         1.80 o
  -3   9   8        201.72        211.47         6.95 o
  -2   9   8         41.34         44.79         4.69 o
  -1   9   8        352.19        338.00        11.19 o
   0   9   8          6.59          5.82         2.53 o
   1   9   8        173.35        167.74         7.52 o
   2   9   8         48.05         50.14         4.57 o
   3   9   8        107.06        103.89         6.72 o
   4   9   8         32.98         35.48         4.25 o
   5   9   8          3.11          5.69         3.20 o
   6   9   8         23.25         32.97         5.88 o
  -8  10   8          0.07          1.50         3.82 o
  -7  10   8        255.47        232.44        10.04 o
  -6  10   8          4.31          2.06         3.28 o
  -5  10   8         12.54         14.08         4.57 o
  -4  10   8         16.69         18.20         3.53 o
  -3  10   8       1412.90       1380.48        29.42 o
  -2  10   8         97.76         96.02         6.12 o
  -1  10   8        820.38        795.52        23.67 o
   0  10   8          9.42          4.13         2.73 o
   1  10   8         47.23         45.80         4.74 o
   2  10   8        128.09        126.39         7.92 o
   3  10   8         41.43         52.34         6.65 o
   4  10   8         83.34         90.46         6.60 o
   5  10   8         10.04         12.50         3.50 o
  -7  11   8          9.43          4.51         6.45 o
  -6  11   8         37.24         37.06         5.95 o
  -5  11   8        556.55        612.29        18.30 o
  -4  11   8         90.97         81.46        14.61 o
  -3  11   8        278.97        298.18        19.23 o
  -2  11   8         21.08         23.73         3.93 o
  -1  11   8        373.93        348.51        13.75 o
   0  11   8         11.03         11.50         3.57 o
   1  11   8        754.05        755.28        21.42 o
   2  11   8         16.37         16.07         3.79 o
   3  11   8          1.62          4.56         3.26 o
   4  11   8         19.45         19.97         4.11 o
  -6  12   8          9.03          5.81         5.30 o
  -5  12   8          9.89          9.22         4.81 o
  -4  12   8         42.82         41.01         6.28 o
  -3  12   8        195.36        199.84        11.62 o
  -2  12   8        305.09        330.14        15.25 o
  -1  12   8         70.14         84.51         6.53 o
   0  12   8         82.11        106.20         7.33 o
   1  12   8         76.56         69.60         6.24 o
   2  12   8         74.66         79.92         6.63 o
   3  12   8        204.88        212.60         9.81 o
  -5  13   8          0.04         -5.04         5.43 o
  -4  13   8          1.63          5.91         4.64 o
  -3  13   8        172.26        171.79        13.26 o
  -2  13   8         15.05         12.12         4.96 o
  -1  13   8        175.82        183.98        12.24 o
   0  13   8         63.43         65.49         9.68 o
   1  13   8          3.15          2.44         3.37 o
 -11   0   9        159.18        180.46        12.14 o
  -9   0   9        117.09        124.19         9.01 o
  -7   0   9        439.76        462.18        17.12 o
  -5   0   9         17.90         16.98         4.42 o
  -3   0   9        254.13        217.03        12.61 o
  -1   0   9         18.01         21.40         4.08 o
   1   0   9        287.47        264.69        16.53 o
   3   0   9        108.54         94.99        11.05 o
   5   0   9         34.42         40.47         6.45 o
   7   0   9         35.30         34.82         5.13 o
 -12   1   9         79.35         92.50         6.57 o
 -11   1   9         27.92         21.87         3.67 o
 -10   1   9        113.14        106.85         7.15 o
  -9   1   9        521.31        507.89        13.89 o
  -8   1   9        433.76        444.87        12.17 o
  -7   1   9        167.43        157.00         5.99 o
  -6   1   9        106.24        100.16         6.14 o
  -5   1   9        186.86        148.86         9.59 o
  -4   1   9        834.36        818.74        49.05 o
  -3   1   9        601.31        554.04        17.90 o
  -2   1   9         22.85         18.17         3.23 o
  -1   1   9        937.29        985.24        29.14 o
   0   1   9         55.48         63.45         3.10 o
   1   1   9        126.57        119.72         4.17 o
   2   1   9        132.23        111.31        11.56 o
   3   1   9        393.24        329.20        45.19 o
   4   1   9        169.53        152.38         7.17 o
   5   1   9        107.88        106.99         5.35 o
   6   1   9         63.00         67.98         5.05 o
   7   1   9        143.96        168.06        11.67 o
   8   1   9          6.07         13.31         4.44 o
 -12   2   9          0.45          0.94         3.24 o
 -11   2   9        182.92        177.96         8.44 o
 -10   2   9         75.38         93.13         6.02 o
  -9   2   9         17.54         16.11         3.00 o
  -8   2   9         53.63         54.13         5.95 o
  -7   2   9        637.12        652.08        18.19 o
  -6   2   9        273.75        276.16         9.43 o
  -5   2   9        972.27        903.70        22.77 o
  -4   2   9       2652.98       2709.96        75.09 o
  -3   2   9        366.58        341.13        12.54 o
  -2   2   9       2932.08       3009.47        82.39 o
  -1   2   9        639.25        638.28        34.06 o
   0   2   9       2438.37       2467.09        55.58 o
   1   2   9        713.74        732.54        15.85 o
   2   2   9       1199.64       1210.37        24.85 o
   3   2   9       1758.89       1761.98        35.38 o
   4   2   9         40.82         44.61         3.11 o
   5   2   9        250.86        239.23         7.43 o
   6   2   9        153.32        165.79        10.63 o
   7   2   9         10.28         14.34         5.26 o
   8   2   9         37.91         45.08         6.19 o
 -11   3   9          1.92          1.60         3.02 o
 -10   3   9          0.03         -1.46         2.82 o
  -9   3   9         16.18         11.21         4.64 o
  -8   3   9          0.97          2.10         2.90 o
  -7   3   9         28.31         29.09         4.37 o
  -6   3   9        697.67        668.87        18.09 o
  -5   3   9       1601.64       1549.24        36.70 o
  -4   3   9        428.13        448.21        12.58 o
  -3   3   9       4198.36       4350.76       117.94 o
  -2   3   9         11.11          9.86         2.40 o
  -1   3   9         46.78         51.02         4.20 o
   0   3   9        770.71        805.15        20.10 o
   1   3   9       1965.76       1930.69        38.11 o
   2   3   9        311.76        287.16        11.51 o
   3   3   9       1711.79       1739.05        34.96 o
   4   3   9       1806.64       1822.39        42.87 o
   5   3   9         44.71         52.91         4.56 o
   6   3   9        153.95        139.04         9.10 o
   7   3   9         17.11         24.54         5.03 o
   8   3   9         13.79          6.76         4.32 o
 -11   4   9          7.72          6.09         3.49 o
 -10   4   9         61.07         72.09         6.27 o
  -9   4   9        153.28        170.54         8.48 o
  -8   4   9        141.85        140.77         7.45 o
  -7   4   9         47.48         52.33         3.62 o
  -6   4   9        507.67        450.16        19.34 o
  -5   4   9         33.79         34.45         2.92 o
  -4   4   9       1021.21       1030.87        21.87 o
  -3   4   9        304.52        315.08        12.50 o
  -2   4   9        497.99        522.69        14.22 o
  -1   4   9         67.91         74.91         3.69 o
   0   4   9        441.29        418.76        11.79 o
   1   4   9          7.71         16.87        13.08 o
   2   4   9       2234.36       2303.62        71.69 o
   3   4   9          4.27          3.10         1.84 o
   4   4   9         74.60         71.74         4.69 o
   5   4   9         54.12         80.54        11.55 o
   6   4   9        202.10        203.31        14.80 o
   7   4   9         21.60         17.70         4.79 o
   8   4   9         39.18         27.74         5.64 o
 -11   5   9          5.13          8.67         6.45 o
 -10   5   9          0.16         -0.35         2.98 o
  -9   5   9         55.75         67.97         6.01 o
  -8   5   9        276.25        272.82        10.24 o
  -7   5   9          3.11          6.96         2.07 o
  -6   5   9          6.32          3.41         1.98 o
  -5   5   9        295.85        308.45        10.82 o
  -4   5   9       2459.48       2478.31        48.97 o
  -3   5   9        102.56        100.25        10.35 o
  -2   5   9        819.60        858.26        26.03 o
  -1   5   9        180.91        174.51         5.76 o
   0   5   9         53.90         51.45         2.44 o
   1   5   9       2524.98       2503.05        49.44 o
   2   5   9       1314.86       1261.93        30.47 o
   3   5   9        951.32        977.03        30.98 o
   4   5   9        585.07        500.68        18.58 o
   5   5   9        117.99        125.56         8.99 o
   6   5   9          8.48          8.80         3.83 o
   7   5   9          6.21         11.36         4.46 o
 -11   6   9         13.93         14.11         5.64 o
 -10   6   9        166.36        184.58        12.38 o
  -9   6   9        140.07        142.35         7.94 o
  -8   6   9         85.52         84.73         6.04 o
  -7   6   9          4.63          1.30         2.65 o
  -6   6   9        181.25        193.81         6.73 o
  -5   6   9        101.17        109.60         5.55 o
  -4   6   9       1517.89       1408.14        29.15 o
  -3   6   9       1631.64       1672.89        33.84 o
  -2   6   9        772.81        713.54        18.70 o
  -1   6   9       2930.92       2939.93        57.63 o
   0   6   9        921.88        897.85        25.27 o
   1   6   9        374.86        368.09         9.73 o
   2   6   9        513.99        516.47        28.80 o
   3   6   9         68.97         55.02         5.85 o
   4   6   9          8.85          9.83         3.58 o
   5   6   9        196.46        193.24        10.81 o
   6   6   9          2.24         -1.99         4.08 o
   7   6   9          0.35         -6.93         4.75 o
 -10   7   9         22.47         27.99         6.28 o
  -9   7   9          0.19          0.27         3.48 o
  -8   7   9          0.00          6.21         3.48 o
  -7   7   9         18.22         14.12         2.80 o
  -6   7   9        343.42        326.35        12.78 o
  -5   7   9        172.60        182.55         6.41 o
  -4   7   9        115.81        102.87         4.70 o
  -3   7   9        310.67        332.73         9.68 o
  -2   7   9        684.03        660.45        15.45 o
  -1   7   9         71.62         78.85         4.24 o
   0   7   9       1846.80       1803.38        48.69 o
   1   7   9          1.46         -0.57         2.38 o
   2   7   9        205.84        190.55         7.89 o
   3   7   9        307.04        296.36        10.60 o
   4   7   9          8.40          4.45         3.34 o
   5   7   9        200.16        170.52        10.99 o
   6   7   9          8.26          9.21         4.44 o
 -10   8   9          2.94          9.34         5.13 o
  -9   8   9          7.74          7.29         3.80 o
  -8   8   9          1.39          1.44         3.72 o
  -7   8   9         10.20          9.97         3.34 o
  -6   8   9         12.77          7.71         2.99 o
  -5   8   9         18.32         29.50         3.13 o
  -4   8   9        310.18        293.51         8.50 o
  -3   8   9          3.50          9.48         2.81 o
  -2   8   9         24.09         25.18         2.74 o
  -1   8   9         49.48         48.81         3.50 o
   0   8   9          1.02         -2.17         1.97 o
   1   8   9         14.14         14.89         2.99 o
   2   8   9        246.45        221.45         8.89 o
   3   8   9         23.27         25.95         3.89 o
   4   8   9         43.08         30.71         5.22 o
   5   8   9         36.11         32.60         5.71 o
   6   8   9         12.83          9.46         4.44 o
  -9   9   9         28.59         35.70         6.84 o
  -8   9   9        278.66        303.63        21.10 o
  -7   9   9          0.13         -1.06         2.98 o
  -6   9   9        714.23        718.61        20.27 o
  -5   9   9        286.64        318.26         9.33 o
  -4   9   9          0.04          1.44         2.42 o
  -3   9   9         41.27         43.30         3.67 o
  -2   9   9         98.63        114.43         6.51 o
  -1   9   9         71.51         66.22         5.18 o
   0   9   9         53.65         55.98         4.90 o
   1   9   9         48.24         51.68         5.12 o
   2   9   9          7.47          6.59         2.93 o
   3   9   9         91.52         85.42         6.26 o
   4   9   9         17.40         21.00         3.79 o
   5   9   9         11.02         18.51         5.77 o
  -8  10   9         11.74         17.11         5.27 o
  -7  10   9        115.99        133.63         7.97 o
  -6  10   9         18.93         17.03         4.92 o
  -5  10   9         61.28         80.78         7.78 o
  -4  10   9        171.66        185.12         7.06 o
  -3  10   9         13.36          7.03         2.85 o
  -2  10   9        226.00        260.59         9.97 o
  -1  10   9         16.28         18.15         3.37 o
   0  10   9          2.08          3.81         2.82 o
   1  10   9         47.80         40.63         4.70 o
   2  10   9         40.84         39.68         5.43 o
   3  10   9         63.56         58.95         5.62 o
   4  10   9         15.16         11.49         3.52 o
   5  10   9          4.73          7.04         4.16 o
  -7  11   9          9.77          5.79         6.62 o
  -6  11   9         43.69         59.61        12.57 o
  -5  11   9          2.41          0.74         3.19 o
  -4  11   9         75.59         71.79        12.40 o
  -3  11   9         69.99         72.48         7.64 o
  -2  11   9         23.79         25.78         4.13 o
  -1  11   9         12.80         16.44         3.64 o
   0  11   9        330.63        326.86        12.13 o
   1  11   9          5.60          6.27         3.22 o
   2  11   9         21.96         24.55         4.36 o
   3  11   9         95.09         98.12         7.30 o
   4  11   9          0.19          0.45         3.24 o
  -6  12   9         17.76         16.62         7.13 o
  -5  12   9        110.69        105.81        10.37 o
  -4  12   9        123.80        120.04         9.71 o
  -3  12   9         58.56         49.35         6.92 o
  -2  12   9         22.44         32.43         5.85 o
  -1  12   9        299.54        289.08        11.31 o
   0  12   9          2.41         -2.89         3.06 o
   1  12   9        112.39        101.54         7.50 o
   2  12   9          4.21          5.86         5.54 o
  -4  13   9          2.00         -1.45         4.92 o
  -3  13   9         20.75         13.65         6.11 o
  -2  13   9          0.18         -0.29         4.32 o
  -1  13   9          5.94          1.17         4.57 o
   0  13   9         16.95         14.46         4.41 o
 -10   0  10        351.78        361.45        20.09 o
  -8   0  10        977.13        918.77        30.14 o
  -6   0  10        538.45        523.73        26.29 o
  -4   0  10        201.40        161.68        10.89 o
  -2   0  10       1645.14       1698.52        68.18 o
   0   0  10         88.98        118.56         5.89 o
   2   0  10         24.14         19.10         5.77 o
   4   0  10        900.98        866.96        27.22 o
   6   0  10        203.50        210.46        10.44 o
 -11   1  10         53.96         40.57         4.69 o
 -10   1  10        233.52        232.08         8.80 o
  -9   1  10          4.54          0.56         2.31 o
  -8   1  10         81.22         88.39         6.12 o
  -7   1  10          0.82         -2.44         1.63 o
  -6   1  10       1590.44       1613.98        47.54 o
  -5   1  10        340.57        315.83        12.53 o
  -4   1  10       4900.97       4270.36       116.20 o
  -3   1  10         24.06         34.31         3.96 o
  -2   1  10       1050.18       1094.72        32.54 o
  -1   1  10        894.24        865.33        26.44 o
   0   1  10        301.89        287.29         7.60 o
   1   1  10       1591.13       1640.72        33.01 o
   2   1  10         82.43         75.27         3.78 o
   3   1  10         28.70         35.99         2.86 o
   4   1  10        175.93        156.74        11.60 o
   5   1  10          6.71          4.61         2.17 o
   6   1  10         78.89         76.92         5.72 o
   7   1  10          3.11         -0.43         2.93 o
 -11   2  10         39.13         45.22         5.48 o
 -10   2  10         13.13         11.70         5.01 o
  -9   2  10        410.98        403.95        13.75 o
  -8   2  10        812.09        816.62        22.36 o
  -7   2  10        666.29        637.58        17.97 o
  -6   2  10        220.32        209.48         9.27 o
  -5   2  10        693.56        624.75        20.89 o
  -4   2  10       1307.05       1128.08        33.82 o
  -3   2  10        175.72        168.66         7.93 o
  -2   2  10       5259.40       5421.09       224.35 o
  -1   2  10       1039.97        991.55        29.75 o
   0   2  10         56.45         62.21         3.38 o
   1   2  10        421.02        432.75        10.46 o
   2   2  10       1007.13       1019.00        21.57 o
   3   2  10         23.39         33.32         3.29 o
   4   2  10        816.39        781.73        17.63 o
   5   2  10          1.49          3.76         2.61 o
   6   2  10         59.45         82.03         5.94 o
   7   2  10          0.04         -4.77         3.18 o
 -11   3  10          6.43          2.71         3.15 o
 -10   3  10        284.10        301.81        11.83 o
  -9   3  10        304.58        301.55        11.40 o
  -8   3  10         15.55         13.48         3.07 o
  -7   3  10        384.17        378.80        12.26 o
  -6   3  10        288.81        284.35         9.76 o
  -5   3  10        203.67        203.09         7.60 o
  -4   3  10       1259.51       1306.90        38.66 o
  -3   3  10       5770.39       5649.59       197.37 o
  -2   3  10         35.62         29.41         3.82 o
  -1   3  10       1113.41       1156.55        34.26 o
   0   3  10        111.10        119.98         4.37 o
   1   3  10         92.64        100.73         4.96 o
   2   3  10         44.46         42.03         5.32 o
   3   3  10        266.02        303.39        10.00 o
   4   3  10        400.41        353.29        11.39 o
   5   3  10          3.00          8.10         4.08 o
   6   3  10         30.67         33.57         5.27 o
   7   3  10         55.68         47.50         6.37 o
 -11   4  10         32.24         26.66         4.59 o
 -10   4  10        342.03        361.61        13.27 o
  -9   4  10          1.88          2.22         2.73 o
  -8   4  10        272.10        303.12        11.05 o
  -7   4  10        298.65        322.63        10.95 o
  -6   4  10       1368.21       1271.11        26.98 o
  -5   4  10       1746.22       1689.10        39.27 o
  -4   4  10       2983.22       2876.30        65.33 o
  -3   4  10        568.71        545.14        15.05 o
  -2   4  10       2517.48       2496.72        86.93 o
  -1   4  10        974.92        970.42        24.09 o
   0   4  10         13.17         10.09         2.62 o
   1   4  10        604.88        618.79        16.55 o
   2   4  10        126.92        121.01         5.80 o
   3   4  10        410.50        416.71        12.65 o
   4   4  10         96.69        101.88        14.11 o
   5   4  10          2.10          3.54         4.08 o
   6   4  10         43.81         39.90         5.85 o
   7   4  10          1.28         -1.08         4.42 o
 -11   5  10          0.41          7.08         4.54 o
 -10   5  10        132.09        145.99        10.30 o
  -9   5  10          1.91         -0.57         2.73 o
  -8   5  10         11.74         11.32         3.14 o
  -7   5  10         41.22         44.12         4.28 o
  -6   5  10         58.84         52.22         3.73 o
  -5   5  10        576.43        568.09        28.29 o
  -4   5  10        272.57        264.46         7.70 o
  -3   5  10       1804.15       1810.48        42.50 o
  -2   5  10       1353.15       1299.23        36.16 o
  -1   5  10       1216.96       1225.06        25.80 o
   0   5  10       1629.73       1593.66        37.61 o
   1   5  10          0.94          4.30         1.98 o
   2   5  10        388.35        341.29        18.43 o
   3   5  10        422.35        445.23        16.99 o
   4   5  10         46.39         35.61         5.27 o
   5   5  10        135.68        112.62         8.75 o
   6   5  10          9.21          8.77         8.66 o
   7   5  10          0.03         -1.59         9.17 o
 -10   6  10        183.04        164.22        11.86 o
  -9   6  10        123.42        118.98         8.81 o
  -8   6  10          3.89          5.46         2.84 o
  -7   6  10          1.43          0.89         1.96 o
  -6   6  10          1.21         -1.22         2.16 o
  -5   6  10        632.51        644.17        15.21 o
  -4   6  10       1029.46        955.79        20.89 o
  -3   6  10         48.19         45.88         4.04 o
  -2   6  10        366.73        359.62        11.56 o
  -1   6  10        540.09        508.73        12.57 o
   0   6  10         23.12         18.04         2.43 o
   1   6  10        554.95        551.87        13.40 o
   2   6  10        730.15        697.49        23.79 o
   3   6  10         56.09         52.52         6.01 o
   4   6  10        391.80        354.89        24.35 o
   5   6  10          2.86          5.99         6.45 o
   6   6  10          0.54          1.42         4.00 o
 -10   7  10          1.17          3.41         4.30 o
  -9   7  10        112.55        104.60         9.86 o
  -8   7  10         35.15         38.30         4.61 o
  -7   7  10        245.70        240.57         8.08 o
  -6   7  10        121.89        116.36         5.59 o
  -5   7  10         10.17         23.73         2.79 o
  -4   7  10        159.77        147.15         5.52 o
  -3   7  10        772.14        834.06        26.65 o
  -2   7  10         63.42         63.81         4.00 o
  -1   7  10        618.61        584.61        14.11 o
   0   7  10         13.78         15.04         2.89 o
   1   7  10        363.99        348.82        14.37 o
   2   7  10         35.46         37.98         4.32 o
   3   7  10        209.68        212.47        14.46 o
   4   7  10          0.37          2.88         3.58 o
   5   7  10          0.10         -2.58         3.34 o
   6   7  10          2.92          0.99         3.91 o
  -9   8  10          9.82         13.09         4.64 o
  -8   8  10          0.82          1.19         3.34 o
  -7   8  10          7.64         12.33         2.91 o
  -6   8  10        208.45        224.89         7.82 o
  -5   8  10         73.04         67.23         4.27 o
  -4   8  10         40.67         41.46         4.26 o
  -3   8  10        285.99        294.96         8.84 o
  -2   8  10          5.73          7.02         1.99 o
  -1   8  10        306.45        327.65        12.09 o
   0   8  10        605.36        591.15        17.13 o
   1   8  10         32.17         29.90         3.91 o
   2   8  10         29.18         26.44         3.75 o
   3   8  10         52.66         52.72         6.23 o
   4   8  10         29.17         35.96         5.75 o
   5   8  10        218.23        213.91        11.89 o
  -9   9  10          5.22          8.10         4.73 o
  -8   9  10         39.03         40.40         6.36 o
  -7   9  10          4.27          9.28         3.59 o
  -6   9  10          0.06          2.82         3.17 o
  -5   9  10        253.29        227.51         9.11 o
  -4   9  10         34.60         45.25         4.59 o
  -3   9  10        294.41        249.79         8.22 o
  -2   9  10         34.71         35.88         5.24 o
  -1   9  10         45.61         49.16         4.64 o
   0   9  10          1.57         -1.76         2.20 o
   1   9  10          3.63          4.33         2.73 o
   2   9  10          6.90          7.94         3.07 o
   3   9  10        120.67        124.64        16.40 o
   4   9  10          3.68          1.15         3.58 o
   5   9  10         43.47         46.71         6.82 o
  -8  10  10         46.50         49.07         6.77 o
  -7  10  10          3.59          0.64         4.54 o
  -6  10  10         44.14         50.28         6.73 o
  -5  10  10          1.51          6.27         5.94 o
  -4  10  10          5.80          1.36         2.45 o
  -3  10  10         33.07         27.34         4.09 o
  -2  10  10         19.28         14.97         3.39 o
  -1  10  10         14.96         19.68         3.66 o
   0  10  10          4.00          2.56         3.02 o
   1  10  10         12.45         14.34         3.58 o
   2  10  10         17.05         15.45         3.70 o
   3  10  10         27.44         30.75         4.71 o
   4  10  10         12.35         10.83         4.68 o
  -7  11  10         41.15         53.13         7.68 o
  -6  11  10         42.85         46.42         7.08 o
  -5  11  10          3.94          4.72         7.30 o
  -4  11  10          4.04          3.56         6.62 o
  -3  11  10         12.73         19.24         4.94 o
  -2  11  10        124.78        121.81         7.47 o
  -1  11  10         12.10          5.46         3.34 o
   0  11  10        147.72        155.07         8.60 o
   1  11  10         40.96         46.31         5.42 o
   2  11  10         73.72         66.45         6.21 o
   3  11  10         79.90         90.84        10.07 o
  -5  12  10          2.65          4.33         4.75 o
  -4  12  10         41.77         42.87         8.32 o
  -3  12  10         51.51         79.00         8.37 o
  -2  12  10        252.84        294.54        14.41 o
  -1  12  10          0.26          4.40         3.57 o
   0  12  10          0.84          0.56         3.26 o
   1  12  10         83.62        105.43         7.77 o
 -11   0  11        506.20        511.22        21.20 o
  -9   0  11        495.85        487.91        19.16 o
  -7   0  11          1.64         -2.38         3.06 o
  -5   0  11          7.27          2.72         3.40 o
  -3   0  11         50.61         45.53         6.80 o
  -1   0  11         10.00         11.21         4.08 o
   1   0  11        456.54        448.16        15.55 o
   3   0  11        383.74        386.47        14.43 o
   5   0  11         90.41         78.74        14.61 o
   7   0  11          4.26          5.09         6.11 o
 -11   1  11          4.20          5.08         3.28 o
 -10   1  11        138.45        132.52         8.36 o
  -9   1  11         15.41         10.91         3.40 o
  -8   1  11        631.48        617.92        18.26 o
  -7   1  11        456.31        426.31        16.63 o
  -6   1  11        816.30        778.49        25.64 o
  -5   1  11          0.01          2.04         2.16 o
  -4   1  11          1.77          2.32         2.27 o
  -3   1  11         33.97         21.13         3.36 o
  -2   1  11         25.30         23.46         7.13 o
  -1   1  11       1166.92       1056.58        31.84 o
   0   1  11         85.75         85.58         3.96 o
   1   1  11        549.56        515.61        12.28 o
   2   1  11          0.00          0.15         1.43 o
   3   1  11         24.94         26.08         2.67 o
   4   1  11        208.98        198.72        14.44 o
   5   1  11         27.48         37.36         4.24 o
   6   1  11          2.71          0.78         2.79 o
   7   1  11          6.31         11.40         4.54 o
 -11   2  11         36.73         28.38         4.73 o
 -10   2  11          2.24          7.97         3.38 o
  -9   2  11         97.50         89.21         6.60 o
  -8   2  11         38.89         34.79         5.00 o
  -7   2  11        180.17        161.48        11.41 o
  -6   2  11          2.08          2.55         2.64 o
  -5   2  11        159.79        122.38         7.99 o
  -4   2  11         11.04          2.27         2.75 o
  -3   2  11         30.73         38.41        11.21 o
  -2   2  11          1.94          1.51         2.12 o
  -1   2  11         77.47         62.73         5.29 o
   0   2  11        171.31        170.59         6.66 o
   1   2  11        181.11        151.30         9.01 o
   2   2  11        196.15        185.19         5.96 o
   3   2  11        159.96        153.00         5.51 o
   4   2  11        663.41        641.27        33.04 o
   5   2  11         26.66         26.06         3.78 o
   6   2  11        131.46        155.06        13.26 o
   7   2  11          2.34         -1.40         3.82 o
 -11   3  11         11.66         16.16         4.52 o
 -10   3  11          4.35          1.56         4.93 o
  -9   3  11          0.35         -0.53         2.46 o
  -8   3  11          0.03          1.71         2.22 o
  -7   3  11          0.57          0.54         1.93 o
  -6   3  11        303.34        306.10        10.38 o
  -5   3  11        131.97        114.84         8.50 o
  -4   3  11       1711.61       1644.88        47.97 o
  -3   3  11          7.73          8.98         3.23 o
  -2   3  11          0.69          2.96         2.45 o
  -1   3  11          6.40          2.91         1.94 o
   0   3  11        103.81        113.95         5.69 o
   1   3  11          1.40          7.29         2.99 o
   2   3  11         49.11         46.40         4.02 o
   3   3  11         18.15         22.68         3.30 o
   4   3  11        132.07        135.87        12.95 o
   5   3  11        177.69        192.09        10.55 o
   6   3  11          7.50          6.02         3.91 o
   7   3  11          0.00          6.81         4.54 o
 -11   4  11          5.56          8.24         3.65 o
 -10   4  11        152.23        140.30         8.58 o
  -9   4  11        119.66        116.29         7.49 o
  -8   4  11         33.67         29.10         4.27 o
  -7   4  11        343.41        337.57        13.32 o
  -6   4  11        350.52        336.76        11.21 o
  -5   4  11          1.36          0.25         2.55 o
  -4   4  11        851.28        822.31        26.51 o
  -3   4  11        218.38        207.06         9.50 o
  -2   4  11        160.42        149.59         9.69 o
  -1   4  11        248.41        278.52         9.46 o
   0   4  11          0.04          0.11         2.25 o
   1   4  11        184.58        193.83         7.44 o
   2   4  11          8.66          8.62         2.34 o
   3   4  11         34.12         29.61         3.65 o
   4   4  11         16.88          9.73         6.96 o
   5   4  11          7.72         14.33         4.44 o
   6   4  11         21.18         23.91         5.27 o
 -10   5  11          9.14         15.91         4.14 o
  -9   5  11          8.54          5.21         3.14 o
  -8   5  11          6.73          4.92         2.58 o
  -7   5  11        250.33        245.81         7.96 o
  -6   5  11         50.10         44.73         3.48 o
  -5   5  11         29.48         26.97         2.90 o
  -4   5  11        112.16        106.31         5.94 o
  -3   5  11        552.13        554.27        15.67 o
  -2   5  11        282.59        264.01        10.91 o
  -1   5  11          4.35          4.05         1.94 o
   0   5  11          9.48          7.68         2.27 o
   1   5  11        155.22        170.57         7.03 o
   2   5  11         15.47         17.49         2.84 o
   3   5  11        276.62        304.35        13.60 o
   4   5  11         17.11         16.30         4.32 o
   5   5  11          2.04          6.02         3.91 o
   6   5  11          6.09          3.86         4.20 o
 -10   6  11          1.37          1.36         4.08 o
  -9   6  11          9.13          7.07         3.30 o
  -8   6  11        131.57        122.17         7.30 o
  -7   6  11        404.92        365.53        10.53 o
  -6   6  11         16.87         15.94         2.60 o
  -5   6  11         57.01         46.38         3.59 o
  -4   6  11         36.04         42.13         4.17 o
  -3   6  11         46.07         47.53         4.29 o
  -2   6  11        733.40        705.64        16.47 o
  -1   6  11         78.00         65.14         4.01 o
   0   6  11        160.61        177.16         9.87 o
   1   6  11         58.61         68.61         6.47 o
   2   6  11        271.78        265.66        20.59 o
   3   6  11        547.88        525.14        19.88 o
   4   6  11          5.89          8.52         3.91 o
   5   6  11        114.25        122.26         9.71 o
   6   6  11          8.78          6.44         4.49 o
 -10   7  11         48.95         61.50         7.93 o
  -9   7  11        157.65        155.83        11.18 o
  -8   7  11        235.41        242.93         9.99 o
  -7   7  11        184.14        196.25         7.33 o
  -6   7  11          3.32          6.83         2.30 o
  -5   7  11        311.36        298.38        11.11 o
  -4   7  11        228.62        228.63        14.36 o
  -3   7  11         30.40         37.61         3.93 o
  -2   7  11         98.00        101.47         5.11 o
  -1   7  11        101.33        106.04         5.11 o
   0   7  11        815.00        773.30        23.76 o
   1   7  11        104.39        106.84         8.17 o
   2   7  11        186.61        181.91        10.20 o
   3   7  11         24.75         22.09         4.93 o
   4   7  11        106.48        102.96        18.86 o
   5   7  11         30.74         19.73         5.22 o
  -9   8  11        167.13        169.32        18.02 o
  -8   8  11          5.44         14.22         4.92 o
  -7   8  11          8.62         14.92         2.94 o
  -6   8  11        285.10        321.98         9.75 o
  -5   8  11        101.92        125.30         7.06 o
  -4   8  11         23.71         21.74         3.50 o
  -3   8  11         24.78         24.07         3.42 o
  -2   8  11         11.29         13.78         2.48 o
  -1   8  11         63.71         72.08         5.62 o
   0   8  11         14.92         18.37         3.32 o
   1   8  11         35.97         42.51         5.27 o
   2   8  11        141.38        142.36         9.72 o
   3   8  11         30.30         40.04         5.76 o
   4   8  11        188.36        183.91        11.86 o
   5   8  11         54.40         55.54         7.20 o
  -8   9  11         44.86         38.89         6.12 o
  -7   9  11         66.42         70.40         6.02 o
  -6   9  11         20.70         22.04         4.06 o
  -5   9  11         99.51        104.07         6.74 o
  -4   9  11          9.13          8.51         2.47 o
  -3   9  11         60.40         58.74         4.36 o
  -2   9  11         87.70        103.62         6.65 o
  -1   9  11          5.75          2.07         2.55 o
   0   9  11        281.82        290.98        10.86 o
   1   9  11          0.08         -1.81         3.95 o
   2   9  11        439.94        434.83        14.60 o
   3   9  11         49.94         47.00         6.73 o
   4   9  11          1.74         -1.01         3.67 o
  -7  10  11         83.25         85.37         8.65 o
  -6  10  11        510.88        479.72        19.52 o
  -5  10  11         39.76         45.55         6.49 o
  -4  10  11          2.23          9.38         3.26 o
  -3  10  11        121.37        126.49         7.52 o
  -2  10  11         56.75         65.22         5.72 o
  -1  10  11        177.31        181.52        16.21 o
   0  10  11         52.51         63.32         7.10 o
   1  10  11         41.51         39.99         5.03 o
   2  10  11        291.61        299.07        11.78 o
   3  10  11          1.80          4.93         5.08 o
  -6  11  11        137.21        138.85        10.69 o
  -5  11  11        248.54        261.15        25.00 o
  -4  11  11        527.40        490.57        19.76 o
  -3  11  11         33.69         49.07         5.39 o
  -2  11  11          6.21          6.02         3.40 o
  -1  11  11          0.36         -3.13         3.09 o
   0  11  11        429.87        459.50        17.91 o
   1  11  11         16.73         22.89         4.41 o
   2  11  11        175.37        181.30        10.92 o
  -4  12  11         10.21         22.94         6.28 o
  -3  12  11        158.02        175.92        12.01 o
  -2  12  11        351.87        359.28        13.41 o
  -1  12  11         67.03         81.94         6.99 o
   0  12  11        163.75        165.02         9.46 o
 -10   0  12          0.13          1.02         5.43 o
  -8   0  12        138.70        119.34        12.92 o
  -6   0  12         49.58         37.71         7.14 o
  -4   0  12          1.09          0.00         3.06 o
  -2   0  12         72.91         53.70         7.48 o
   0   0  12        680.65        657.50        55.71 o
   2   0  12          5.33          8.90         3.34 o
   4   0  12        260.45        290.60        12.59 o
   6   0  12         11.77          8.83         6.45 o
 -11   1  12         24.89         18.59         4.31 o
 -10   1  12         31.01         33.28         5.12 o
  -9   1  12          4.88          2.00         2.59 o
  -8   1  12          3.21          6.11         3.60 o
  -7   1  12          0.28         -1.53         2.64 o
  -6   1  12       2068.60       2008.78        58.38 o
  -5   1  12          5.28          6.98         3.74 o
  -4   1  12       2893.40       2761.24        77.46 o
  -3   1  12        146.03        140.74         7.94 o
  -2   1  12        518.98        518.15        18.10 o
  -1   1  12         56.35         42.84         5.10 o
   0   1  12        687.78        646.78        14.94 o
   1   1  12        254.81        243.22         8.99 o
   2   1  12        927.67        969.13        29.61 o
   3   1  12         25.33         31.48         5.00 o
   4   1  12        166.52        187.95         8.09 o
   5   1  12         45.23         43.83         4.64 o
   6   1  12          7.38          7.33         3.55 o
 -11   2  12         44.63         47.69         6.95 o
 -10   2  12         44.06         43.17         5.29 o
  -9   2  12         76.70         83.00         7.35 o
  -8   2  12        855.87        843.00        23.35 o
  -7   2  12         88.53         77.60         8.33 o
  -6   2  12       1445.29       1392.34        42.24 o
  -5   2  12          6.95          4.35         2.61 o
  -4   2  12        336.45        318.31        13.01 o
  -3   2  12        676.74        620.29        41.70 o
  -2   2  12       6178.65       6489.77       174.69 o
  -1   2  12        969.35        970.13        24.53 o
   0   2  12       1395.90       1442.79        34.74 o
   1   2  12        381.32        379.17         9.94 o
   2   2  12         13.90         22.81         3.50 o
   3   2  12         71.90         76.10         6.01 o
   4   2  12        134.14        124.98         6.92 o
   5   2  12         18.63         24.77         4.04 o
   6   2  12         16.65         17.14         4.73 o
 -11   3  12         16.91         14.99         4.08 o
 -10   3  12        194.12        197.29        10.11 o
  -9   3  12         52.20         56.29         8.06 o
  -8   3  12        516.11        479.95        15.31 o
  -7   3  12          4.34          3.91         2.34 o
  -6   3  12         59.75         43.26         9.00 o
  -5   3  12        999.49        933.47        29.79 o
  -4   3  12        364.55        410.25        15.54 o
  -3   3  12       1199.19       1050.43        32.25 o
  -2   3  12        261.28        258.07        11.28 o
  -1   3  12         31.81         21.20         2.99 o
   0   3  12        262.37        252.77         7.45 o
   1   3  12        165.93        174.63         7.24 o
   2   3  12        159.48        147.15         7.00 o
   3   3  12         43.51         33.67         4.08 o
   4   3  12         20.73         21.63         3.74 o
   5   3  12         31.84         37.54         5.79 o
   6   3  12         50.31         55.77         7.10 o
 -11   4  12          1.52         -1.32         3.07 o
 -10   4  12          0.10          1.90         4.20 o
  -9   4  12         30.39         31.64         4.48 o
  -8   4  12        185.49        190.72         8.68 o
  -7   4  12         35.16         41.64         4.44 o
  -6   4  12         14.46         19.34         9.17 o
  -5   4  12         60.89         69.46         7.99 o
  -4   4  12          7.88          9.00         3.23 o
  -3   4  12        225.92        245.92        12.93 o
  -2   4  12        507.70        534.87        18.64 o
  -1   4  12        306.37        315.55        10.37 o
   0   4  12        181.70        207.44         7.91 o
   1   4  12        223.26        208.32         8.04 o
   2   4  12        393.58        379.83        14.44 o
   3   4  12        119.19        114.70        12.41 o
   4   4  12        269.74        310.07        18.04 o
   5   4  12          3.15         -0.91         3.58 o
   6   4  12         52.74         59.80        10.02 o
 -10   5  12         29.83         35.65         5.05 o
  -9   5  12        240.35        268.01        10.98 o
  -8   5  12        215.39        248.29        10.10 o
  -7   5  12        312.58        358.72        12.23 o
  -6   5  12         18.12         16.48         3.15 o
  -5   5  12         18.91         33.63         4.68 o
  -4   5  12         77.55         80.53         6.61 o
  -3   5  12         76.90         68.53         5.88 o
  -2   5  12        151.05        154.18         6.74 o
  -1   5  12         12.48          9.42         2.98 o
   0   5  12         26.34         21.14         3.04 o
   1   5  12          2.09          4.25         3.00 o
   2   5  12          5.13          3.38         3.34 o
   3   5  12        361.03        363.59        15.52 o
   4   5  12         44.48         43.26         9.85 o
   5   5  12        106.96        113.08         9.53 o
 -10   6  12         47.80         55.97         6.00 o
  -9   6  12          0.36          0.37         3.18 o
  -8   6  12         53.96         72.78         8.07 o
  -7   6  12          0.53          1.62         2.23 o
  -6   6  12        668.58        730.62        17.45 o
  -5   6  12          4.21          2.28         2.98 o
  -4   6  12        199.70        188.93         7.84 o
  -3   6  12         91.86         82.76         5.42 o
  -2   6  12          0.21         -2.05         1.82 o
  -1   6  12         35.98         36.31         3.80 o
   0   6  12        209.27        234.84         8.70 o
   1   6  12         26.76         16.33         4.20 o
   2   6  12        295.25        311.17        14.08 o
   3   6  12          0.32          3.53         3.72 o
   4   6  12        107.76        107.48         9.25 o
   5   6  12          1.06          0.12         3.90 o
  -9   7  12        135.14        125.68        10.26 o
  -8   7  12         30.12         43.65         5.01 o
  -7   7  12         15.39         14.85         3.08 o
  -6   7  12        111.60        108.56         5.63 o
  -5   7  12          7.27         12.91         3.30 o
  -4   7  12         93.81         86.01         8.10 o
  -3   7  12        111.42        134.69         7.03 o
  -2   7  12         30.52         32.93         3.31 o
  -1   7  12          0.03          1.55         1.96 o
   0   7  12        162.33        159.91        10.09 o
   1   7  12         52.50         50.72         6.23 o
   2   7  12          4.90          1.03         3.23 o
   3   7  12         20.54          7.43         4.76 o
   4   7  12         41.43         33.41         5.85 o
  -9   8  12          1.51         -1.43         4.16 o
  -8   8  12          2.31          8.38         4.58 o
  -7   8  12          2.66          3.68         2.47 o
  -6   8  12         58.21         45.07         4.90 o
  -5   8  12          8.06          8.65         3.24 o
  -4   8  12        239.33        274.92        10.28 o
  -3   8  12        101.75         86.01         5.13 o
  -2   8  12        233.08        243.73         9.69 o
  -1   8  12         68.55         74.19         5.95 o
   0   8  12          0.14          0.35         2.53 o
   1   8  12        122.64        118.40         9.25 o
   2   8  12          7.12          4.50         5.43 o
   3   8  12         12.92         13.04         4.40 o
   4   8  12          1.44          0.57         3.67 o
  -8   9  12         25.47         37.79         6.33 o
  -7   9  12         21.46         30.10        11.04 o
  -6   9  12          0.48          3.15         3.26 o
  -5   9  12        251.06        262.86        10.41 o
  -4   9  12          8.85          8.17         2.82 o
  -3   9  12        151.57        148.67         8.03 o
  -2   9  12         91.48         86.13         7.24 o
  -1   9  12          8.30          6.20         3.26 o
   0   9  12         30.70         37.23         4.84 o
   1   9  12        206.29        212.64         9.54 o
   2   9  12          1.84          1.87         3.84 o
   3   9  12        129.16        139.59        18.53 o
  -7  10  12          2.76          8.57         4.88 o
  -6  10  12         77.49         86.48        13.25 o
  -5  10  12          2.98          8.33         3.17 o
  -4  10  12         14.93         15.33         3.77 o
  -3  10  12        173.13        198.20         9.48 o
  -2  10  12        229.81        211.84        19.14 o
  -1  10  12        172.28        173.93        13.18 o
   0  10  12         84.56         92.76         7.12 o
   1  10  12        186.09        198.42        10.21 o
   2  10  12          0.79          0.34         3.24 o
  -5  11  12          0.21         -0.17         4.08 o
  -4  11  12          0.03          8.26         4.64 o
  -3  11  12          0.27          1.08         4.18 o
  -2  11  12         17.10         24.28         4.68 o
  -1  11  12         33.25         37.68         5.13 o
   0  11  12          9.69         12.58         4.03 o
 -11   0  13          0.26         -1.36         5.09 o
  -9   0  13         13.55          5.77         4.76 o
  -7   0  13        456.84        440.07        24.54 o
  -5   0  13        560.55        507.84        25.94 o
  -3   0  13        299.97        313.65        18.05 o
  -1   0  13         43.46         54.70         7.47 o
   1   0  13        571.08        585.40        20.12 o
   3   0  13         11.57          1.70         5.09 o
   5   0  13         23.63         42.80         8.83 o
 -11   1  13          0.68          0.72         4.25 o
 -10   1  13         88.65         89.47        18.01 o
  -9   1  13          5.49          9.00         3.84 o
  -8   1  13        161.33        167.17        10.94 o
  -7   1  13         23.14         21.21         4.44 o
  -6   1  13         50.83         42.87         6.46 o
  -5   1  13         75.71         74.74         6.61 o
  -4   1  13         42.13         41.03         4.68 o
  -3   1  13        157.18        164.68         8.53 o
  -2   1  13         19.90         15.72         3.34 o
  -1   1  13          1.29          3.34         2.09 o
   0   1  13         15.26         20.29         2.56 o
   1   1  13        217.48        206.73         8.10 o
   2   1  13          1.65          3.73         2.25 o
   3   1  13          3.38          5.62         2.89 o
   4   1  13         11.41         18.59         3.57 o
   5   1  13          4.70          6.01         4.70 o
   6   1  13         10.11          9.51         7.13 o
 -11   2  13         14.01         25.99         4.76 o
 -10   2  13         66.21         71.26         6.58 o
  -9   2  13          0.01         -2.04         3.36 o
  -8   2  13         63.11         60.28         8.66 o
  -7   2  13        158.77        140.70        12.92 o
  -6   2  13         10.25         10.19         3.60 o
  -5   2  13          1.17         -3.57         2.38 o
  -4   2  13         58.80         59.05         5.61 o
  -3   2  13        655.46        666.86        22.46 o
  -2   2  13        287.86        317.00        15.15 o
  -1   2  13         58.61         56.49         4.54 o
   0   2  13         20.50         14.64         2.81 o
   1   2  13          9.63          6.07         1.96 o
   2   2  13         31.93         38.66         4.50 o
   3   2  13          0.78         -0.64         2.41 o
   4   2  13         19.60         21.64         3.88 o
   5   2  13         15.56         23.49         5.13 o
 -10   3  13          1.75          2.25         3.00 o
  -9   3  13          8.09          9.07         3.20 o
  -8   3  13          0.43         -1.01         4.25 o
  -7   3  13         32.23         35.66         5.40 o
  -6   3  13         12.18          7.70         3.34 o
  -5   3  13         35.15         35.64         4.79 o
  -4   3  13         57.95         60.94        12.06 o
  -3   3  13        159.95        153.96         8.27 o
  -2   3  13         20.88         21.61         3.72 o
  -1   3  13         15.57         19.89         2.98 o
   0   3  13        190.28        203.49         6.63 o
   1   3  13         87.44         85.24         5.60 o
   2   3  13        330.76        294.18        10.53 o
   3   3  13         30.69         36.53         5.73 o
   4   3  13         30.38         26.17         5.16 o
   5   3  13          8.52          4.56         4.08 o
 -10   4  13         50.64         63.80         6.42 o
  -9   4  13         83.79         86.76         6.73 o
  -8   4  13        157.86        142.43         9.95 o
  -7   4  13          7.86          5.29         4.92 o
  -6   4  13         75.87         73.76         7.99 o
  -5   4  13        104.56         87.68         7.33 o
  -4   4  13         28.64         16.49         6.28 o
  -3   4  13        325.06        314.53        45.81 o
  -2   4  13        560.81        527.68        18.78 o
  -1   4  13        220.67        225.12         8.69 o
   0   4  13        275.16        264.84        16.44 o
   1   4  13         19.68         14.08         2.95 o
   2   4  13        544.50        533.99        16.01 o
   3   4  13          2.16         -2.56         3.58 o
   4   4  13          0.48          0.86         5.26 o
   5   4  13         12.60         17.47         4.88 o
 -10   5  13          0.16          1.62         3.42 o
  -9   5  13         34.04         26.70         4.50 o
  -8   5  13        262.67        242.96        10.13 o
  -7   5  13          5.19          1.33         2.69 o
  -6   5  13        539.97        555.09        20.70 o
  -5   5  13         12.13         16.35         4.25 o
  -4   5  13         23.76         23.62         4.16 o
  -3   5  13        350.67        324.14        21.29 o
  -2   5  13        180.79        197.09         8.03 o
  -1   5  13         21.43         13.52         2.89 o
   0   5  13        468.47        482.90        14.65 o
   1   5  13        235.12        222.40         8.92 o
   2   5  13         31.27         28.71         5.16 o
   3   5  13        111.18         97.77         8.75 o
   4   5  13         62.51         66.61        15.80 o
   5   5  13         45.17         49.45         7.06 o
  -9   6  13         60.52         67.25         6.38 o
  -8   6  13          1.38          3.70         2.92 o
  -7   6  13        380.24        350.00        12.29 o
  -6   6  13         79.62         79.42         7.82 o
  -5   6  13        179.94        191.89        16.15 o
  -4   6  13          3.98          6.99         3.24 o
  -3   6  13        433.61        419.65        27.95 o
  -2   6  13          7.93          7.08         2.70 o
  -1   6  13        209.64        184.98         7.99 o
   0   6  13        253.39        255.53        12.38 o
   1   6  13          2.44          2.13         3.24 o
   2   6  13          0.83          1.78         5.77 o
   3   6  13         16.33         14.37         4.79 o
   4   6  13         62.66         74.36         8.13 o
  -9   7  13         46.00         52.96         5.80 o
  -8   7  13        301.01        358.58        13.05 o
  -7   7  13          2.11          4.21         2.56 o
  -6   7  13          6.21         19.67         3.91 o
  -5   7  13         37.81         45.60         4.90 o
  -4   7  13        491.27        508.32        15.71 o
  -3   7  13          1.01          2.99         2.27 o
  -2   7  13        289.54        294.42        10.76 o
  -1   7  13         65.56         65.51         6.96 o
   0   7  13          0.02         -3.46         5.43 o
   1   7  13         44.65         54.09         6.60 o
   2   7  13         31.00         23.76         5.22 o
   3   7  13        117.52        121.55        20.05 o
   4   7  13          0.10          7.53         4.88 o
  -8   8  13         52.94         62.61         6.01 o
  -7   8  13        114.64         94.97         8.28 o
  -6   8  13        823.56        852.85        23.78 o
  -5   8  13          3.50          7.77         3.42 o
  -4   8  13        851.82        862.46        23.58 o
  -3   8  13          2.91         -1.69         2.34 o
  -2   8  13          6.35          5.70         4.50 o
  -1   8  13          3.37         -2.56         3.89 o
   0   8  13         17.85         15.45         4.56 o
   1   8  13          0.44         -2.34         3.57 o
   2   8  13         12.86         14.37        10.53 o
   3   8  13          0.15         -4.77         3.18 o
  -7   9  13        117.48        135.62        13.94 o
  -6   9  13         34.66         34.73         4.82 o
  -5   9  13        118.90        115.51         7.52 o
  -4   9  13        263.90        269.13        13.26 o
  -3   9  13          0.01         -3.42         3.61 o
  -2   9  13        374.87        403.54        14.02 o
  -1   9  13        128.19        129.60         8.11 o
   0   9  13        125.23        145.21         8.49 o
   1   9  13          5.49          4.95         7.64 o
   2   9  13          1.86          3.25         4.58 o
  -6  10  13        464.16        532.46        21.32 o
  -5  10  13         40.37         31.03         4.75 o
  -4  10  13        305.72        340.27        12.77 o
  -3  10  13        315.87        320.03        12.31 o
  -2  10  13         52.44         45.28         5.35 o
  -1  10  13         47.47         54.23         5.72 o
   0  10  13        199.62        208.56        10.39 o
   1  10  13         19.71         27.04         5.88 o
  -4  11  13        655.36        691.25        20.94 o
  -3  11  13         12.05         17.87         4.24 o
  -2  11  13        337.48        371.33        13.74 o
 -10   0  14        107.19         99.58        13.59 o
  -8   0  14          5.13          4.08         4.75 o
  -6   0  14        185.04        155.44        13.95 o
  -4   0  14        215.90        193.94        13.61 o
  -2   0  14          2.93         -3.57         2.38 o
   0   0  14        599.42        598.24        24.40 o
   2   0  14         90.41         84.61         7.01 o
   4   0  14         61.29         82.90        11.21 o
 -10   1  14          3.66          9.34         4.56 o
  -9   1  14          2.07         -2.04         3.36 o
  -8   1  14         50.80         46.93         6.23 o
  -7   1  14        105.44         95.54         8.16 o
  -6   1  14          0.80         -1.98         2.61 o
  -5   1  14        332.77        326.12        13.97 o
  -4   1  14          3.01         -2.56         2.27 o
  -3   1  14         20.23         24.43         3.96 o
  -2   1  14          1.78         -3.05         2.03 o
  -1   1  14        129.11        138.17         7.95 o
   0   1  14        478.09        460.45        11.97 o
   1   1  14          0.34         -1.14         1.89 o
   2   1  14        613.74        621.60        18.06 o
   3   1  14          0.07          1.88         2.66 o
   4   1  14         64.86         66.24         5.72 o
   5   1  14         22.09         30.82         6.12 o
 -10   2  14        111.20        123.49        10.40 o
  -9   2  14          5.04          3.76         3.58 o
  -8   2  14          0.74         -1.12         3.09 o
  -7   2  14         17.12         14.45         4.16 o
  -6   2  14        344.04        301.80        13.48 o
  -5   2  14        515.43        473.73        17.85 o
  -4   2  14         60.56         52.52         5.85 o
  -3   2  14        304.06        284.01        12.28 o
  -2   2  14        190.41        176.40         9.26 o
  -1   2  14        290.39        306.65         9.05 o
   0   2  14        371.73        371.90        14.03 o
   1   2  14          4.66          6.26         2.67 o
   2   2  14         17.79         16.00         3.38 o
   3   2  14        161.95        165.35         8.14 o
   4   2  14         14.46          5.17         3.15 o
   5   2  14         65.76         69.81         7.68 o
 -10   3  14          2.92          4.35         3.96 o
  -9   3  14        109.90        112.40         9.71 o
  -8   3  14        191.93        199.95        11.41 o
  -7   3  14          1.15         -1.17         3.24 o
  -6   3  14         99.01         98.76        18.86 o
  -5   3  14         21.65         16.05         3.82 o
  -4   3  14         43.73         37.72         5.16 o
  -3   3  14        138.27        125.67        14.62 o
  -2   3  14        249.50        257.12        11.67 o
  -1   3  14        372.68        393.91        10.72 o
   0   3  14          1.73          3.22         2.49 o
   1   3  14        716.35        691.18        19.57 o
   2   3  14         43.77         45.75         4.78 o
   3   3  14        114.01        101.06         8.84 o
   4   3  14         47.08         51.35         6.92 o
 -10   4  14         10.72          9.15         3.94 o
  -9   4  14          3.59          8.73         5.26 o
  -8   4  14          3.44          1.31         3.67 o
  -7   4  14         71.84         55.05         6.73 o
  -6   4  14          7.49          3.94         3.24 o
  -5   4  14          5.68         -1.19         2.89 o
  -4   4  14        120.52         94.31         7.57 o
  -3   4  14         86.46        105.32        20.05 o
  -2   4  14         73.93         52.08         4.58 o
  -1   4  14         51.30         60.77         4.99 o
   0   4  14        674.30        719.65        20.01 o
   1   4  14         11.29         13.20         3.50 o
   2   4  14        437.50        468.26        18.67 o
   3   4  14        146.45        145.92        10.41 o
   4   4  14          0.13         -3.02         3.72 o
  -9   5  14         14.29         23.86         4.50 o
  -8   5  14         91.60        101.70         9.23 o
  -7   5  14        181.47        161.79        10.92 o
  -6   5  14        103.72         88.42         7.89 o
  -5   5  14         94.84         90.56         7.93 o
  -4   5  14         21.48         19.69         4.30 o
  -3   5  14          4.28          2.39         2.99 o
  -2   5  14        127.38        146.35         7.34 o
  -1   5  14        369.01        377.41        12.57 o
   0   5  14         94.43         97.84         6.37 o
   1   5  14        387.72        432.44        24.69 o
   2   5  14          0.07          1.39         7.13 o
   3   5  14         25.84         41.02         6.67 o
   4   5  14          2.13          1.79         4.40 o
  -9   6  14          0.67         -2.12         2.84 o
  -8   6  14         87.15         92.06         7.04 o
  -7   6  14         23.31         28.32         5.75 o
  -6   6  14        686.78        717.56        25.70 o
  -5   6  14         63.32         67.66         7.30 o
  -4   6  14        552.27        563.03        20.73 o
  -3   6  14         75.31         65.24         9.61 o
  -2   6  14         25.06         30.13         8.06 o
  -1   6  14        118.99        119.55         7.04 o
   0   6  14         20.77         14.95         4.32 o
   1   6  14          5.67          2.92         3.58 o
   2   6  14         40.38         53.43        14.61 o
   3   6  14          8.20          4.04         4.24 o
  -8   7  14          6.15          7.73         3.60 o
  -7   7  14          0.13         -0.42         4.00 o
  -6   7  14         41.93         41.45         6.43 o
  -5   7  14        288.08        305.29        14.32 o
  -4   7  14        152.70        152.06        10.03 o
  -3   7  14          3.22          0.23         4.43 o
  -2   7  14        355.19        382.16        12.93 o
  -1   7  14         30.08         25.90         5.16 o
   0   7  14        136.71        144.01        10.30 o
   1   7  14         32.41         37.66         5.99 o
   2   7  14         42.94         28.70         5.55 o
   3   7  14         27.63         30.65         6.33 o
  -7   8  14         80.95         92.00         6.99 o
  -6   8  14        183.29        218.57         9.73 o
  -5   8  14          6.86          0.16         3.06 o
  -4   8  14        228.13        246.33        10.07 o
  -3   8  14         17.79         26.28         5.40 o
  -2   8  14        201.59        218.64        23.98 o
  -1   8  14          1.45          1.31         6.28 o
   0   8  14         27.59         46.86         7.13 o
   1   8  14          2.12          1.34         3.48 o
   2   8  14         99.67         87.64         8.89 o
  -6   9  14         36.22         34.63         5.03 o
  -5   9  14          3.59          4.60         3.45 o
  -4   9  14          0.08          1.69         3.32 o
  -3   9  14          7.18          9.16         3.65 o
  -2   9  14          0.01          2.80         3.25 o
  -1   9  14         46.75         50.30         7.81 o
   0   9  14          1.68          0.70         4.20 o
   1   9  14         69.53         75.88         8.53 o
  -5  10  14          0.46         -0.42         3.30 o
  -4  10  14         11.77         13.83         4.16 o
  -3  10  14          0.16          4.64         6.35 o
  -2  10  14         44.73         59.44         6.12 o
  -1  10  14          3.03          2.16         3.44 o
  -9   0  15         15.00         19.02         7.13 o
  -7   0  15          2.50          9.17         5.43 o
  -5   0  15         47.51         47.23         8.15 o
  -3   0  15         86.02         68.99         9.18 o
  -1   0  15          2.21          2.66         3.06 o
   1   0  15         50.11         43.48         7.98 o
   3   0  15         64.93         80.87        11.21 o
 -10   1  15         29.76         35.79         6.25 o
  -9   1  15        307.66        356.77        16.72 o
  -8   1  15         33.80         35.72         6.96 o
  -7   1  15        186.63        211.71        11.41 o
  -6   1  15         93.75         75.95         7.33 o
  -5   1  15         47.16         42.05         5.40 o
  -4   1  15         54.00         48.59         5.88 o
  -3   1  15        196.04        211.85        10.44 o
  -2   1  15          0.18          2.72         2.88 o
  -1   1  15         20.48         20.12         2.68 o
   0   1  15          0.46         -0.57         1.93 o
   1   1  15         73.33         77.99         4.91 o
   2   1  15         28.82         34.70         4.41 o
   3   1  15          5.53          0.86         2.98 o
   4   1  15          0.02         -1.27         4.92 o
 -10   2  15         61.17         55.42         8.66 o
  -9   2  15          4.30          3.40         4.08 o
  -8   2  15         68.28         54.17         6.96 o
  -7   2  15        302.45        310.55        19.91 o
  -6   2  15         15.84         24.33         4.79 o
  -5   2  15        836.50        863.94        28.87 o
  -4   2  15        152.08        153.85        12.58 o
  -3   2  15          2.83         -1.37         2.75 o
  -2   2  15        292.29        310.42        13.45 o
  -1   2  15         23.66         24.20         2.98 o
   0   2  15         32.58         48.45         4.75 o
   1   2  15         86.89         83.98         6.09 o
   2   2  15         13.47          7.46         3.24 o
   3   2  15        127.89        124.56         7.82 o
   4   2  15          0.31          5.43         4.49 o
 -10   3  15         21.43         27.65         6.24 o
  -9   3  15          8.87          7.98         4.68 o
  -8   3  15        121.54        125.59         9.97 o
  -7   3  15         29.55         31.08        10.02 o
  -6   3  15         68.82         60.01         6.84 o
  -5   3  15        595.77        572.11        21.23 o
  -4   3  15         64.16         46.26        10.02 o
  -3   3  15        155.62        170.39        10.03 o
  -2   3  15          0.01         -2.02         2.20 o
  -1   3  15         71.28         79.77         6.47 o
   0   3  15          0.47          0.56         2.58 o
   1   3  15        138.27        151.84         8.11 o
   2   3  15          6.53          7.62         3.49 o
   3   3  15        131.63        124.66        11.90 o
  -9   4  15          0.10         -0.21         3.75 o
  -8   4  15         40.11         41.46         6.52 o
  -7   4  15        116.37         96.57         8.88 o
  -6   4  15         30.32         16.06         4.68 o
  -5   4  15         65.29         78.99         7.44 o
  -4   4  15        698.76        686.39        24.26 o
  -3   4  15          3.07         -1.64         2.94 o
  -2   4  15        369.93        382.05        12.80 o
  -1   4  15        188.97        187.24         8.48 o
   0   4  15        161.24        190.97        12.31 o
   1   4  15        184.96        203.85         9.24 o
   2   4  15        143.25        133.37        10.16 o
   3   4  15         14.94         15.74         5.30 o
  -9   5  15         42.19         34.38         6.43 o
  -8   5  15         19.08         28.72         6.00 o
  -7   5  15        226.80        236.87        12.74 o
  -6   5  15        835.84        858.53        40.32 o
  -5   5  15        284.63        282.12        13.45 o
  -4   5  15        252.74        257.35        12.59 o
  -3   5  15        257.28        223.93        14.80 o
  -2   5  15         58.57         53.13         5.09 o
  -1   5  15         13.79         13.60         3.38 o
   0   5  15        139.82        139.03         7.95 o
   1   5  15         53.29         58.50         7.30 o
   2   5  15         16.10         10.74         4.88 o
   3   5  15          0.08          2.88         4.32 o
  -8   6  15         69.49         74.01         8.37 o
  -7   6  15        224.86        220.31        12.72 o
  -6   6  15         20.75         21.74         5.28 o
  -5   6  15         20.97         20.43         5.27 o
  -4   6  15         54.17         66.49         7.25 o
  -3   6  15        285.05        277.11        25.57 o
  -2   6  15          1.55         -1.96         2.62 o
  -1   6  15         95.36         96.23         8.89 o
   0   6  15         40.06         35.53         6.12 o
   1   6  15          0.05         -0.82         3.43 o
   2   6  15        124.40        124.17        26.17 o
  -8   7  15         95.54        122.44        13.25 o
  -7   7  15         23.15         23.46         6.28 o
  -6   7  15         22.11         26.81         5.85 o
  -5   7  15        364.67        353.43        15.77 o
  -4   7  15        139.31        136.53         9.92 o
  -3   7  15        119.07        121.44        10.15 o
  -2   7  15        248.02        265.56        13.35 o
  -1   7  15          0.25         -2.41         3.67 o
   0   7  15         87.05         99.23        17.67 o
   1   7  15          5.53          6.61         4.54 o
   2   7  15          1.33          5.93         4.54 o
  -7   8  15          3.38         -2.56         4.06 o
  -6   8  15         86.24        123.70        10.21 o
  -5   8  15         12.79         22.22         5.40 o
  -4   8  15        268.90        310.65        23.34 o
  -3   8  15         24.41         20.89         5.52 o
  -2   8  15          0.31         -2.32         4.20 o
  -1   8  15          4.00          5.81         4.24 o
   0   8  15         87.60        108.27         9.85 o
   1   8  15          4.06          4.42         4.32 o
  -5   9  15         31.84         23.10         5.40 o
  -4   9  15        190.09        177.01        23.80 o
  -3   9  15          0.50         -3.16         3.72 o
  -2   9  15        332.85        343.71        17.70 o
  -1   9  15         47.80         58.72         7.64 o
  -8   0  16        182.88        162.21        15.98 o
  -6   0  16          4.44          4.75         5.09 o
  -4   0  16        419.55        405.09        23.51 o
  -2   0  16        738.96        756.80        36.88 o
   0   0  16        120.72        120.17        17.34 o
   2   0  16          1.09         -0.34         5.77 o
  -9   1  16          4.68          2.52         4.20 o
  -8   1  16          5.90          8.57         4.68 o
  -7   1  16         31.56         37.97         7.98 o
  -6   1  16         19.70         10.43         4.20 o
  -5   1  16         87.03         85.71         7.79 o
  -4   1  16         28.40         18.62         4.54 o
  -3   1  16          5.44          2.83         3.34 o
  -2   1  16         19.30         22.52         3.59 o
  -1   1  16          0.59         -1.88         2.00 o
   0   1  16          1.76          0.27         2.19 o
   1   1  16          2.00         -1.64         3.51 o
   2   1  16         36.78         36.48         4.79 o
   3   1  16         29.00         34.88         6.47 o
  -9   2  16         39.26         38.83         6.67 o
  -8   2  16          1.84          2.46         4.06 o
  -7   2  16        122.34        112.69         9.49 o
  -6   2  16          0.46          1.95         3.58 o
  -5   2  16         24.41         19.87         4.80 o
  -4   2  16          0.11          0.24         3.26 o
  -3   2  16         14.50         13.86         4.20 o
  -2   2  16         28.85         33.59         4.18 o
  -1   2  16          2.95         -0.02         2.40 o
   0   2  16         40.58         48.99         5.03 o
   1   2  16         61.14         53.68         5.41 o
   2   2  16         34.41         33.18         4.75 o
   3   2  16         35.85         37.35         5.23 o
  -9   3  16        224.22        235.94        15.14 o
  -8   3  16         44.18         45.96         7.30 o
  -7   3  16        104.59        110.35        10.03 o
  -6   3  16         38.56         33.84         5.77 o
  -5   3  16        204.06        194.25        16.16 o
  -4   3  16         21.43         11.23         4.16 o
  -3   3  16         83.21         78.47        12.40 o
  -2   3  16          0.81          0.49         2.51 o
  -1   3  16         19.75         18.46         3.59 o
   0   3  16         60.70         64.42         5.56 o
   1   3  16         11.94         17.48         3.83 o
   2   3  16         10.97         10.59         3.97 o
  -9   4  16         13.44         12.28         7.30 o
  -8   4  16        111.61        129.33        30.76 o
  -7   4  16          9.89         17.66         7.13 o
  -6   4  16         71.99         85.85        18.86 o
  -5   4  16         93.03         92.35        17.16 o
  -4   4  16         83.43         87.09         9.01 o
  -3   4  16          1.48         -1.85         2.99 o
  -2   4  16          1.28         -0.61         2.62 o
  -1   4  16         11.94         12.42         3.26 o
   0   4  16          0.30         -1.68         4.32 o
   1   4  16         36.77         41.07         6.67 o
   2   4  16         76.38         80.67        12.23 o
  -8   5  16          5.79          3.32         4.40 o
  -7   5  16         14.60         20.15         5.40 o
  -6   5  16          3.75         -1.70         3.84 o
  -5   5  16         28.27         24.40         5.77 o
  -4   5  16          6.79         -1.90         3.57 o
  -3   5  16          1.94          1.18         2.93 o
  -2   5  16         50.18         56.79         5.40 o
  -1   5  16          0.03          1.41         3.69 o
   0   5  16         59.12         72.81         7.98 o
   1   5  16        187.56        201.21        12.39 o
   2   5  16          1.98         -0.14         7.47 o
  -7   6  16         70.50         72.08         8.27 o
  -6   6  16         15.96         16.98         5.28 o
  -5   6  16         31.97         25.53         5.52 o
  -4   6  16         20.18         13.88         8.32 o
  -3   6  16         14.92         11.49         4.82 o
  -2   6  16          2.24          2.99         3.11 o
  -1   6  16         85.50         88.72         8.71 o
   0   6  16        218.91        228.78        13.41 o
   1   6  16         31.79         42.33         7.01 o
  -6   7  16         10.95         17.53         8.32 o
  -5   7  16        165.17        201.43        16.49 o
  -4   7  16          7.45         10.39         3.66 o
  -3   7  16         80.43         71.73         6.38 o
  -2   7  16         40.64         45.95         6.73 o
  -1   7  16         17.69         13.13         4.81 o
   0   7  16         16.21         15.32         5.13 o
  -5   8  16          1.01         -0.09         3.96 o
  -4   8  16        116.53        112.74         9.95 o
  -3   8  16        112.04        141.48        16.31 o
  -2   8  16         66.04         83.59         8.77 o
  -1   8  16        164.03        184.25        14.96 o
  -9   0  17         19.14         11.55         6.79 o
  -7   0  17        313.74        331.51        22.46 o
  -5   0  17        784.62        777.31        38.59 o
  -3   0  17        350.14        339.80        21.45 o
  -1   0  17         20.14         29.87         5.27 o
   1   0  17         67.01         95.48        12.91 o
  -8   1  17         68.43         58.90         7.68 o
  -7   1  17        296.38        312.81        15.15 o
  -6   1  17         45.03         30.98         9.51 o
  -5   1  17         15.07         27.17         8.15 o
  -4   1  17         32.27         28.58         5.51 o
  -3   1  17        510.74        531.16        48.06 o
  -2   1  17         13.00         13.61         3.16 o
  -1   1  17        397.59        439.64        12.54 o
   0   1  17         50.26         45.38         5.29 o
   1   1  17          9.19         10.98         3.94 o
   2   1  17         16.77         15.02         5.46 o
  -8   2  17         12.43         28.36         6.28 o
  -7   2  17        159.43        158.84        11.42 o
  -6   2  17        227.30        217.01        12.13 o
  -5   2  17        444.84        421.95        21.63 o
  -4   2  17        728.35        682.59        24.74 o
  -3   2  17         61.16         61.60         8.83 o
  -2   2  17        226.13        236.35        11.45 o
  -1   2  17         96.55         92.35         6.86 o
   0   2  17        163.14        163.80         9.00 o
   1   2  17         62.55         55.82         5.88 o
  -8   3  17         34.83         27.16         6.09 o
  -7   3  17         86.56         85.78        15.80 o
  -6   3  17          0.92          3.27         5.43 o
  -5   3  17          0.11         -1.33         3.82 o
  -4   3  17         17.71         11.78         6.11 o
  -3   3  17        374.64        381.42        16.49 o
  -2   3  17          2.94          0.93         3.14 o
  -1   3  17          0.73         -2.87         2.67 o
   0   3  17         44.46         44.19         5.20 o
   1   3  17         26.39         29.48         4.83 o
  -8   4  17          0.10         -1.36         4.08 o
  -7   4  17          0.81         -2.44         4.16 o
  -6   4  17          3.08          4.16         5.09 o
  -5   4  17        190.81        220.62        12.26 o
  -4   4  17          2.81         -1.86         3.34 o
  -3   4  17        119.06        114.86         8.02 o
  -2   4  17         41.25         42.85         5.02 o
  -1   4  17         16.47         21.15         4.06 o
   0   4  17          1.58          1.05         3.24 o
   1   4  17         39.68         49.48         7.18 o
  -7   5  17          1.88          0.71         4.16 o
  -6   5  17         70.07         70.70         7.93 o
  -5   5  17         57.39         56.73         7.32 o
  -4   5  17         35.91         30.98         5.61 o
  -3   5  17          6.20          8.15         3.29 o
  -2   5  17         39.00         52.27         9.84 o
  -1   5  17          7.31          4.65         3.35 o
   0   5  17         46.27         54.12         7.26 o
  -6   6  17         12.59         11.41         4.76 o
  -5   6  17         61.06         68.36        13.76 o
  -4   6  17          3.35          0.92         3.19 o
  -3   6  17        218.27        233.15        10.19 o
  -2   6  17          0.10         -0.68         3.84 o
  -1   6  17        299.73        320.88        15.86 o
  -4   7  17          5.08          0.25         3.13 o
  -3   7  17         28.05         28.63         5.85 o
  -2   7  17         56.18         74.36         8.26 o
  -6   0  18         41.61         27.52         8.15 o
  -4   0  18         35.47         44.16         8.83 o
  -2   0  18        142.62        134.47        10.02 o
   0   0  18        197.84        198.26        18.36 o
  -7   1  18          3.84         -1.82         3.96 o
  -6   1  18        122.80        137.02        10.81 o
  -5   1  18          0.11         -2.28         3.48 o
  -4   1  18         34.03         34.91         6.12 o
  -3   1  18         84.55         81.71         8.05 o
  -2   1  18          2.95          3.84         2.94 o
  -1   1  18        207.96        241.71        10.61 o
   0   1  18         25.03         30.58         5.09 o
  -7   2  18          2.69          1.41         4.16 o
  -6   2  18         18.11         19.29         5.13 o
  -5   2  18          9.86         13.08         4.80 o
  -4   2  18        134.23        144.71        10.82 o
  -3   2  18          4.70          7.35         3.42 o
  -2   2  18          1.04         -1.53         2.76 o
  -1   2  18          3.34          7.22         4.42 o
   0   2  18         25.98         27.14         4.93 o
  -7   3  18         17.27         21.17         5.88 o
  -6   3  18         15.03         13.28         8.49 o
  -5   3  18         11.48          3.24         3.91 o
  -4   3  18          6.29          4.67         4.44 o
  -3   3  18         91.24         93.01         7.06 o
  -2   3  18          3.83          5.06         3.32 o
  -1   3  18         38.44         54.73         5.93 o
   0   3  18          1.31          2.59         3.41 o
  -6   4  18         79.19         70.19         8.05 o
  -5   4  18         83.61         80.03         9.51 o
  -4   4  18          0.63          1.08         4.58 o
  -3   4  18         89.44         90.32         7.04 o
  -2   4  18          1.38          0.84         3.02 o
  -1   4  18          2.95          7.21         3.65 o
  -5   5  18          0.25          0.29         3.96 o
  -4   5  18         37.42         42.11         5.29 o
  -3   5  18          0.99          2.60         3.33 o
  -2   5  18         19.68         25.66         4.76 o
  -5   0  19         58.85         47.91         9.85 o
  -3   0  19         43.07         49.08         6.84 o
  -6   1  19         84.81         73.61        10.70 o
  -5   1  19          0.09          2.04         4.08 o
  -4   1  19         11.42          5.74         4.24 o
  -3   1  19        257.13        264.49        11.24 o
  -2   1  19         29.93         31.64         5.07 o
  -5   2  19         35.02         25.10         6.28 o
  -4   2  19          0.74         -3.55         3.58 o
  -3   2  19         63.13         65.83         6.40 o
                                                
