# Supplementary material for: Crystal structure of 2-[(di­chloro­methane)sulfon­yl]pyridine
Source: Acta Crystallogr Sect E Struct Rep Online. 2014 Nov 21;70(Pt 12):o1272. doi: 10.1107/S1600536814025148 (PMC4257385; doi:10.1107/S1600536814025148)
Supplement: Supplementary file 3 [file e-70-o1272-Isup3.cml]

<?xml version="1.0" ?>
<cml>
<molecule title="2-[(Dichloromethane)sulfonyl]pyridine" id="m1">
  <atomArray>
    <atom id="a1" elementType="Cl"
          x2="-4.6629367034256575E-15" y2="6.159999999999998" />
    <atom id="a2" elementType="C"
          x2="1.3336791218280324" y2="5.390000000000001" />
    <atom id="a3" elementType="Cl"
          x2="2.667358243656066" y2="6.160000000000004" />
    <atom id="a4" elementType="S"
          x2="1.3336791218280346" y2="3.850000000000001" />
    <atom id="a5" elementType="O"
          x2="-0.20632087817196543" y2="3.8499999999999988" />
    <atom id="a6" elementType="O"
          x2="2.8736791218280344" y2="3.850000000000003" />
    <atom id="a7" elementType="C"
          x2="1.3336791218280366" y2="2.310000000000001" />
    <atom id="a8" elementType="N"
          x2="2.6673582436560723" y2="1.5400000000000014" />
    <atom id="a9" elementType="C"
          x2="2.667358243656073" y2="1.3322676295501878E-15" />
    <atom id="a10" elementType="C"
          x2="1.3336791218280386" y2="-0.77" />
    <atom id="a11" elementType="C"
          x2="1.9984014443252818E-15" y2="-1.7763568394002505E-15" />
    <atom id="a12" elementType="C"
          x2="-1.5543122344752192E-15" y2="1.5399999999999978" />
  </atomArray>
  <bondArray>
    <bond atomRefs2="a1 a2" order="1" />
    <bond atomRefs2="a2 a3" order="1" />
    <bond atomRefs2="a2 a4" order="1" />
    <bond atomRefs2="a4 a5" order="2" />
    <bond atomRefs2="a4 a6" order="2" />
    <bond atomRefs2="a4 a7" order="1" />
    <bond atomRefs2="a7 a8" order="2" />
    <bond atomRefs2="a8 a9" order="1" />
    <bond atomRefs2="a9 a10" order="2" />
    <bond atomRefs2="a10 a11" order="1" />
    <bond atomRefs2="a11 a12" order="2" />
    <bond atomRefs2="a7 a12" order="1" />
  </bondArray>
</molecule>
</cml>
